# Supplementary material for: Induced variation in BRASSINOSTEROID INSENSITIVE 1 (BRI1) confers a compact wheat architecture
Source: BMC Plant Biol. 2025 May 26;25:700. doi: 10.1186/s12870-025-06762-w (PMC12105372; doi:10.1186/s12870-025-06762-w)
Supplement: Supplementary file 2 — Additional file 2. GH conditions (temperature, radiation, humidity) during 2021 and 2022. [file 12870_2025_6762_MOESM2_ESM.xlsx]

## Sheet: Sheet-1
	2022
	Indoor Temp (°)	Outdoor temp (°)	Radiation (W/m2)	Humidity (% RH)
Month 1 (average)	25.4235	19.5195	271.623	44.8559
Month 2 (average)	25.0074	21.6729	241.266	54.9572
Month 3 (average)	22.8826	18.6601	158.134	73.572
Month 4 (average)	21.4135	13.2965	134.819	78.3437
Month 5 (average)	25.426	19.5218	271.703	44.8578
Average 2022	24.0306	18.5342	215.509	59.3173
	2021
	Indoor temp (°)	Outdoor temp (°)	Radiation (W/m2)
Month 1 (average)	23.8286	17.5931	230.41
Month 2 (average)	24.5587	18.7603	210.102
Month 3 (average)	23.3317	17.1766	168.028
Month 4 (average)	22.2458	17.0425	135.972
Month 5 (average)	21.3279	13.3476	109.337
Average 2021	23.0585	16.784	170.77
Year	Indoor Temp (°)	Outdoor temp (°)	Radiation (W/m2)	Humidity (% RH)
2022	24.0306	18.5342	215.509	59.3173
2021	23.0585	16.784	170.77	Not recorded in full duration of crop
