# Supplementary material for: Induced variation in BRASSINOSTEROID INSENSITIVE 1 (BRI1) confers a compact wheat architecture
Source: BMC Plant Biol. 2025 May 26;25:700. doi: 10.1186/s12870-025-06762-w (PMC12105372; doi:10.1186/s12870-025-06762-w)
Supplement: Supplementary file 3 — Additional file 3. DEseq2 in tabri1 mutants compared to TaBRI1-NS with P-adj value <0.05 and log2fold change. [file 12870_2025_6762_MOESM3_ESM.xlsx]

## Sheet: NS vs a.1bd
Gene	log2FoldChange	padj
TraesCS7A03G0117200	19.4827	2.02142e-08
TraesCS5A03G0666300	18.206	9.21062e-08
TraesCS3B03G0212700	14.2491	4.60694e-31
TraesCS2B03G0063800	12.3341	2.25164e-23
TraesCS6B03G0641200	12.1083	7.17171e-23
TraesCS2B03G0084600	12.0241	2.65064e-29
TraesCS5B03G0022700	11.9931	3.82602e-22
TraesCS2A03G1344500	11.8129	8.3225e-20
TraesCS6B03G0690000	11.7816	1.07268e-21
TraesCS6B03G0694200	11.7214	6.51484e-42
TraesCS2B03G0084700	11.6827	1.51024e-20
TraesCS6B03G0637300	11.653	3.58519e-21
TraesCS6B03G0628000	11.652	7.73265e-21
TraesCS6B03G0694800	11.6359	3.34342e-21
TraesCS6B03G1164000	11.4521	2.67185e-20
TraesCS6B03G0701900	11.3376	3.75747e-20
TraesCS2B03G0065300	11.334	1.26411e-19
TraesCS6B03G0628700	11.2551	9.54078e-20
TraesCS3D03G1161100	11.0988	7.43454e-19
TraesCS2B03G0063600	11.0772	3.9102e-18
TraesCS6B03G0694900	11.0625	6.50978e-19
TraesCS5A03G1250800	10.9794	2.58376e-18
TraesCS6B03G0693500	10.944	8.92476e-19
TraesCS1A03G0801900LC	10.9195	2.02754e-18
TraesCS6B03G0629000	10.8724	3.15894e-18
TraesCS6B03G0634300	10.863	1.95258e-18
TraesCS2A03G0046900	10.7745	1.10417e-17
TraesCS2B03G1307800	10.7224	6.29513e-14
TraesCS2D03G0008700	10.6857	1.10254e-17
TraesCS5B03G1186800	10.6692	2.09073e-17
TraesCS6B03G0636000	10.5868	1.22398e-17
TraesCS3A03G1095500	10.5845	5.34496e-17
TraesCS2B03G0105500	10.581	3.13268e-17
TraesCS2A03G1151700	10.5614	1.22162e-15
TraesCS6A03G0151000	10.5419	1.14986e-13
TraesCS2A03G0052400	10.5292	8.60875e-16
TraesCS1D03G0957300	10.5064	1.35138e-16
TraesCS6D03G0135000	10.504	1.25824e-66
TraesCS6B03G0705400	10.4981	2.33846e-17
TraesCS5A03G0684100	10.4529	9.30178e-15
TraesCS1B03G1173000	10.452	2.09097e-16
TraesCS6B03G0689900LC	10.4413	4.69299e-17
TraesCS2D03G0064300	10.4407	1.80371e-16
TraesCS6B03G0636200	10.4386	4.48437e-17
TraesCS5B03G0022600	10.3847	2.40025e-16
TraesCS6B03G0680800	10.3552	9.88273e-17
TraesCS1A03G0991100	10.3407	3.33226e-16
TraesCS1D03G0848900	10.2937	8.95624e-16
TraesCS2A03G0046800	10.2874	9.53402e-16
TraesCS7B03G0882400	10.2808	1.32663e-16
TraesCS6B03G0705600	10.2678	1.18471e-16
TraesCS2B03G0010600	10.2387	2.06684e-16
TraesCS2B03G0059700	10.2071	3.8746e-14
TraesCS1D03G0770000LC	10.2035	5.4751e-16
TraesCS4B03G0181400	10.198	1.10162e-11
TraesCS5D03G0204900	10.1956	1.86195e-15
TraesCS6B03G0682600	10.1744	2.93682e-16
TraesCS1B03G0921900LC	10.1681	2.03215e-15
TraesCS4A03G0014900	10.1383	8.97482e-16
TraesCS3A03G0029500	10.1289	1.53705e-15
TraesCS6B03G0696800	10.0921	4.13287e-16
TraesCS1A03G0802100LC	10.0834	1.01093e-15
TraesCS2A03G0068700	10.0565	5.71255e-15
TraesCS6B03G0644500	10.0483	1.17594e-15
TraesCS6B03G0647700	10.041	9.14211e-16
TraesCS4B03G0006100LC	10.0152	1.9392e-15
TraesCS2D03G0784100	9.99925	2.84395e-15
TraesCS1A03G0874400	9.99173	9.96788e-15
TraesCS6B03G0706700	9.98157	1.74415e-15
TraesCS2A03G1015700	9.9616	6.71384e-20
TraesCS7B03G0225800	9.95459	4.59746e-15
TraesCS6B03G0148100	9.94937	6.73904e-10
TraesCS6D03G0032900	9.94621	5.88986e-15
TraesCS5D03G0899400	9.88415	3.91857e-15
TraesCS6B03G0698200	9.88389	2.16328e-15
TraesCS6B03G0693400	9.81469	5.70655e-15
TraesCS1B03G1174100	9.78602	2.61793e-14
TraesCS2A03G1187800	9.78506	7.30227e-128
TraesCS6B03G1147100	9.78338	8.95296e-15
TraesCS6B03G0634500	9.76696	5.11969e-15
TraesCS3A03G0051800	9.75035	4.84548e-14
TraesCS6A03G0106400	9.7498	1.6423e-13
TraesCS5A03G0028500LC	9.72545	1.08247e-14
TraesCS5A03G0683800	9.71686	1.15485e-12
TraesCS6B03G0631400LC	9.69164	9.76556e-15
TraesCS5B03G0721600	9.68601	4.97809e-12
TraesCS1A03G0802400LC	9.68363	2.20828e-14
TraesCS6B03G0643900	9.67909	9.98048e-15
TraesCS7A03G1041100	9.65265	2.8931e-14
TraesCS7D03G0994900	9.6424	4.31457e-14
TraesCS1A03G0991500	9.64066	2.38583e-14
TraesCS6B03G0684000	9.63396	1.15921e-14
TraesCS6B03G0692500	9.62294	3.33129e-14
TraesCS3D03G0023400	9.61565	4.43054e-14
TraesCS6D03G0721100	9.60526	2.76249e-13
TraesCS6B03G0701600	9.60476	1.35183e-14
TraesCS2A03G0052200	9.60124	4.6947e-14
TraesCS6B03G0691700	9.6009	6.30961e-14
TraesCS6B03G0630000	9.58815	3.08632e-14
TraesCS6B03G0682300	9.58021	1.67499e-14
TraesCS6D03G0911800	9.55952	3.85171e-14
TraesCS2A03G0839500	9.55682	2.6567e-13
TraesCS5A03G0233200	9.54446	9.72997e-14
TraesCS6B03G0692100	9.53597	1.21669e-18
TraesCS2D03G1133800	9.53583	7.09349e-14
TraesCS7A03G0154000	9.53433	5.14025e-14
TraesCS6A03G0106500	9.52592	1.71513e-13
TraesCS7B03G0695400	9.51463	1.30073e-12
TraesCS1D03G0078600	9.50457	1.7469e-13
TraesCS1D03G0957200	9.50106	8.3006e-13
TraesCS2A03G0876700	9.48831	7.43866e-14
TraesCS6B03G0639300	9.46069	7.38199e-14
TraesCS5B03G0837300	9.43918	3.70079e-27
TraesCS6B03G0628800LC	9.4283	8.17404e-14
TraesCS4A03G0080100	9.42614	1.94964e-13
TraesCS3A03G0694300	9.42364	4.84891e-12
TraesCS6B03G0644900LC	9.40035	7.15495e-14
TraesCS2D03G0784200	9.35863	3.35117e-13
TraesCS6B03G0639500LC	9.33776	1.01598e-13
TraesCS1D03G1038800	9.33256	1.0655e-63
TraesCS1B03G1174000	9.32945	3.623e-13
TraesCS2D03G0047300	9.31844	2.54641e-16
TraesCS2D03G0046600	9.30094	8.32899e-24
TraesCS4A03G1064200	9.29633	9.24746e-13
TraesCS2B03G0066500	9.28797	1.24186e-11
TraesCS6B03G0700700	9.28413	2.47025e-13
TraesCS5D03G0762000	9.27963	8.99394e-13
TraesCS5B03G0022000	9.26374	4.61674e-13
TraesCS7A03G0038700	9.25915	9.01648e-13
TraesCS1B03G0921000LC	9.23855	1.01393e-12
TraesCS2D03G0014200	9.22933	9.02165e-13
TraesCS2D03G0316300	9.22521	1.71474e-12
TraesCS3B03G0055300	9.19564	1.28835e-12
TraesCS6B03G0637200	9.19239	2.8728e-13
TraesCS5D03G1228900	9.19175	8.18411e-16
TraesCS2B03G0929400	9.18018	1.95491e-11
TraesCS1D03G0026400	9.16665	9.27283e-16
TraesCS3B03G0034900LC	9.16126	6.69918e-12
TraesCS2A03G0839400	9.14908	2.87938e-12
TraesCS3B03G0208300	9.14071	1.05853e-12
TraesCS6B03G0686500	9.11762	5.1812e-13
TraesCS6B03G0647800LC	9.10009	3.79324e-13
TraesCS6B03G0701000	9.0668	6.99029e-13
TraesCS5D03G0942100LC	9.0652	7.24809e-12
TraesCS6B03G0645700	9.02485	9.52094e-13
TraesCS4A03G1181600LC	9.0203	1.99169e-12
TraesCS1A03G0991200	9.01918	2.91584e-11
TraesCS6B03G0215700	9.01236	4.15021e-11
TraesCS6B03G0638500	9.00603	1.09975e-12
TraesCS6D03G0113000	8.99384	1.57714e-11
TraesCS4A03G1181300	8.9705	2.57104e-11
TraesCS6B03G0630900	8.95382	1.20308e-12
TraesCS2B03G0926400	8.9386	1.16302e-63
TraesCS6B03G0632100	8.93534	1.20172e-12
TraesCS6B03G0682700LC	8.93418	2.42057e-12
TraesCS6B03G0639400	8.93044	1.15778e-12
TraesCS6B03G0696200	8.9265	1.67417e-16
TraesCS5A03G0040100	8.92091	3.33334e-12
TraesCS6D03G0135100	8.91162	1.22216e-65
TraesCS7B03G0268100	8.88893	2.64718e-11
TraesCS4A03G0624600	8.88279	7.0188e-12
TraesCS6A03G0939400	8.87695	9.31887e-64
TraesCS5A03G0959100	8.86565	4.94726e-12
TraesCS1D03G0957400	8.86252	2.14438e-15
TraesCS3A03G0129400	8.832	1.39096e-11
TraesCS2B03G0010800	8.8289	4.33621e-52
TraesCS6B03G0698000	8.82433	3.86152e-12
TraesCS2D03G1175000	8.81987	3.68556e-11
TraesCS2B03G1350600LC	8.81035	2.05048e-83
TraesCS2A03G1180500	8.8089	3.08017e-11
TraesCS5D03G1118400	8.80246	1.8056e-11
TraesCS7A03G0258200	8.80227	4.05464e-12
TraesCS5B03G1161600	8.79845	1.82098e-11
TraesCS5D03G0653000	8.79388	1.54736e-10
TraesCS1A03G0991400	8.79311	1.12615e-10
TraesCS4A03G0990600	8.79296	1.13171e-11
TraesCS7A03G1146300	8.79039	3.14562e-10
TraesCS6B03G0683600	8.78363	3.06169e-12
TraesCS2B03G0929700	8.78023	7.46193e-12
TraesCS7D03G0250300	8.76173	2.85168e-10
TraesCS2A03G0047300	8.75626	2.3668e-11
TraesCS1B03G1173800	8.72219	7.14156e-12
TraesCS6B03G0686900	8.70792	1.59173e-123
TraesCS5A03G0705200	8.70023	1.14238e-11
TraesCS3D03G0148900	8.70001	4.00483e-11
TraesCS7D03G0127200	8.69241	8.52566e-11
TraesCS1A03G0089400	8.69205	9.50281e-11
TraesCS3D03G0949400	8.6871	1.89564e-84
TraesCS2D03G0925700	8.68048	2.98065e-10
TraesCS3A03G1045400	8.67235	5.8202e-11
TraesCSU03G0380500LC	8.66331	5.41277e-11
TraesCS6B03G0350600	8.64878	1.72319e-09
TraesCS4A03G0621100	8.63677	1.36267e-35
TraesCS4A03G0743900	8.62071	6.57318e-11
TraesCS3D03G0974100	8.61661	2.00361e-11
TraesCS7B03G0296800	8.61563	3.24033e-10
TraesCS4D03G0829000	8.6064	2.4358e-11
TraesCS7D03G1092300	8.58714	1.41832e-10
TraesCS5D03G0067200LC	8.57779	2.71326e-11
TraesCS5B03G0031700	8.57641	2.67215e-26
TraesCS3A03G0174600	8.57285	1.6151e-11
TraesCS6B03G0682500LC	8.55049	1.8659e-11
TraesCS7A03G1258300	8.53333	2.40236e-09
TraesCS7D03G0873800	8.52086	1.35482e-77
TraesCS5B03G1198400	8.51641	2.47591e-09
TraesCS5D03G0399100	8.48087	3.05946e-10
TraesCS7D03G1154300	8.47984	8.31114e-11
TraesCS5D03G0948000	8.47622	3.05177e-09
TraesCS6B03G0638100	8.46503	1.18543e-10
TraesCS6B03G0633100	8.46218	4.51972e-11
TraesCS4B03G0044900	8.4616	2.30482e-10
TraesCS6B03G0645500LC	8.43196	1.03171e-10
TraesCS3D03G0734200	8.42773	1.95625e-09
TraesCS2B03G1056400	8.42011	5.79821e-11
TraesCS1D03G0027100	8.40408	2.25963e-10
TraesCS7B03G1259400	8.39419	2.26982e-10
TraesCS6B03G0683800	8.39327	9.88005e-11
TraesCS5D03G1081700	8.38186	8.18632e-08
TraesCS3B03G0790600	8.3817	8.43528e-10
TraesCS3D03G0148800	8.35651	2.47246e-09
TraesCS7B03G1130700	8.34991	1.57797e-08
TraesCS7D03G1078400	8.34948	6.38046e-08
TraesCS2D03G1100600	8.34571	6.80563e-09
TraesCS6B03G0643100LC	8.34535	5.50326e-11
TraesCS6B03G0214900	8.34504	1.80611e-68
TraesCS5D03G0067300LC	8.31817	1.32128e-10
TraesCS3D03G0105000LC	8.31201	1.08935e-09
TraesCS6B03G0645900LC	8.30041	1.86318e-10
TraesCS7B03G0945200	8.29406	1.48973e-10
TraesCS7B03G0329200	8.28932	3.70479e-08
TraesCS3D03G0152600	8.2854	1.73808e-202
TraesCS1D03G0849100	8.27881	2.48129e-09
TraesCS7D03G0466500	8.24348	1.90887e-09
TraesCS5B03G0750600	8.21812	3.41405e-09
TraesCS2A03G0146400	8.20317	1.24041e-08
TraesCS2B03G0393500	8.19828	7.01612e-09
TraesCS2B03G0080400	8.19108	5.22535e-106
TraesCS5D03G0058200	8.18462	6.42226e-36
TraesCS6B03G0214500	8.1798	7.11959e-10
TraesCS1B03G1173200	8.17321	5.00276e-32
TraesCS6B03G0215500	8.14489	2.16389e-08
TraesCS1D03G0490200	8.14343	1.49281e-09
TraesCSU03G0039100	8.14272	2.60314e-09
TraesCS2B03G0926200LC	8.10216	3.20361e-08
TraesCS6B03G0691900	8.10069	6.72429e-10
TraesCS2B03G0066100	8.09974	8.61079e-10
TraesCS4D03G0766800	8.09365	1.56391e-09
TraesCS6B03G0700500LC	8.09328	5.27426e-10
TraesCS3B03G1208000	8.09257	1.9247e-09
TraesCS5B03G0744500LC	8.09073	1.84247e-09
TraesCS7A03G0256100	8.08199	1.98997e-09
TraesCS6B03G0687700	8.0805	5.69005e-10
TraesCS5A03G1283300	8.07973	3.29737e-13
TraesCS6B03G0214300	8.07875	2.49617e-07
TraesCS6B03G0642700	8.07632	3.21739e-10
TraesCS2A03G0148900	8.06683	2.75587e-08
TraesCSU03G0080800	8.05123	1.82777e-09
TraesCS1B03G0107600	8.04981	4.62649e-10
TraesCS1D03G0181300	8.04883	1.05533e-07
TraesCS5D03G0658900	8.03904	1.05717e-09
TraesCS1B03G0956400	8.02811	5.20291e-88
TraesCS2D03G0047400	8.01205	1.13472e-89
TraesCS1A03G0163600	8.0082	6.26515e-10
TraesCS1B03G1174200LC	8.0038	3.77169e-09
TraesCS3D03G1145100	8.00172	3.26167e-09
TraesCS1A03G0037200	8.00127	6.92763e-09
TraesCS6D03G0750100	7.9898	2.98642e-09
TraesCS7D03G0330300	7.98815	6.65178e-08
TraesCS6B03G0690600	7.98624	2.5373e-13
TraesCS5D03G0608900	7.98369	2.70361e-114
TraesCS1B03G0746200	7.97888	1.53941e-09
TraesCS5A03G1155000	7.97814	1.72462e-08
TraesCS6B03G0702100	7.97023	1.4484e-09
TraesCS6A03G0874300	7.96251	4.51289e-08
TraesCS6D03G0392500	7.96166	2.80266e-08
TraesCS3A03G0794600	7.94801	4.29134e-08
TraesCS7A03G0836700	7.94293	9.97819e-170
TraesCS7A03G1132000	7.93388	1.26168e-05
TraesCS2D03G0008900	7.92228	8.85403e-27
TraesCS2B03G0062400	7.92134	1.72576e-08
TraesCS5D03G0664400	7.90015	1.71951e-09
TraesCS4A03G0781300	7.89323	7.75574e-10
TraesCS2D03G0014100	7.8909	6.53867e-09
TraesCS5B03G0997300LC	7.89051	3.40381e-09
TraesCS7D03G0821700	7.88672	3.33038e-07
TraesCS2B03G0066700	7.8859	1.03365e-08
TraesCS5B03G0032000	7.88198	1.30922e-08
TraesCS7D03G1035900	7.88175	6.83957e-09
TraesCS2D03G0053400	7.879	1.92769e-16
TraesCS5A03G0182000	7.86854	5.61861e-09
TraesCS4A03G1209300	7.85926	4.35652e-09
TraesCS2D03G0044500	7.85095	2.26559e-07
TraesCS4D03G0146700	7.84474	5.2575e-07
TraesCS4D03G0250500	7.8419	2.13846e-34
TraesCS6D03G0113100	7.84037	3.6821e-08
TraesCS7D03G0021900	7.83293	3.35737e-08
TraesCS2A03G0070500	7.83127	5.27773e-09
TraesCS4B03G0195400	7.82701	3.40106e-08
TraesCS2D03G0045100	7.81881	4.77312e-08
TraesCS6B03G0631000LC	7.81472	2.12139e-09
TraesCS6D03G0322100	7.81232	6.54697e-08
TraesCS3B03G0916000	7.80922	6.20057e-09
TraesCS4A03G1099000	7.8028	1.75432e-09
TraesCS5A03G1283600	7.79383	2.97071e-12
TraesCS2D03G1003000	7.78239	1.33418e-07
TraesCS2D03G0046300	7.77387	2.56565e-21
TraesCS3D03G0277600	7.76794	1.15501e-08
TraesCS7D03G0081000	7.76712	2.77443e-52
TraesCS7D03G1208500	7.76185	9.03184e-07
TraesCS1B03G1174300	7.75662	3.11694e-27
TraesCS1B03G0345600	7.7551	9.91802e-12
TraesCS1D03G0594500	7.75246	9.89985e-09
TraesCS2D03G0046500	7.75067	8.44243e-60
TraesCS7D03G0493200	7.73607	6.10063e-08
TraesCS2D03G0094200	7.73494	1.13312e-06
TraesCS6D03G0215200LC	7.72479	1.4673e-09
TraesCS2A03G0643700	7.72294	1.06532e-07
TraesCS2B03G1350700	7.72195	1.30584e-169
TraesCS6B03G0695700	7.7185	3.45239e-08
TraesCS3D03G1144700LC	7.7038	7.193e-08
TraesCS5B03G1378400	7.70155	4.38371e-08
TraesCS2A03G0748200	7.69209	1.4028e-08
TraesCS6D03G0102200LC	7.69085	7.6959e-09
TraesCS2B03G1380800	7.68255	9.99559e-09
TraesCS3B03G1020400	7.67438	1.32849e-06
TraesCS7B03G1199000	7.67005	1.3973e-07
TraesCS2B03G1217100	7.66941	5.51748e-08
TraesCS1B03G0800300	7.65838	4.49839e-08
TraesCS2A03G0745400	7.62436	2.0805e-17
TraesCS2D03G0955600	7.62334	6.85722e-08
TraesCS7B03G1098900	7.61607	2.00843e-07
TraesCS1D03G0956800	7.61591	1.62514e-51
TraesCS1B03G1173500	7.6021	1.68436e-07
TraesCS6A03G0745700	7.59428	8.82884e-09
TraesCS7A03G0514800	7.5859	3.38915e-07
TraesCS5B03G0744400	7.58154	4.60276e-08
TraesCS7D03G0775300	7.56915	5.17338e-08
TraesCS7B03G1120500	7.56371	3.33642e-08
TraesCS2B03G0080200	7.56032	1.82014e-06
TraesCS4D03G0574600	7.53476	2.54068e-08
TraesCS1D03G0798200LC	7.53158	7.08344e-08
TraesCS4A03G1193500	7.53052	2.25038e-08
TraesCS5B03G0721500LC	7.52601	9.19748e-07
TraesCS3A03G0387900LC	7.52195	1.68302e-07
TraesCS7D03G0752400	7.50427	2.3652e-08
TraesCS1D03G0956900	7.50097	3.03196e-08
TraesCS7B03G1303400	7.49907	2.65352e-11
TraesCS7D03G0956200	7.49508	1.08503e-07
TraesCS6D03G0102000LC	7.48776	5.83409e-08
TraesCS6B03G0797700	7.4828	2.32804e-08
TraesCS5D03G1176700	7.47814	2.31658e-22
TraesCS3D03G0631400	7.46497	8.59639e-07
TraesCS6D03G0102100LC	7.45933	4.96078e-08
TraesCS4A03G0834100	7.45774	6.00161e-07
TraesCS2A03G0713200	7.44969	2.34714e-07
TraesCS6B03G0637600	7.44096	4.28805e-08
TraesCS1B03G0371600	7.43172	8.25669e-07
TraesCS2D03G0094000	7.42991	1.54458e-05
TraesCS5D03G0708400	7.42165	2.76302e-08
TraesCS7D03G0457600	7.41919	4.93387e-07
TraesCS6D03G0709900	7.41852	6.71099e-07
TraesCS6B03G1053600	7.41791	6.62049e-08
TraesCS6B03G0695000	7.41697	1.12832e-08
TraesCS5B03G0979900	7.40422	8.56797e-08
TraesCS7D03G1226000	7.40155	3.05078e-07
TraesCS1A03G0019000LC	7.38877	2.83302e-08
TraesCS5D03G1168500	7.38559	4.45026e-08
TraesCS6D03G0332200	7.38488	2.2409e-07
TraesCS5A03G0683700	7.38356	5.23642e-07
TraesCS5B03G0721700	7.37451	1.06097e-28
TraesCS6A03G0939900	7.36772	6.95163e-07
TraesCS6B03G0969000	7.35788	2.80495e-07
TraesCS5B03G0828500	7.34883	4.10662e-10
TraesCS2D03G1275400LC	7.34598	2.7327e-07
TraesCS4D03G0422800	7.34554	1.1157e-06
TraesCS6B03G0688600	7.34416	5.7436e-08
TraesCS2A03G0109300	7.3409	1.56611e-06
TraesCS2A03G0033500LC	7.32605	5.57391e-07
TraesCS1D03G0085600	7.3159	3.82356e-07
TraesCS5D03G0955100	7.31164	1.75693e-07
TraesCS6B03G0640500LC	7.30953	3.33642e-08
TraesCS4D03G0806700	7.30774	1.70617e-07
TraesCS7A03G1211600	7.30479	1.28975e-10
TraesCS1B03G1172200	7.3014	3.58403e-08
TraesCS3D03G0796900	7.29952	1.81962e-07
TraesCS4B03G0984800LC	7.29697	7.64812e-07
TraesCS1A03G0097100	7.29588	9.26649e-07
TraesCS1A03G0971000LC	7.287	1.52856e-06
TraesCS3D03G0710000	7.28308	1.45561e-07
TraesCS1D03G0591700	7.27965	4.87763e-08
TraesCS3D03G1091200	7.27354	7.85629e-08
TraesCS7A03G0254500	7.26967	2.23367e-06
TraesCS7D03G1046700LC	7.25317	1.99299e-07
TraesCS5D03G0895000	7.25042	1.35547e-07
TraesCS3D03G1047900	7.24759	4.62182e-07
TraesCS4B03G0524400	7.23309	2.31508e-37
TraesCS2B03G1134500	7.21778	1.89426e-115
TraesCS7A03G0506300	7.21657	8.88902e-08
TraesCS4B03G0895400	7.21024	2.03527e-30
TraesCS6D03G0032700	7.20802	8.09482e-07
TraesCS6B03G0634900	7.20504	5.21269e-07
TraesCS2D03G0022100	7.20334	5.96337e-07
TraesCS1D03G0664300	7.20144	2.98026e-07
TraesCS5B03G0722000	7.20106	9.46733e-07
TraesCS2A03G0447000	7.19809	9.8324e-19
TraesCS3B03G0079300	7.19578	1.35918e-06
TraesCS6B03G0689000	7.19332	1.29905e-07
TraesCS2D03G0032200	7.19224	1.30643e-07
TraesCS1A03G0079200	7.19161	5.16405e-07
TraesCS7D03G1200700	7.19057	2.76416e-17
TraesCS7D03G0021700	7.18941	8.47446e-07
TraesCS2A03G0618200	7.18345	1.4208e-102
TraesCS2B03G1194400	7.18262	2.76688e-07
TraesCS6B03G0743300	7.17008	2.03148e-75
TraesCS3B03G0109800	7.16901	3.47241e-06
TraesCS5B03G0249700LC	7.16171	2.27446e-07
TraesCS3A03G0026800	7.15803	4.72183e-06
TraesCS5D03G1227800	7.15651	1.16727e-05
TraesCS2A03G0748300	7.15376	3.25547e-07
TraesCS3B03G1275600	7.15288	1.09671e-06
TraesCS7D03G0052900	7.14993	6.50403e-07
TraesCS3B03G0000300	7.14941	4.19032e-06
TraesCS6B03G0645100LC	7.14922	2.60277e-08
TraesCS7B03G0875500	7.14876	1.0002e-06
TraesCSU03G0020600LC	7.14765	1.11857e-07
TraesCS7A03G0882200	7.14248	8.20748e-05
TraesCS3D03G0883600	7.14114	7.08839e-06
TraesCS1D03G0770300LC	7.13586	4.01949e-06
TraesCS3A03G0793700	7.12122	2.63997e-06
TraesCS4A03G1199100LC	7.12055	5.61412e-07
TraesCS5B03G0004400	7.1196	7.18756e-06
TraesCS2A03G1018600	7.11019	3.915e-09
TraesCS2A03G0748400	7.10943	1.51491e-06
TraesCS2A03G1085400	7.09654	9.15885e-08
TraesCS3B03G1499200LC	7.09608	2.0709e-07
TraesCS2D03G0066200	7.09448	5.68146e-06
TraesCS5B03G0138500	7.09226	2.54494e-07
TraesCS7A03G1249000	7.09141	4.94704e-06
TraesCS3D03G0755500	7.09009	1.75885e-05
TraesCS4B03G0964100	7.08862	1.20045e-07
TraesCS6B03G0633800LC	7.06666	8.49234e-08
TraesCS3D03G0313900	7.06543	3.08164e-06
TraesCS5A03G0393600	7.06278	2.02511e-07
TraesCS2B03G0727200LC	7.0573	4.97078e-06
TraesCS6B03G0628900LC	7.05716	9.25077e-08
TraesCS7B03G0357500LC	7.04982	1.7605e-07
TraesCS4B03G0958500LC	7.04853	4.85875e-07
TraesCS6B03G0681600LC	7.04581	1.31582e-07
TraesCS2B03G1422300	7.04452	1.89077e-07
TraesCS6D03G0142300	7.03473	1.18208e-06
TraesCS7D03G0487900	7.03036	4.03729e-07
TraesCS1D03G0957100	7.03035	3.37317e-33
TraesCS1B03G1172800	7.02884	8.92416e-98
TraesCS1B03G0796000	7.019	1.11834e-05
TraesCS5B03G0772300LC	7.01125	6.42451e-06
TraesCS5A03G0199100	7.00902	2.5713e-06
TraesCS3A03G0876600	7.00578	2.03292e-06
TraesCS3A03G0246900	7.00558	9.37257e-06
TraesCS1D03G0756500	7.00327	1.34133e-05
TraesCS5D03G1066100LC	7.002	9.33233e-06
TraesCS2D03G0959600	6.99934	9.00974e-08
TraesCS3B03G1270100	6.99851	2.27652e-06
TraesCS5B03G0721800	6.99661	1.34074e-06
TraesCS4D03G0464500	6.99346	0.00071372
TraesCS7A03G0084500LC	6.99278	1.44668e-07
TraesCS5A03G0430200	6.98641	2.14375e-05
TraesCS7A03G0267300	6.98639	3.53014e-06
TraesCS6A03G0907200	6.98282	4.18444e-07
TraesCS2A03G0332800	6.98055	4.84903e-07
TraesCS6D03G0816700	6.9777	5.72329e-78
TraesCS4A03G0157200	6.97129	5.22946e-07
TraesCS4A03G0121800	6.9709	3.68907e-06
TraesCS1B03G1035200	6.96962	2.31599e-05
TraesCS1A03G0990900	6.9607	3.57435e-54
TraesCS2A03G1359300	6.94545	6.21971e-06
TraesCS6B03G0700300LC	6.94278	2.77932e-06
TraesCS6D03G0782300	6.94019	6.11468e-07
TraesCS2D03G1042700	6.93169	1.02298e-05
TraesCS4B03G0774700	6.93097	9.73498e-06
TraesCS7D03G0263000	6.93017	5.27592e-06
TraesCS1A03G0882600LC	6.92794	1.41951e-06
TraesCS2A03G0024200	6.91846	7.81725e-07
TraesCS6A03G0788300	6.91606	3.66703e-05
TraesCS4D03G0463900	6.91545	9.69998e-53
TraesCS3B03G0725900	6.91107	2.1265e-06
TraesCS7B03G0454300	6.90586	2.12247e-06
TraesCS2B03G0208500	6.9049	1.02881e-06
TraesCS7B03G1010300	6.8948	3.52673e-06
TraesCS4B03G0228500LC	6.8852	1.87611e-06
TraesCS5B03G0732800	6.88349	9.22305e-07
TraesCS2B03G0598100	6.88317	6.36781e-07
TraesCS4A03G0078900	6.87237	5.37626e-06
TraesCS3A03G0654400	6.86934	0.000138715
TraesCS7B03G0710000	6.86896	8.55356e-47
TraesCS6A03G0324700	6.86601	3.10197e-07
TraesCS6D03G0537300	6.86316	0.00013848
TraesCS4B03G0698900	6.86124	1.30604e-13
TraesCS4B03G0475200	6.85831	1.81926e-08
TraesCS6A03G0302800	6.85714	5.2884e-06
TraesCS5D03G0856800	6.85528	9.59012e-07
TraesCS5D03G0715800	6.85324	4.24868e-06
TraesCS5B03G0580200	6.85217	1.29319e-06
TraesCS2A03G0376500	6.84775	4.43807e-06
TraesCS1D03G0770400	6.84705	3.35046e-06
TraesCS2A03G1347900	6.84497	3.38227e-06
TraesCS6D03G0569400	6.84378	3.88154e-06
TraesCS7B03G0355600	6.84092	5.15953e-05
TraesCS4A03G0133800	6.83853	2.4912e-06
TraesCS3D03G0205100LC	6.83849	1.01393e-09
TraesCS2D03G0046000	6.83733	1.59715e-05
TraesCS6A03G0025900LC	6.82981	1.49704e-05
TraesCS5B03G1055500	6.82835	3.79929e-06
TraesCS7D03G0819200	6.82392	4.20159e-06
TraesCS2B03G0125000	6.82024	5.42558e-08
TraesCS3D03G0711300LC	6.81897	1.33624e-06
TraesCS1B03G0372300	6.81564	2.32179e-06
TraesCS2B03G0058900	6.81408	2.77744e-17
TraesCS6D03G0059300	6.80459	1.49717e-06
TraesCS2A03G0117200LC	6.79396	1.17429e-06
TraesCS7A03G0446400	6.78948	8.95681e-07
TraesCS7B03G0700200	6.78871	1.98238e-06
TraesCS4A03G1060600	6.77792	3.26809e-06
TraesCS2A03G0006500	6.77573	4.34709e-117
TraesCS6B03G0564400LC	6.77573	1.99769e-05
TraesCS4D03G0739300	6.766	1.05798e-05
TraesCS5B03G0601300	6.76498	7.06482e-06
TraesCS3D03G0132700	6.76448	5.33697e-06
TraesCS3D03G1083900	6.75824	1.09296e-05
TraesCS1B03G0258000	6.75207	1.97083e-06
TraesCS4A03G1041000	6.74507	0.000784926
TraesCS2B03G0232500LC	6.74448	1.77284e-05
TraesCS7D03G1105300LC	6.73762	1.12923e-06
TraesCS2D03G1256700	6.73638	2.1358e-05
TraesCS1D03G0961000	6.73595	3.7812e-28
TraesCS1D03G0705100LC	6.73165	9.51109e-06
TraesCS4A03G0370400	6.73139	9.38185e-07
TraesCS7D03G0275300	6.72596	9.5916e-07
TraesCS6B03G0848400	6.72287	2.09998e-64
TraesCS3D03G0963400LC	6.72231	1.57229e-05
TraesCS5A03G0006500	6.71514	1.50729e-06
TraesCS1D03G0066000LC	6.71477	3.17219e-05
TraesCS7B03G0804800	6.70784	2.26834e-05
TraesCS5D03G0899500LC	6.70389	1.75733e-06
TraesCS3D03G0673600	6.70249	8.03815e-06
TraesCS1A03G0106400	6.69892	2.46874e-05
TraesCS7A03G1238400	6.69778	7.56438e-13
TraesCS5B03G0978200LC	6.69687	7.36125e-06
TraesCS1A03G0991600	6.68937	1.12926e-44
TraesCS2B03G1350500LC	6.68663	4.08392e-95
TraesCS3A03G0314600LC	6.685	2.5118e-06
TraesCS7D03G0042400	6.68474	8.63593e-06
TraesCS7D03G0318600	6.68431	3.81632e-06
TraesCS2B03G0569800	6.67781	2.87679e-51
TraesCS6B03G0640000LC	6.67352	4.89685e-05
TraesCS4A03G1224300	6.67241	4.7719e-107
TraesCS2B03G1531200	6.66969	4.82081e-06
TraesCS1D03G0802600	6.66954	0.000461274
TraesCS2B03G1350800	6.66828	4.02257e-75
TraesCS3D03G0891100LC	6.66254	8.40455e-06
TraesCSU03G0063000LC	6.66154	2.30333e-38
TraesCS7B03G1108900	6.6611	0.000547675
TraesCS4A03G0242500LC	6.66034	2.77748e-05
TraesCS7A03G0137000	6.66029	2.06391e-06
TraesCS6A03G0067700	6.65837	7.07121e-06
TraesCS1A03G0034500LC	6.65318	8.99623e-06
TraesCS7D03G1113000	6.6519	2.40087e-19
TraesCS6B03G0645000LC	6.65036	2.6155e-06
TraesCS2B03G0449100	6.64091	5.61419e-21
TraesCS1D03G0069800	6.63605	1.89826e-128
TraesCS3A03G0640500	6.63184	6.11094e-06
TraesCS2D03G0125600	6.62014	9.16387e-07
TraesCS5A03G0640500	6.61658	8.06961e-32
TraesCS6B03G0810600	6.61492	3.81843e-06
TraesCS5A03G1047400	6.60978	8.75421e-06
TraesCS1D03G0718900	6.60729	0.000835118
TraesCS7A03G0296800	6.60516	2.8866e-06
TraesCS1B03G0695100	6.60515	4.75133e-05
TraesCS7A03G0310600	6.60326	2.1984e-144
TraesCS6D03G0667000LC	6.60323	3.32401e-16
TraesCS2B03G0993000	6.59975	1.19933e-05
TraesCS1A03G0018900	6.59724	1.27365e-12
TraesCS2D03G0902300	6.59542	0.000133842
TraesCS5D03G0364800	6.59535	1.05206e-38
TraesCS6B03G0640900LC	6.59221	2.25816e-06
TraesCS3B03G0772700	6.58958	1.5813e-05
TraesCS1D03G0041600	6.58375	7.02144e-19
TraesCS5D03G0177800	6.57907	0.000385417
TraesCS6D03G0654700LC	6.57847	7.2793e-06
TraesCS5B03G0625900	6.575	6.24069e-45
TraesCS2A03G0510300	6.57428	8.83984e-06
TraesCS1B03G0677800	6.57393	2.96157e-06
TraesCS7A03G0210600	6.56884	3.7968e-05
TraesCS6B03G0631300	6.56318	3.25304e-06
TraesCS3A03G0820700	6.56039	0.000150526
TraesCS7B03G0115800	6.55895	2.81514e-06
TraesCS2A03G0745100	6.55871	9.09487e-05
TraesCS6D03G0592100	6.55155	1.2909e-05
TraesCS2A03G1022600	6.54111	2.64493e-05
TraesCS2B03G0315700	6.53795	1.57018e-05
TraesCS3B03G1144600LC	6.53329	6.06056e-05
TraesCS7A03G1293700	6.53297	0.000185062
TraesCS2B03G1478400LC	6.53178	1.30839e-05
TraesCS1B03G0860900	6.52892	6.94976e-06
TraesCS6A03G0404100	6.52631	7.82517e-05
TraesCS7B03G0169200	6.52567	0.00403414
TraesCS5B03G0782000	6.52505	0.000101061
TraesCS3B03G0943600LC	6.52134	0.000386929
TraesCS5A03G0684000LC	6.52094	1.58352e-18
TraesCS5D03G0735600	6.51733	1.91503e-06
TraesCS5B03G0023200	6.50998	5.88233e-78
TraesCS3D03G1170500LC	6.50349	1.73645e-05
TraesCS2D03G0241000	6.50138	0.000143698
TraesCS6B03G0486300	6.4942	0.000126001
TraesCS5B03G0827300	6.49336	0.0008974
TraesCS1B03G1173300	6.48971	7.05684e-22
TraesCS2B03G0232300LC	6.48886	1.07087e-05
TraesCS3B03G1274000	6.48807	4.65331e-05
TraesCS6D03G0015000	6.48523	3.14768e-05
TraesCS1A03G1023200	6.48451	4.61436e-47
TraesCS2A03G1132300	6.48337	0.000116708
TraesCS3D03G0853700	6.47749	6.12344e-05
TraesCS4D03G0689900	6.47593	1.67385e-31
TraesCS2D03G1196300	6.47428	1.21688e-08
TraesCS7B03G0027100	6.47425	5.18499e-06
TraesCS1B03G1240800	6.47285	3.41301e-06
TraesCS2D03G0005600	6.46569	0.000502016
TraesCS7D03G0021600	6.46311	4.86255e-146
TraesCS1B03G0975000	6.46129	3.08197e-06
TraesCS3B03G1387500	6.4559	3.14872e-05
TraesCS1D03G0556300	6.45584	4.80305e-05
TraesCS4D03G0262500	6.45547	8.69712e-06
TraesCS5A03G0622200	6.45102	2.24308e-44
TraesCS2B03G1165100	6.44701	1.04697e-05
TraesCS4B03G0618100	6.44399	0.000268764
TraesCS6B03G0639900LC	6.43372	2.11791e-06
TraesCS2A03G1029400	6.42794	0.000112385
TraesCS4A03G0133100	6.42702	3.15902e-06
TraesCS1B03G0815900	6.41874	4.46144e-06
TraesCS1B03G1273800	6.41554	1.12924e-107
TraesCS2B03G1341900	6.41517	0.000301939
TraesCS6B03G0754500	6.41158	0.000414861
TraesCS2D03G1148400LC	6.4055	8.75723e-06
TraesCS6A03G0701700LC	6.40427	0.00010786
TraesCS6B03G0284200LC	6.40209	3.0646e-05
TraesCS3A03G0278300LC	6.39369	9.52809e-06
TraesCS1B03G0801900	6.39366	2.37647e-05
TraesCS2B03G1342200	6.39234	0.000238972
TraesCS3B03G1383500LC	6.38935	0.000272328
TraesCS7B03G1245700LC	6.38757	2.15604e-05
TraesCS3B03G1420800LC	6.38293	0.000146511
TraesCS3D03G1083800	6.38253	6.76544e-20
TraesCS7D03G0518800	6.38073	6.4021e-06
TraesCS2A03G1223400	6.37827	5.54613e-113
TraesCS7A03G0810500	6.37086	9.46195e-06
TraesCS5A03G0959700	6.37056	2.84702e-05
TraesCS1A03G0749300	6.36942	8.41526e-06
TraesCS5B03G0446200	6.36913	0.000145966
TraesCS5A03G0264400	6.3637	2.58751e-08
TraesCS2D03G0689000	6.36288	9.65353e-05
TraesCS4D03G0537400	6.36278	1.07559e-98
TraesCS3A03G0707100	6.35603	1.15306e-12
TraesCS7A03G0089800LC	6.3553	2.98134e-05
TraesCS6B03G0686700LC	6.35349	1.52117e-05
TraesCS2D03G1140600	6.35045	6.49277e-08
TraesCS7B03G0232900	6.34972	2.94983e-41
TraesCS3A03G1124400	6.34498	0.000767278
TraesCS1B03G0117100	6.34195	0.00112241
TraesCS7A03G0506400LC	6.34009	5.42105e-06
TraesCS5B03G0986900LC	6.3376	1.50817e-05
TraesCS2D03G1016300	6.33609	8.47173e-05
TraesCS1B03G0121500	6.32927	0.000118375
TraesCS5D03G0894800	6.32867	0.000395903
TraesCS3D03G0130300	6.32843	5.54644e-55
TraesCS6B03G0218700LC	6.32403	5.67122e-05
TraesCS7D03G0013600	6.32035	5.64603e-05
TraesCS3D03G0871200	6.31409	0.000105682
TraesCS7B03G0942400	6.31373	1.52796e-11
TraesCS5B03G0213600	6.31323	5.37893e-05
TraesCS2B03G1044900LC	6.31314	1.03655e-05
TraesCS5D03G0653100	6.31107	7.78656e-07
TraesCS6B03G0033600	6.31102	2.1651e-05
TraesCS4A03G1108800	6.3108	6.27388e-05
TraesCS5A03G0564900	6.30722	0.000143808
TraesCS6B03G0681500LC	6.30544	4.64279e-06
TraesCS5A03G0757300	6.3042	0.000179489
TraesCS4A03G1041300	6.30096	9.41825e-08
TraesCS2D03G0191800	6.29808	4.06311e-05
TraesCS5A03G0441100	6.29468	9.16627e-08
TraesCS3A03G0755900	6.28739	1.45565e-21
TraesCS6A03G0879300	6.28507	1.48375e-10
TraesCS2B03G0014600LC	6.28301	1.84064e-05
TraesCS2A03G1336200	6.28098	6.17111e-05
TraesCS6A03G0738800LC	6.27885	1.14945e-05
TraesCS7D03G1154500LC	6.27707	1.80876e-05
TraesCS4D03G0097100	6.27403	1.39867e-05
TraesCSU03G0104200	6.27321	2.14143e-05
TraesCS1D03G0423700LC	6.27269	0.00111251
TraesCS4A03G1024700LC	6.26994	0.000261119
TraesCS2A03G0686300	6.2693	0.000123954
TraesCS1D03G0798700	6.26266	1.07554e-58
TraesCS2B03G0325000	6.26133	0.00128709
TraesCS7D03G0424600	6.26056	5.22041e-14
TraesCS1D03G0957500	6.25712	3.40307e-36
TraesCS5A03G1145800LC	6.25666	0.000788471
TraesCS1B03G0850800	6.25664	6.57166e-06
TraesCS6A03G0964300	6.25562	0.0052477
TraesCS3B03G0374200	6.2552	5.65848e-05
TraesCS3A03G0671000	6.25381	7.99607e-06
TraesCS6B03G0702800LC	6.24566	9.42533e-06
TraesCS3D03G0137500LC	6.2456	3.12341e-05
TraesCS2B03G0954400	6.24276	1.20483e-07
TraesCS7A03G0194100LC	6.23917	5.61369e-11
TraesCS1A03G0994500	6.23776	3.74423e-07
TraesCS4B03G0802500LC	6.23751	0.000111184
TraesCS5B03G0934000	6.23439	5.68812e-25
TraesCS1A03G1023000	6.22751	2.06493e-72
TraesCS1D03G0732400LC	6.22631	6.9096e-05
TraesCS6B03G0360900	6.22507	7.12683e-05
TraesCS6B03G0349900	6.22437	0.00104875
TraesCS6B03G0797200	6.22341	1.70372e-05
TraesCS4A03G0016600	6.22334	0.000162453
TraesCS1A03G0991800	6.22321	1.38166e-27
TraesCS7D03G0819100	6.21584	6.99876e-05
TraesCS5D03G0633500	6.2134	0.000857257
TraesCS2B03G0309200LC	6.20902	0.000786022
TraesCS7D03G0189500	6.2078	0.000148676
TraesCS5A03G1009200	6.20736	0.00234959
TraesCS2B03G1436200	6.20656	0.00107899
TraesCS5A03G0194100	6.20597	1.11707e-13
TraesCS5A03G0702100	6.20351	0.000327034
TraesCS1A03G0781300	6.20086	0.000689496
TraesCSU03G0050500	6.1958	3.84629e-05
TraesCS3B03G1119500	6.18965	7.42528e-05
TraesCS1D03G0812700	6.18888	4.22114e-05
TraesCS4B03G0077600	6.18572	2.66897e-05
TraesCS2B03G0048300	6.17819	9.39325e-66
TraesCS2D03G0053600	6.17464	0.000102034
TraesCS5A03G1199300	6.17164	0.000295066
TraesCS3A03G0276200	6.16796	0.000136397
TraesCS4A03G0992300	6.16492	1.1638e-92
TraesCS2B03G1066000	6.15818	9.43962e-09
TraesCS5D03G0486100	6.15755	0.000125543
TraesCS2B03G0101800	6.15589	2.8528e-97
TraesCS2B03G0484500	6.15438	0.0001571
TraesCS2A03G0047600	6.1541	8.13899e-05
TraesCS2A03G0388300	6.15186	1.09429e-05
TraesCS6B03G1053800	6.1507	8.45956e-42
TraesCS4B03G0768300	6.15006	9.08795e-36
TraesCS5A03G0669700	6.14973	0.00022029
TraesCS1A03G0585500	6.14013	0.000196377
TraesCS3A03G0643100	6.13895	0.000322521
TraesCS5A03G0405600LC	6.13763	0.000196363
TraesCS2A03G0083200	6.13349	4.77636e-05
TraesCS7D03G0843800LC	6.13135	4.93904e-05
TraesCS1B03G0651500	6.1302	0.00080952
TraesCS5A03G0718500LC	6.1289	2.95554e-07
TraesCS1B03G1036700LC	6.12848	0.000754523
TraesCS6B03G0245600	6.12826	0.000218529
TraesCS3B03G1429700	6.12702	1.33386e-05
TraesCS2A03G1139300	6.12627	1.88316e-34
TraesCS3D03G0193200	6.12264	0.000328496
TraesCS1B03G1169900	6.12041	0.00107171
TraesCS3A03G0099000	6.11775	2.94184e-05
TraesCS2D03G1182700	6.1177	2.16404e-77
TraesCS2B03G1431500	6.11483	0.00549834
TraesCS7D03G0258700	6.1114	7.95382e-05
TraesCS2A03G0452800	6.11037	6.3147e-05
TraesCS5A03G1283700	6.10863	0.000154907
TraesCS7A03G0095700	6.10744	0.000104595
TraesCS4D03G0410200	6.10717	0.00274946
TraesCS5B03G0779200	6.1036	0.00130407
TraesCS2D03G0894000	6.10234	0.000264788
TraesCS3B03G0116500	6.09689	0.000598678
TraesCS4A03G0155100	6.08267	0.000242505
TraesCS7D03G0449700	6.08203	4.74101e-05
TraesCS5B03G1330400	6.07998	6.26558e-05
TraesCS6B03G0229800	6.07678	3.55429e-05
TraesCS4D03G0578700	6.07431	0.000339187
TraesCS4A03G0009200	6.07336	0.000393537
TraesCS4A03G0173400	6.07238	3.65724e-05
TraesCS7A03G1066500	6.06961	0.0028036
TraesCS5B03G0990400	6.06892	7.39317e-05
TraesCS4A03G0097900	6.06875	0.000182263
TraesCS3A03G0770100	6.06611	2.10239e-39
TraesCS6A03G0126300LC	6.06445	3.71516e-05
TraesCS6B03G0637700	6.0641	6.65308e-06
TraesCS4A03G0121700LC	6.06229	0.00240332
TraesCSU03G0073000	6.06128	0.000449978
TraesCS2D03G0956000	6.05863	1.19306e-108
TraesCS2B03G0067200	6.05773	0.00017275
TraesCS5B03G0785800	6.05328	1.66021e-67
TraesCS5D03G0343900	6.04676	0.000153592
TraesCS2D03G1027700	6.04116	0.00014461
TraesCS6D03G0036400	6.03936	2.99363e-125
TraesCS3D03G0613200	6.0382	0.00187327
TraesCS5B03G0459900	6.03424	0.0035725
TraesCS2D03G0138900	6.03113	0.000566381
TraesCS6D03G0059100LC	6.03034	0.00107186
TraesCS2A03G0983400	6.02706	0.000233963
TraesCS3B03G1203500	6.02373	0.00062392
TraesCS5B03G0000400LC	6.02194	0.000711602
TraesCS7A03G1281400LC	6.02182	0.000103079
TraesCS6B03G0694500	6.02153	0.00180962
TraesCS3A03G1260700LC	6.02077	0.00155208
TraesCS7B03G0977100	6.02042	2.9562e-05
TraesCS4D03G0131200	6.01944	8.70697e-05
TraesCS2A03G0463900	6.01365	0.000186491
TraesCS3D03G0648800	6.01244	7.78474e-05
TraesCS7A03G0018100	6.00706	2.26307e-32
TraesCS2D03G0207200LC	6.00509	0.000140856
TraesCS7A03G1015100	6.00451	6.9703e-05
TraesCS2B03G1468100	6.00426	0.000221899
TraesCS6B03G0631800LC	5.99912	1.99797e-05
TraesCS7A03G0301900LC	5.99903	0.000439664
TraesCS2D03G1017100	5.99823	0.000166764
TraesCS3A03G0170300	5.99803	0.000436031
TraesCS1A03G0953400	5.99756	0.000113419
TraesCS3A03G0948700	5.99749	3.23536e-05
TraesCS5D03G0572800	5.99749	0.000422374
TraesCS6D03G0530100	5.99733	0.000838863
TraesCS3B03G1274100	5.99406	0.000130485
TraesCS6B03G0213400	5.99103	4.34379e-05
TraesCS2B03G0869400	5.98702	0.0054745
TraesCS1B03G0922400LC	5.98586	0.000152453
TraesCS5D03G0808000	5.98581	0.0004107
TraesCS2A03G0148500	5.98508	2.03019e-80
TraesCS4B03G0251100	5.98213	0.000140519
TraesCS3D03G0590900	5.98155	0.00140579
TraesCS7A03G0417700LC	5.98082	3.43189e-50
TraesCS5A03G0040500	5.97825	0.000845691
TraesCS7A03G0297300	5.97712	0.00555716
TraesCS2A03G1188200	5.97312	3.50886e-92
TraesCS2B03G1560300	5.97118	0.000826999
TraesCS4B03G0132100LC	5.96516	0.00670792
TraesCS7D03G0406800	5.96121	3.34693e-56
TraesCS6A03G0325300	5.95895	0.000352821
TraesCS4A03G0242600	5.95871	0.000676852
TraesCS3B03G1176400LC	5.95714	0.000204316
TraesCS6D03G0171400LC	5.95483	3.223e-10
TraesCS3B03G0724600	5.94732	0.000875334
TraesCS1A03G0288500	5.94448	0.014178
TraesCS6B03G0683900	5.94412	6.6632e-05
TraesCS5B03G0658600	5.94371	8.66837e-05
TraesCS7B03G0932200	5.94252	0.000852675
TraesCS1A03G0516100	5.93918	0.000172353
TraesCS3D03G0309900	5.93489	2.22207e-10
TraesCS1A03G0825300LC	5.93427	0.00642816
TraesCS2A03G1360200	5.93056	1.98166e-102
TraesCS2B03G0064200	5.93023	0.000775819
TraesCS4A03G1223000	5.92673	9.43135e-28
TraesCS7B03G0858900	5.92394	1.783e-120
TraesCS1D03G0802100	5.92222	2.82683e-05
TraesCS7D03G0479400	5.92217	7.76251e-85
TraesCS6B03G0640800LC	5.92191	5.14059e-05
TraesCS1D03G0282400	5.9104	1.16522e-15
TraesCS3A03G1040500	5.90595	0.00191213
TraesCS3A03G1142500LC	5.90405	0.000212315
TraesCS7A03G0242600LC	5.89495	0.000775715
TraesCS6B03G0903900	5.89434	5.70163e-05
TraesCS7B03G0959200	5.89229	0.000249049
TraesCS2B03G1400600	5.88991	5.16424e-32
TraesCS6A03G0679400	5.88791	4.30461e-09
TraesCS2B03G1313400	5.88447	1.11159e-06
TraesCS7D03G1016600	5.8838	8.39792e-05
TraesCS5B03G1020600	5.88299	0.0125215
TraesCSU03G0021700	5.87905	2.60625e-05
TraesCS4A03G0740500LC	5.87875	0.00115854
TraesCS7A03G1045700	5.87843	0.00255175
TraesCS5D03G0633300	5.87539	0.00523381
TraesCS2A03G1357300	5.87212	6.15868e-26
TraesCS4D03G0546200	5.87097	0.00142222
TraesCS2B03G1162600LC	5.86825	0.00018215
TraesCS7D03G0004700	5.86714	2.63622e-05
TraesCS3B03G1361000	5.86617	2.25519e-06
TraesCS6A03G0011100	5.86521	0.00559763
TraesCS5D03G0764400	5.86391	0.0148219
TraesCS7B03G0322200LC	5.86358	1.34794e-36
TraesCS1B03G0509400	5.85729	3.81226e-05
TraesCS5D03G0171100	5.85466	0.0185951
TraesCS7B03G1056600LC	5.84873	0.000232099
TraesCS1D03G0616400	5.84768	0.000264379
TraesCS2B03G0971500	5.84556	4.65154e-15
TraesCS3D03G0353400	5.8437	3.823e-05
TraesCS3D03G0079700	5.84149	6.87297e-05
TraesCS4B03G0026300LC	5.83978	3.62534e-06
TraesCS2A03G1188300	5.83808	1.22712e-100
TraesCS6A03G0449400LC	5.82864	0.000444144
TraesCS1B03G0968400	5.82647	0.000428825
TraesCS2D03G0011100	5.8251	0.00251303
TraesCS4B03G1016600	5.8217	4.42383e-05
TraesCS2D03G0057400	5.82101	7.52764e-18
TraesCS3B03G0312200	5.81273	0.000154903
TraesCS1D03G0798300	5.81212	2.72508e-21
TraesCS5B03G0380300LC	5.81102	3.56158e-05
TraesCS2B03G0977700	5.81093	3.76799e-08
TraesCS4A03G1014700	5.80828	0.000832758
TraesCS6B03G0641100LC	5.80475	0.000562433
TraesCS2D03G1297500	5.80375	0.000317409
TraesCS3D03G0206900LC	5.80299	0.000591835
TraesCS5D03G0850800	5.80244	1.32462e-109
TraesCS1B03G0018500	5.80149	0.0017315
TraesCS2A03G0817200	5.801	0.000113592
TraesCS1D03G0415200	5.80022	7.29131e-09
TraesCS2D03G1314000	5.79618	3.97295e-64
TraesCS5B03G0643900	5.79531	0.000629431
TraesCS7D03G0245000	5.78899	0.00143601
TraesCS6D03G0215300LC	5.78745	2.86525e-08
TraesCS5A03G0869500	5.78599	2.84641e-25
TraesCS1D03G0929300	5.78392	0.000446073
TraesCS5A03G0166400	5.78221	0.000567292
TraesCS5B03G0049600LC	5.77437	0.000868318
TraesCS2D03G0518100LC	5.77076	1.74766e-05
TraesCS5A03G0479300	5.76886	1.42559e-08
TraesCS2A03G0476200	5.76856	0.00033872
TraesCSU03G0481600LC	5.76847	0.00119308
TraesCS5D03G0469400	5.76818	0.00571829
TraesCSU03G0054200LC	5.76613	0.00264707
TraesCS4B03G0895500	5.76499	0.000819031
TraesCS6B03G0043300	5.76496	5.79116e-18
TraesCS2D03G0925900LC	5.7649	0.00011644
TraesCS6A03G0543200	5.76363	1.32021e-105
TraesCS7A03G0862300LC	5.75067	0.000688303
TraesCS3A03G0027000	5.74997	0.000612999
TraesCS4A03G1224500	5.7493	1.03218e-80
TraesCS7D03G0389700	5.74929	0.000339625
TraesCS2B03G0926100LC	5.74899	3.90179e-12
TraesCS5A03G0654800	5.74893	0.000404006
TraesCS7D03G1033200	5.74455	0.000580969
TraesCS2B03G0570400LC	5.74453	0.000560091
TraesCS7B03G1199700LC	5.74446	0.000734934
TraesCS2D03G1140700	5.74427	1.53339e-65
TraesCS1A03G0743000	5.74235	0.00867715
TraesCS7B03G1239100	5.742	0.000172407
TraesCS7D03G0826600	5.74107	0.00210668
TraesCS6A03G0453700	5.73899	0.000933798
TraesCS3D03G1002800	5.73892	0.00208515
TraesCS3D03G0747600LC	5.7345	0.000649734
TraesCS6D03G0598800	5.73341	1.80561e-62
TraesCS2B03G0850100LC	5.73173	6.1501e-05
TraesCS4D03G0770100	5.73118	8.93802e-06
TraesCS7A03G1216900LC	5.71915	0.00911316
TraesCS7A03G1207300LC	5.7181	0.00161381
TraesCS7B03G0346600	5.71792	1.75777e-20
TraesCS5D03G0337100	5.71593	0.00171737
TraesCS6B03G0646800	5.70918	0.000383401
TraesCS6A03G0939700	5.70862	1.52789e-68
TraesCS3D03G0882600	5.70742	0.00329309
TraesCS3A03G1237300	5.70278	0.000606549
TraesCS1B03G1172000	5.69501	2.87235e-109
TraesCS3D03G0970800	5.69355	0.00136278
TraesCS5D03G0245100	5.6933	0.0150065
TraesCS3B03G1320300	5.69153	0.00182345
TraesCS3D03G0204900LC	5.68952	1.71967e-06
TraesCS7A03G1167100	5.68883	1.24506e-37
TraesCS3A03G1259900	5.68847	0.000478704
TraesCS7A03G0912000	5.68704	5.99648e-19
TraesCS6B03G0693000	5.68516	0.000616319
TraesCS2B03G0146400LC	5.68302	0.0011404
TraesCS2B03G0390300	5.6823	1.35421e-81
TraesCS1B03G1239800	5.68173	0.00613096
TraesCS6B03G0643800	5.67988	5.48825e-06
TraesCS1B03G0958700	5.67834	5.46968e-45
TraesCS5D03G0429200	5.67808	0.000920254
TraesCS7D03G0500200	5.67691	0.00284891
TraesCS5D03G0201800	5.6752	0.00308618
TraesCS6A03G0262100	5.67362	6.87923e-08
TraesCS5B03G1158700	5.67284	0.0050012
TraesCS2D03G0693500LC	5.66946	0.00126238
TraesCS7D03G0179800	5.66825	0.0159199
TraesCSU03G0439400	5.66303	1.75115e-22
TraesCS7A03G1304000	5.66296	0.00109421
TraesCS3B03G0495100	5.66202	0.00117564
TraesCS3D03G0389200	5.66133	0.048208
TraesCS7A03G1371800	5.65749	0.00134052
TraesCS4D03G0149800	5.6564	3.34382e-33
TraesCS6B03G0741400	5.65619	1.29847e-30
TraesCS5B03G0876600	5.65582	3.47343e-09
TraesCS2D03G1016100LC	5.65368	0.00753056
TraesCS1B03G1205400LC	5.65337	1.06265e-47
TraesCS3D03G0057000	5.65167	0.000263942
TraesCS4D03G0784900	5.65004	3.57393e-10
TraesCS6A03G0889400	5.64925	0.000291503
TraesCS5D03G1047100	5.64888	0.00284632
TraesCS3B03G0249200	5.647	0.00316729
TraesCS3D03G1180300LC	5.64628	0.000443228
TraesCS2A03G0967900	5.64435	0.00148761
TraesCS3D03G1106100	5.64383	0.00172493
TraesCS3A03G0904500	5.64192	0.0136293
TraesCS3A03G0472600LC	5.64072	0.00426633
TraesCS1B03G0969700	5.64036	0.000533015
TraesCS5B03G0004100	5.63995	2.26636e-12
TraesCS3A03G0028800	5.6384	0.000844101
TraesCS7D03G0610800	5.63397	0.000939151
TraesCS5A03G0208000LC	5.63335	0.00655798
TraesCS7A03G1272800	5.63209	0.00199584
TraesCS5B03G1038900LC	5.6296	0.000723036
TraesCS2D03G0539300LC	5.62732	0.00111771
TraesCS7A03G0018600	5.62695	2.83384e-121
TraesCS6B03G0098700	5.62656	0.000625003
TraesCS2D03G0033700	5.62604	0.00835926
TraesCS5B03G0962600	5.62431	0.0284598
TraesCS4D03G0784100	5.62116	0.001774
TraesCS7A03G0140900	5.61824	0.00342699
TraesCS3A03G1193400	5.61704	0.000763356
TraesCS1D03G0918400	5.61673	0.000177566
TraesCS1B03G0046500	5.61635	0.00145578
TraesCS2B03G1381000LC	5.6145	0.000353346
TraesCS2B03G1151700	5.61426	0.00180507
TraesCS5D03G0104900	5.61407	7.38898e-14
TraesCS6B03G0640100LC	5.61399	0.000599147
TraesCSU03G0103800	5.61302	0.00795854
TraesCS7B03G0130900	5.61034	6.46495e-20
TraesCS2D03G1132200	5.60739	0.00268796
TraesCS5D03G0587900LC	5.60728	0.000698166
TraesCS6A03G0284300	5.60723	2.75762e-06
TraesCS7A03G0628000	5.60486	1.08936e-19
TraesCS1D03G0267700LC	5.60479	0.00111215
TraesCS7A03G0019700	5.6044	9.47081e-24
TraesCS2A03G0008800	5.60417	0.00203115
TraesCS4A03G0481700LC	5.60076	0.00753769
TraesCS3D03G1090300LC	5.59747	0.000537628
TraesCS2B03G0017800LC	5.5952	0.00113401
TraesCS2B03G1013600LC	5.59457	0.0014417
TraesCS1A03G0009200	5.59382	6.92941e-06
TraesCS4B03G0316700	5.5934	0.000215538
TraesCS4B03G0509900LC	5.59134	0.00261703
TraesCS6B03G0326500	5.5865	0.00201906
TraesCS3D03G0418400	5.58561	0.00156769
TraesCS2B03G1351300LC	5.58399	2.23945e-13
TraesCS2A03G0935600	5.58278	0.0269015
TraesCS5D03G0024600	5.58075	0.000143749
TraesCS2A03G0708600	5.57953	0.00654795
TraesCS2D03G1195500	5.57888	0.00512482
TraesCS3A03G0165500	5.57854	1.18929e-17
TraesCS3D03G1193500LC	5.57826	0.000695813
TraesCS7B03G0694200	5.57625	3.07849e-86
TraesCS7D03G1251000	5.57621	3.58711e-11
TraesCS4D03G0197400	5.57599	0.00224749
TraesCS1B03G0012000	5.57521	0.000947502
TraesCS1A03G0630500	5.57174	0.00112496
TraesCS1A03G0417000LC	5.56849	0.000397036
TraesCS1A03G0784400LC	5.56694	0.000215033
TraesCS6B03G0692300	5.56378	0.00136774
TraesCS1A03G0590400	5.56329	8.88836e-12
TraesCS7D03G0788900	5.56229	0.00155209
TraesCS7B03G0006200LC	5.55969	0.0254054
TraesCS3B03G1435400	5.55966	0.00209698
TraesCS5A03G0037600	5.5588	0.00315376
TraesCS5A03G0684200	5.55824	1.75608e-23
TraesCS3A03G1173100	5.5556	0.000136169
TraesCS4A03G1098500	5.55206	0.000744447
TraesCS1B03G0569200	5.55198	0.00053967
TraesCS1B03G0051500	5.55161	0.0125997
TraesCS1D03G0399100	5.55056	7.09772e-05
TraesCS4A03G0744200	5.54955	0.00360674
TraesCS2A03G0431700LC	5.54564	0.000357693
TraesCS3D03G0852900	5.54513	0.00138568
TraesCS4B03G0952000	5.54403	0.000193198
TraesCS2A03G0748100	5.54216	0.00393839
TraesCS5A03G1001800	5.54122	2.01842e-14
TraesCS6D03G0919200	5.54057	0.0309464
TraesCS5B03G0212500	5.53927	0.00164872
TraesCS3A03G1137700	5.53894	0.00944827
TraesCS6D03G0011000	5.53829	3.7077e-33
TraesCS1B03G1031900	5.53808	1.12141e-13
TraesCS2B03G1351400	5.53038	8.8816e-26
TraesCS1A03G0991300LC	5.53031	0.00175727
TraesCS2B03G1229300	5.53022	0.000334728
TraesCS3D03G0711600	5.52841	7.74773e-39
TraesCS4A03G0008100	5.52814	0.0352838
TraesCS2D03G0582500LC	5.52503	3.95259e-11
TraesCS3D03G0205800	5.51882	0.00932512
TraesCS2A03G0864800	5.51864	0.00106936
TraesCS7B03G0895300	5.51645	6.51745e-18
TraesCS1A03G0396500LC	5.51507	0.000749779
TraesCS3D03G0928200LC	5.51204	0.000461697
TraesCS2D03G0105100	5.51127	0.0102022
TraesCS4A03G1106300	5.5088	0.00124785
TraesCS1B03G1053400	5.50808	0.0153116
TraesCS6A03G0853300	5.50744	0.000840079
TraesCS2B03G1364800	5.5061	0.00271705
TraesCS4D03G0574500	5.50582	0.00496836
TraesCS6A03G0342200	5.5028	0.000755122
TraesCS5B03G0020300	5.50234	1.17732e-35
TraesCS4A03G0149200	5.50205	0.00981494
TraesCS5B03G1369100	5.49745	0.0144318
TraesCS5B03G0971500	5.49528	0.00990472
TraesCS7A03G0567500LC	5.49065	7.68215e-06
TraesCS7A03G1335300	5.49061	0.00104428
TraesCS3A03G0052600	5.49022	4.49596e-10
TraesCS7A03G0932000	5.48963	1.29942e-73
TraesCS7A03G0481700	5.48176	1.06857e-05
TraesCS4D03G0261500	5.48122	0.00498174
TraesCS5A03G0452000	5.47806	0.0422229
TraesCS4A03G0525500	5.47575	0.0123916
TraesCS7B03G1167100	5.47346	0.000685229
TraesCS3A03G0648800	5.47135	3.56074e-10
TraesCS6D03G0760400	5.46799	0.00328543
TraesCS6D03G0807900LC	5.46678	0.000902114
TraesCS5D03G0887000	5.46593	0.000817985
TraesCS3D03G0388400	5.46414	0.00376656
TraesCS2A03G0252300	5.46353	0.00480584
TraesCS1B03G0840300	5.46254	0.0035704
TraesCS4A03G0242900	5.46018	6.32465e-24
TraesCS3B03G0891500	5.45502	0.0250451
TraesCS5D03G0598400	5.45348	0.00299253
TraesCS5B03G0040300LC	5.45248	0.0256198
TraesCS1D03G0770100LC	5.45236	0.00498019
TraesCS6B03G0453800	5.45153	1.14712e-09
TraesCS5B03G0962300	5.45072	0.0291168
TraesCS5A03G1295300	5.44975	3.14106e-61
TraesCS5A03G0948200	5.44934	1.06853e-31
TraesCS3B03G1083500	5.44864	0.00356009
TraesCS1D03G0587400	5.44766	0.000580433
TraesCS2D03G0518000LC	5.4474	7.07243e-06
TraesCS6B03G0464000	5.44715	0.00193356
TraesCS3B03G0106100	5.44714	0.0312227
TraesCS7B03G0329500	5.44572	7.51629e-63
TraesCS2B03G0167500	5.44246	7.3998e-06
TraesCS3A03G0301600	5.44119	1.40587e-05
TraesCS2A03G0989600	5.44015	1.48084e-45
TraesCS5D03G0762100LC	5.43632	0.00228952
TraesCSU03G0055700LC	5.43586	1.72262e-32
TraesCS6A03G1031900	5.43444	0.00170472
TraesCS7D03G1126400	5.42953	0.000811759
TraesCS7A03G0324300LC	5.42854	0.00688786
TraesCS4B03G0155500	5.42794	0.00628655
TraesCS2D03G0254700	5.42741	1.26796e-71
TraesCS7B03G0685200LC	5.42649	0.00124777
TraesCS4B03G0919400	5.42598	0.00176033
TraesCS7A03G0302100	5.42594	0.00181823
TraesCS7D03G0293300	5.4252	5.53595e-52
TraesCS4A03G0705200LC	5.42456	0.0463249
TraesCS1B03G1132000LC	5.42035	1.08884e-05
TraesCS6D03G0816500	5.42012	1.4055e-142
TraesCS2B03G0368800	5.4197	0.0186476
TraesCS5D03G0640100LC	5.41804	0.018714
TraesCS4A03G0567000	5.4163	1.8246e-32
TraesCS2B03G0251300LC	5.41607	1.77744e-07
TraesCS5D03G0473700	5.415	1.31242e-05
TraesCS5B03G0041900	5.41038	0.00210967
TraesCS4A03G0962700	5.40846	0.000107944
TraesCS6B03G0776100	5.40671	1.65281e-22
TraesCS3A03G0031100	5.40455	0.00239279
TraesCS1D03G0956400	5.4032	6.27954e-42
TraesCS2B03G0666200	5.39645	0.00104474
TraesCS5A03G0604300	5.39573	0.0237341
TraesCS2D03G1275300LC	5.39504	2.15706e-07
TraesCS4D03G0745700	5.3944	0.00633215
TraesCS5A03G0704500LC	5.39227	0.00233144
TraesCSU03G0080400	5.39216	5.35704e-11
TraesCS5A03G0661800	5.38825	4.12877e-15
TraesCS6B03G0681400LC	5.38809	0.000342972
TraesCS1B03G0322900	5.38725	0.010026
TraesCS3B03G1353300	5.38682	6.50875e-30
TraesCS7D03G0522300	5.38559	4.61704e-13
TraesCS7D03G0123600	5.38528	0.00240724
TraesCS5A03G0615500	5.38449	0.00347191
TraesCS4B03G0894900LC	5.38321	0.000941252
TraesCS6A03G0177000	5.38157	2.58212e-09
TraesCS2A03G1242000	5.38126	0.00307262
TraesCS6B03G0773700	5.38017	0.000257919
TraesCS2D03G1332500	5.37795	1.18617e-27
TraesCS1B03G1174400	5.37434	5.08379e-19
TraesCS6B03G0560700	5.37407	5.23065e-17
TraesCS1D03G0944300LC	5.37362	0.0119836
TraesCS2D03G0740500LC	5.37012	5.90804e-10
TraesCS2D03G0687400	5.36944	6.42382e-28
TraesCS6D03G0734200	5.36834	0.000716539
TraesCS5D03G1096700LC	5.36811	0.00320806
TraesCS5A03G0745700	5.36725	3.61695e-11
TraesCS7D03G0249700	5.36667	0.00988199
TraesCS3B03G1505100	5.36621	0.000189597
TraesCS7A03G0703900LC	5.3659	0.00026593
TraesCS3B03G0256500	5.36314	0.0176249
TraesCS2D03G0281900	5.36289	0.000473382
TraesCS7A03G1095400	5.36211	1.57002e-29
TraesCS5D03G1207300LC	5.36082	0.0137692
TraesCS7D03G0141000	5.3608	0.000272589
TraesCS2B03G1281600LC	5.35962	0.0136346
TraesCS6D03G0582500	5.35916	0.0183168
TraesCSU03G0364200LC	5.35766	8.59873e-26
TraesCS5B03G1108000LC	5.35668	0.00107148
TraesCS5D03G1227900	5.35537	0.000572251
TraesCS6B03G1160100	5.35447	0.00604331
TraesCS4B03G0748600	5.35371	4.97426e-08
TraesCS5A03G1161300	5.35313	0.0178135
TraesCS4D03G0024600	5.3528	4.20555e-53
TraesCS7A03G1156700	5.35221	0.00435189
TraesCS4A03G1181200	5.35095	7.0291e-22
TraesCS6B03G0692600LC	5.3474	0.000549522
TraesCS5A03G0649500LC	5.3464	0.00441224
TraesCS6B03G0838500	5.34366	3.73324e-26
TraesCS5B03G0485500	5.34247	0.0237008
TraesCS1B03G1077300	5.34189	0.00744713
TraesCS6B03G0636900	5.34003	0.000616334
TraesCS5B03G1055200	5.33593	0.0106038
TraesCS7D03G0195700LC	5.33375	0.00451521
TraesCS4B03G0960900	5.3325	0.00509036
TraesCS1D03G0047300	5.33203	4.39029e-16
TraesCS3B03G0808500	5.33171	0.00314007
TraesCS4D03G0665300	5.33165	2.13968e-05
TraesCS6D03G0780800LC	5.33144	0.000664193
TraesCS2B03G0480100	5.32997	1.136e-05
TraesCS7B03G0066600	5.32961	0.000450307
TraesCS2B03G1061000	5.32835	0.026192
TraesCS3A03G0558900	5.32267	0.0094355
TraesCS5B03G0098200	5.32183	1.40318e-29
TraesCS3D03G0205000LC	5.32134	5.72609e-29
TraesCS4B03G0695900	5.31574	1.76217e-06
TraesCS7B03G1108300	5.31357	1.24219e-108
TraesCS6B03G0218500LC	5.31263	3.52347e-12
TraesCS1A03G0891100	5.31102	1.00135e-21
TraesCS3A03G1142400	5.30932	0.000452418
TraesCS2B03G0580500	5.30831	2.07862e-09
TraesCS7B03G0086300	5.30792	8.13022e-35
TraesCS5A03G0767200	5.3062	2.9899e-09
TraesCS4A03G1065100	5.30538	0.0493341
TraesCS2D03G0063200	5.30521	0.0194082
TraesCS2A03G1356500	5.30405	0.00272004
TraesCS5B03G0700000	5.30246	0.00057565
TraesCS2A03G1074700LC	5.3016	0.00575962
TraesCS2D03G0902500	5.30158	0.0119551
TraesCS7B03G0745100	5.29822	0.000338617
TraesCS7D03G0042200	5.2971	2.31562e-08
TraesCS5A03G0487200	5.29634	0.000338405
TraesCS3D03G0326400	5.29599	0.00148995
TraesCS4D03G0432200LC	5.29424	0.00195832
TraesCS1D03G0769700LC	5.29339	4.5456e-75
TraesCS3A03G1205100	5.29214	0.0188053
TraesCS5D03G0434100	5.29201	0.00724035
TraesCS1A03G0035200	5.29126	0.00936908
TraesCS2B03G1217900LC	5.28936	0.000907288
TraesCS1A03G1054100	5.28673	0.0102264
TraesCS6A03G0465300LC	5.28359	0.00277923
TraesCS7D03G1042700LC	5.28143	0.00398114
TraesCS1D03G0132500	5.28138	0.000978661
TraesCS6B03G0992300LC	5.28026	0.0062
TraesCS6D03G0207100LC	5.27925	0.00740914
TraesCS5D03G1159800LC	5.27507	0.0185464
TraesCS6B03G0627800LC	5.27069	0.000773033
TraesCS7A03G0857000	5.27013	7.05905e-67
TraesCS4A03G1223500	5.26876	7.45514e-26
TraesCS5D03G0727000	5.26111	7.90051e-32
TraesCS2A03G0637400	5.26079	0.00286262
TraesCS7A03G0807500	5.26066	0.000593178
TraesCS3D03G0885300	5.26052	0.00781738
TraesCS6A03G0881300LC	5.26018	0.00294087
TraesCS7D03G0961200LC	5.25761	0.0258716
TraesCS7D03G0020100	5.25612	9.68661e-88
TraesCS4B03G0715800	5.25093	0.000100214
TraesCS3A03G0887500	5.24985	0.00300936
TraesCS4D03G0256600LC	5.24736	0.0358228
TraesCS6B03G0648700	5.24734	0.00114573
TraesCS5D03G1062100	5.24717	0.00355494
TraesCS6D03G0750400LC	5.24663	0.00263724
TraesCS6B03G0517400	5.24522	0.0044967
TraesCS3D03G0523700LC	5.24412	0.00757512
TraesCS4D03G0191400	5.243	0.00193647
TraesCS5B03G1236400	5.24173	4.73022e-08
TraesCS4B03G0809100	5.23917	0.00145319
TraesCS4A03G0213500LC	5.23916	0.00287952
TraesCSU03G0021600	5.23886	0.00252358
TraesCS7A03G0135300	5.23879	0.00158085
TraesCS5D03G0685800	5.23863	0.0126104
TraesCS5D03G0532700	5.2382	1.53979e-41
TraesCS3B03G0147500	5.23746	0.0141906
TraesCS5D03G0103700LC	5.23641	0.0122398
TraesCS1B03G0032600	5.2346	0.0300302
TraesCS2B03G0209200	5.23425	0.03181
TraesCS3A03G0572700LC	5.23355	0.00488039
TraesCS2B03G1552200LC	5.23266	0.00481311
TraesCS4A03G0634400	5.23181	1.21183e-06
TraesCS3A03G0752100	5.23113	5.7525e-12
TraesCS1B03G0971100	5.23049	0.0123512
TraesCS5B03G0986100	5.22923	0.0132354
TraesCS6B03G1240200	5.22909	0.0215898
TraesCS6A03G0212200LC	5.22902	0.00228418
TraesCS5B03G0646700LC	5.22858	0.00476707
TraesCSU03G0412200	5.22687	0.00362165
TraesCS6B03G0695500LC	5.22551	0.000544995
TraesCS2B03G1099700	5.22489	0.00601173
TraesCS2D03G1140800	5.22368	1.37002e-79
TraesCS6B03G0631200LC	5.21942	0.000627116
TraesCS1B03G0047400	5.21725	6.77233e-11
TraesCS2A03G0355000LC	5.21706	0.00337663
TraesCS2A03G0052000	5.21676	0.0227837
TraesCS7A03G1319300	5.21412	0.00156106
TraesCS6B03G0005500LC	5.21372	0.00188348
TraesCS1D03G0642800	5.2123	0.0123043
TraesCS7B03G0199300	5.21024	1.87318e-08
TraesCS3B03G0401700	5.20867	0.00356491
TraesCS4D03G0784600	5.20852	1.32749e-10
TraesCS7D03G0362000	5.20711	1.50736e-07
TraesCS4D03G0330200LC	5.20616	0.00415746
TraesCS4A03G1199200	5.20515	1.15773e-10
TraesCS5A03G0737500	5.205	0.00414603
TraesCS2A03G0123100LC	5.19834	0.00317687
TraesCS4B03G0887400	5.19809	3.30948e-27
TraesCS3B03G0530400LC	5.19808	0.00468649
TraesCS4B03G0634900	5.19605	6.49067e-16
TraesCS5A03G0007900	5.19388	1.03886e-07
TraesCS5B03G0609100	5.19255	0.00128312
TraesCS7D03G0926900	5.19219	0.0118455
TraesCS1B03G0035800	5.19068	0.00802468
TraesCS7B03G0462300LC	5.19049	0.00150082
TraesCS6A03G0105800	5.18857	8.96346e-05
TraesCS5A03G1160500	5.18721	4.07272e-09
TraesCS2D03G0379400	5.18695	0.00473343
TraesCS4A03G0799400	5.18546	0.00506351
TraesCS4A03G0057800	5.18393	0.0122404
TraesCS2D03G0138700	5.18071	0.00182951
TraesCS7A03G0004200LC	5.18032	0.000716913
MIR396e_Chr2A	5.18018	0.00352102
TraesCS7B03G0159000	5.17994	0.00405506
TraesCS2D03G0016500	5.1775	0.00927734
TraesCS1B03G0906300	5.17711	0.00204847
TraesCS7A03G0514500LC	5.17459	2.40527e-05
TraesCS6D03G0447400	5.1742	0.00718762
TraesCS6B03G0940800	5.17249	0.00265911
TraesCS4B03G0700400	5.17215	3.96431e-168
TraesCS7B03G0357400	5.16959	0.000384514
TraesCS1A03G1079200LC	5.16897	0.0111167
TraesCS4A03G0213600LC	5.16861	0.0115086
TraesCS4A03G1209400	5.16734	7.44405e-12
TraesCS4A03G0758500	5.16663	0.000851698
TraesCS1B03G0846200	5.16568	0.00560019
TraesCS5D03G0025700	5.16446	0.022581
TraesCS6A03G0956100	5.1643	0.00353782
TraesCS2A03G0006600	5.16065	2.0064e-18
TraesCS4A03G1024500	5.16046	7.52625e-08
TraesCS6D03G0171000LC	5.15948	0.0201629
TraesCS4B03G0494200	5.15903	0.0147591
TraesCS2B03G0248400LC	5.15794	0.000742426
TraesCS3B03G1359300	5.15721	5.20352e-17
TraesCS4B03G0616800	5.15606	0.0014801
TraesCS3A03G0922300	5.15512	0.0156776
TraesCS6B03G0147200LC	5.15458	0.0195292
TraesCS6A03G0163300	5.15424	9.97127e-05
TraesCS1A03G0010300LC	5.14908	0.00349318
TraesCS4A03G0084400	5.14777	1.05562e-46
TraesCS2B03G0294900	5.1471	0.00955389
TraesCS4A03G0740300LC	5.14555	0.0274201
TraesCS5D03G0211200	5.14306	0.0122676
TraesCS3D03G0068100	5.14221	7.03769e-05
TraesCS1D03G0980200	5.13849	4.05871e-05
TraesCS4A03G1178300LC	5.13834	0.00411621
TraesCSU03G0240900	5.1379	0.00505429
TraesCS7D03G1150200	5.13711	0.00813014
TraesCS3B03G0336700	5.13698	1.56356e-12
TraesCS4D03G0259600	5.13636	6.32471e-22
TraesCS2D03G0146500	5.13503	0.0137692
TraesCS3B03G1181800	5.13324	0.0230801
TraesCS2B03G0396000	5.13272	0.0157752
TraesCS1D03G1023400	5.12977	0.00139588
TraesCS6B03G0539500	5.12638	1.54948e-10
TraesCS3A03G1087500LC	5.12596	0.0178934
TraesCS4B03G0882100	5.12293	0.00064438
TraesCS5A03G0705100LC	5.1228	0.00169883
TraesCS4B03G0039500	5.1204	0.000727851
TraesCS1B03G1249700	5.1191	0.020404
TraesCS6D03G0309000	5.11806	0.00930619
TraesCS6B03G0702000LC	5.1175	9.55956e-94
TraesCS1A03G0494400	5.11722	0.000376596
TraesCS3B03G0357000	5.11506	0.00331832
TraesCS6D03G0681600	5.11235	0.0148686
TraesCS3D03G1091000	5.11068	0.00379937
TraesCS2A03G1124200	5.10841	4.17155e-09
TraesCS4A03G0981400	5.10696	0.0442443
TraesCS5A03G0337600LC	5.10585	0.00237504
TraesCS5B03G0978300LC	5.10562	0.00434808
TraesCS5D03G1042100	5.10465	0.00274223
TraesCS2A03G0167100	5.1035	0.0232533
TraesCS6B03G1299400	5.10291	0.00056426
TraesCS3A03G0885900	5.10223	0.00556191
TraesCS6B03G0634700	5.10145	0.00400047
TraesCS3D03G1094200	5.09897	0.0307629
TraesCS6D03G0531100	5.09745	0.000227734
TraesCSU03G0088000	5.09626	0.00203213
TraesCS3D03G0031000	5.09582	0.0180955
TraesCS2B03G1277200	5.09326	0.001722
TraesCS2A03G0459800	5.09022	7.78814e-13
TraesCS5D03G0669400	5.08732	0.00315561
TraesCS6A03G0204500	5.08514	0.0103369
TraesCS2D03G0016100	5.08345	6.29229e-05
TraesCS1B03G0969800	5.08292	0.00198639
TraesCS2D03G0205000	5.0822	2.585e-49
TraesCS3A03G0874200	5.08102	6.85098e-69
TraesCS7A03G1387400	5.08083	9.08703e-22
TraesCS4B03G0617100	5.08049	6.74016e-55
TraesCS2A03G1129800	5.07825	0.010232
TraesCS5B03G0740500	5.07792	0.0185464
TraesCS7B03G0579600	5.07677	1.27963e-26
TraesCS1D03G0873300LC	5.0766	0.0112585
TraesCS3B03G1294400	5.07574	1.74915e-25
TraesCS2D03G0574200	5.07498	0.0174582
TraesCS4B03G0950800	5.07428	0.0170987
TraesCS6B03G0440300	5.0737	0.00387623
TraesCS5A03G1000600	5.07368	1.56266e-09
TraesCS4D03G0011300	5.07056	2.05735e-07
TraesCS6B03G0295500	5.07032	0.00229522
TraesCS4A03G0798100	5.07007	1.71806e-15
TraesCS7B03G0379100LC	5.06895	0.0160649
TraesCS2B03G1138100	5.06688	0.0271533
TraesCS1D03G0823100	5.06684	0.00229058
TraesCS6B03G1010500	5.0668	0.0093297
TraesCS6A03G0907000	5.06554	0.00915966
TraesCS6B03G0646900	5.06234	6.90888e-33
TraesCS2B03G0535300LC	5.06149	0.00136337
TraesCS1B03G0907000	5.06015	0.0314016
TraesCS5B03G0661000	5.05979	0.0155339
TraesCS7B03G0067600LC	5.0586	0.010239
TraesCS3B03G0394900	5.05377	1.22374e-06
TraesCS1B03G0749500	5.05248	0.0393586
TraesCS2B03G0855900LC	5.05139	0.00653844
TraesCS3D03G0041900	5.05112	0.0141517
TraesCS5A03G0212200	5.05079	0.00302459
TraesCS7B03G0538900LC	5.05007	5.27053e-07
TraesCS1B03G0737800LC	5.04901	0.000835916
TraesCS5A03G1219500LC	5.04643	3.66229e-16
TraesCS6B03G0217500	5.04606	0.0311722
TraesCS4A03G0169200	5.04575	4.9143e-125
TraesCS1D03G0877600LC	5.04374	0.00107917
TraesCS1B03G0173800	5.03888	1.61865e-06
TraesCS2D03G0477400	5.03866	0.0139282
TraesCS2A03G1181700LC	5.03818	0.0123277
TraesCS1A03G0883600	5.03763	8.40966e-26
TraesCS3A03G1226200	5.03751	0.0158833
TraesCS6B03G1102300LC	5.03694	0.0443582
TraesCS3B03G0884300	5.03679	2.17173e-17
TraesCS7A03G0150000	5.03562	0.000817731
TraesCS6B03G1177600	5.03377	7.87061e-41
TraesCS5A03G0993800LC	5.033	0.00616182
TraesCS4D03G0545100	5.03249	2.58636e-58
TraesCS6B03G0759800	5.03181	2.78028e-06
TraesCS5B03G0522400	5.03127	2.81904e-21
TraesCS7D03G0755400	5.03105	0.00391067
TraesCS2D03G0068700	5.02998	0.00848985
TraesCS4A03G0021000	5.02989	6.46161e-11
TraesCS3B03G0284000	5.02864	0.00261111
TraesCS2D03G1017000	5.028	0.0081483
TraesCS6B03G0098300LC	5.0265	0.0226079
TraesCS5A03G1023600	5.02584	0.00626409
TraesCS7B03G0180000	5.02299	0.014206
TraesCS4A03G0897300	5.02009	3.81753e-07
TraesCS7B03G0695600	5.01984	3.1556e-15
TraesCS5A03G0407600	5.01851	5.48274e-96
TraesCS7A03G0464500LC	5.01725	0.00191449
TraesCS4A03G0813600	5.01633	1.8524e-13
TraesCS5B03G0181800LC	5.01622	0.00363467
TraesCS2D03G1299100	5.01437	0.00415688
TraesCS5A03G0718300LC	5.01422	0.00464443
TraesCS7D03G0092000LC	5.01271	0.00164458
TraesCS7B03G0917300	5.01267	0.00582059
TraesCS2D03G1302700LC	5.0126	0.029473
TraesCS1A03G0833500	5.01197	0.0394074
TraesCS1B03G0693800LC	5.01196	0.00462513
TraesCS5A03G1009400	5.0112	0.0195203
TraesCS7D03G0963700LC	5.0108	0.0304202
TraesCS5D03G1185400	5.00837	3.52279e-18
TraesCS7D03G0187500	5.00816	4.79303e-30
TraesCS7A03G1216800	5.008	0.00255224
TraesCS1D03G0985900	5.00658	1.99838e-49
TraesCS2A03G1360300LC	5.00528	0.000834141
TraesCS7A03G1316200LC	5.00413	0.0188455
TraesCS2A03G0835700	5.00318	3.08244e-35
TraesCS3D03G0769000LC	5.00271	0.0281854
TraesCS6B03G0695600LC	5.0009	0.000772275
TraesCS3D03G0882500	5.00028	0.0277066
TraesCS7B03G0848800	4.99888	0.00141986
TraesCS5B03G1304200	4.99768	0.000988048
TraesCS4A03G0746700	4.99759	1.62388e-06
TraesCS1A03G0929200LC	4.99315	0.0246287
TraesCS7A03G0834500LC	4.99228	0.00491045
TraesCS2D03G1175800	4.99087	0.00574797
TraesCS4D03G0224700	4.98973	0.00834449
TraesCS5A03G0973600LC	4.98916	0.0489753
TraesCS3A03G1029600	4.98788	8.7926e-11
TraesCS3D03G1157500	4.98747	0.00330055
TraesCS2B03G0479900	4.98727	0.0006202
TraesCS1B03G0042000	4.98716	0.0395142
TraesCS7D03G0820600	4.98611	9.27101e-61
TraesCS4A03G0989800	4.98505	0.00176044
TraesCS4A03G1245200	4.98333	0.0433901
TraesCS6D03G0032600	4.98101	6.81179e-44
TraesCS7A03G0361300	4.98067	0.0110694
TraesCS1A03G0978800	4.98054	1.73899e-41
TraesCS2A03G0033200	4.98054	0.011513
TraesCS5B03G0988700	4.97943	0.0139724
TraesCS5D03G0130100	4.97913	2.28063e-06
TraesCS6D03G0068600	4.97884	0.000285823
TraesCS4A03G0213700LC	4.9779	0.00564275
TraesCS5D03G0479600	4.97716	0.0132247
TraesCS5A03G0905000	4.97511	2.02669e-57
TraesCS7B03G0158300	4.97446	9.1146e-32
TraesCS3A03G0794300	4.97411	3.14281e-41
TraesCS6A03G0706200	4.97359	2.47733e-29
TraesCS5B03G0736700	4.97246	0.00191456
TraesCS7A03G0902700	4.96829	2.9773e-28
TraesCS7D03G0998900LC	4.96729	0.00311392
TraesCS2B03G1413800LC	4.96489	0.0032108
TraesCS2A03G0997600	4.96028	0.0233139
TraesCS5A03G1210700	4.95794	3.2791e-29
TraesCS4A03G0623400LC	4.95476	0.042939
TraesCS1D03G0913700	4.95376	3.73173e-84
TraesCS2D03G0440200LC	4.95371	2.4323e-07
TraesCS1A03G0802200LC	4.95298	0.0153741
TraesCS5A03G0627000	4.952	3.53033e-07
TraesCS1B03G0046000	4.94957	0.0105717
TraesCS2A03G0161400	4.94629	2.52254e-19
TraesCS7B03G0320000	4.94569	1.0756e-48
TraesCS5A03G0870200	4.94517	4.68309e-05
TraesCS6D03G0030800	4.9451	8.90182e-21
TraesCS7A03G1079400	4.94483	0.0107742
TraesCS7D03G1172100	4.94411	5.59479e-05
TraesCS7D03G0092200LC	4.94323	0.00959735
TraesCS4B03G0257400	4.94269	0.0201713
TraesCS6B03G1069600	4.9425	0.0120619
TraesCS2B03G1005200	4.94176	0.0133123
TraesCS5B03G1134100	4.94143	0.0299627
TraesCS6D03G0316000LC	4.93963	0.0391049
TraesCS6A03G0313300	4.93861	3.10862e-27
TraesCS4A03G1108900LC	4.93725	3.36817e-97
TraesCS1A03G0500000	4.9337	0.00103016
TraesCS2B03G1198300	4.93327	0.0178236
TraesCS3D03G0227500LC	4.93315	0.00260192
TraesCS2A03G0265700	4.93281	8.7367e-05
TraesCS2B03G0392600	4.93267	4.19253e-11
TraesCS2D03G1238800	4.92973	0.000527084
TraesCS1D03G0036800	4.92837	2.83768e-11
TraesCS7D03G0348500	4.92717	2.86675e-24
TraesCS6B03G0695400LC	4.92687	0.00512529
TraesCSU03G0510000LC	4.9253	0.00163038
TraesCS2D03G0057300	4.9245	9.11978e-26
TraesCS5B03G0403600	4.92422	2.01819e-59
TraesCS2D03G0118500	4.92205	3.46261e-25
TraesCS2D03G0158600	4.92163	1.89294e-13
TraesCS2A03G1365500	4.92063	0.00260805
TraesCSU03G0558700LC	4.91662	1.34879e-11
TraesCS6B03G0633600LC	4.91349	0.00501333
TraesCS6D03G0115500LC	4.91297	0.00590865
TraesCS6A03G1002700	4.91141	0.00513266
TraesCS7B03G0151000	4.90884	4.75571e-33
TraesCS2B03G0010700	4.90691	1.99822e-24
TraesCS2B03G0126400	4.90535	3.56182e-10
TraesCS3D03G0711800	4.90241	1.43631e-35
TraesCS7D03G1171700LC	4.90181	4.09636e-11
TraesCS7A03G0773800	4.89873	0.00841902
TraesCS7D03G1221100LC	4.8963	0.00536755
TraesCS5A03G0021100	4.8951	0.00384281
TraesCS1A03G0141200	4.88977	2.36612e-15
TraesCS5B03G0740100	4.88853	0.0329782
TraesCS7D03G0009900LC	4.88811	0.0237449
TraesCS7A03G0410300LC	4.88692	1.49752e-06
TraesCS4D03G0133100	4.8839	0.000266709
TraesCS6B03G0687400LC	4.88373	0.00302305
TraesCS4D03G0626500	4.88316	7.66096e-123
TraesCS2D03G0176100	4.88125	2.06472e-15
TraesCS3B03G1353800LC	4.88001	3.19412e-18
TraesCS1B03G0727500LC	4.87998	0.00509036
TraesCS7A03G1350300	4.87871	6.34318e-28
TraesCS5B03G1020200	4.87802	4.61396e-12
TraesCS1B03G0203400	4.87802	0.0105065
TraesCS4A03G1095500	4.87353	0.0206023
TraesCS7D03G0871200LC	4.87175	0.0142768
TraesCS3D03G0227600	4.87099	2.66005e-26
TraesCS1A03G0781700	4.86812	0.0141214
TraesCS3B03G0641300	4.86771	0.0175324
TraesCS3D03G0910000	4.8659	1.38316e-20
TraesCS5B03G0637800	4.86304	0.00379083
TraesCS3D03G0031700	4.86288	1.36493e-50
TraesCS4D03G0839900	4.86264	0.0179578
TraesCS7D03G1163000	4.86097	0.01108
TraesCS5A03G0756000	4.86024	0.000256674
TraesCS5A03G0617200LC	4.85873	0.015128
TraesCS1A03G0296400	4.85724	0.0352019
TraesCS1A03G0068800	4.85584	5.98004e-37
TraesCS1A03G0864200	4.85538	4.96195e-08
TraesCS6B03G0117100LC	4.85436	0.00377959
TraesCS5B03G1204100	4.85052	0.00449887
TraesCS3A03G0090000	4.84683	3.7885e-19
TraesCS1A03G0899900LC	4.84661	0.0128527
TraesCS1D03G0037000	4.84492	1.17346e-13
TraesCS7A03G1093500	4.84492	0.0481132
TraesCS1D03G0413500	4.84404	0.00585157
TraesCS1A03G0990100	4.84293	1.04831e-08
TraesCS7A03G1237500	4.84223	0.00641052
TraesCS7A03G1319500	4.84154	0.00356003
TraesCS3A03G1130000	4.84121	0.0285544
TraesCS3D03G1075900	4.83736	4.77156e-11
TraesCS7B03G1034100	4.835	0.0101486
TraesCS4A03G0550100LC	4.82712	0.00897138
TraesCS2D03G1239700	4.82692	0.000233725
TraesCS1B03G1205500	4.82386	4.723e-47
TraesCS5D03G0833600LC	4.82379	0.0168016
TraesCS1B03G0111400LC	4.82333	0.000133112
TraesCS7D03G0485300	4.82306	6.36937e-13
TraesCS5B03G0790300	4.82176	0.0393392
TraesCS2B03G0232400LC	4.82085	0.00216089
TraesCS1D03G0100700LC	4.82027	0.0408914
TraesCS6B03G0399200LC	4.82011	0.00553212
TraesCS1B03G0775000	4.8184	4.01594e-50
TraesCS1D03G0858900	4.81828	3.48801e-44
TraesCS6D03G0842600	4.81694	1.8218e-70
TraesCS1A03G0276000	4.81432	2.4227e-46
TraesCS2D03G0993900LC	4.81348	0.00798027
TraesCS2A03G0870300	4.81305	1.68743e-58
TraesCS6B03G1146900	4.81159	8.26225e-47
TraesCS7B03G1159400LC	4.81059	0.000136407
TraesCS6D03G0473700LC	4.80858	0.0174635
TraesCS7A03G0542300	4.8074	3.94441e-10
TraesCS6A03G0739300LC	4.80697	0.00708612
TraesCS7B03G0639900	4.80232	0.0289112
TraesCS2B03G1309100	4.79886	0.0453505
TraesCS2B03G0963000	4.79685	0.0210361
TraesCS1A03G0654800LC	4.79444	0.0329935
TraesCS3B03G0417700	4.79309	0.03392
TraesCS2B03G1096200LC	4.79231	4.10839e-09
TraesCS6B03G0651800LC	4.79223	6.97283e-12
TraesCS3B03G0860600	4.79098	1.75797e-10
TraesCS7D03G0837800	4.78929	1.64377e-25
TraesCS5A03G0004000	4.78581	3.29001e-08
TraesCS2B03G0727900	4.78472	0.00726268
TraesCS7A03G0863600	4.78472	0.0102531
TraesCS2D03G0080800	4.78463	4.27419e-13
TraesCS2D03G0461200LC	4.78302	0.00788853
TraesCS5B03G0643500	4.78262	0.0266278
TraesCS6B03G0936300	4.78227	2.59773e-13
TraesCS6A03G0791700	4.78215	2.34078e-22
TraesCS6B03G0348300LC	4.78146	0.00756941
TraesCS5D03G0067000	4.7801	0.0129665
TraesCS2D03G0614100	4.77993	1.08464e-54
TraesCS1A03G0790600	4.77955	0.00183711
TraesCS7B03G0984100	4.7788	0.000426833
TraesCS5A03G1265700	4.77713	0.00417839
TraesCS4B03G0619000	4.77309	0.0127195
TraesCS1B03G1155200	4.77255	0.0316002
TraesCS6B03G1202000LC	4.7699	0.0304728
TraesCS2B03G0064600	4.76985	0.0227266
TraesCS3D03G1095300	4.76905	2.94951e-12
TraesCS2D03G1330900	4.76874	0.0032776
TraesCS4A03G0962300LC	4.76841	0.00388595
TraesCS1B03G0918600	4.76706	0.000409154
TraesCS7A03G1149100	4.76563	1.52365e-05
TraesCS6B03G0079100	4.76438	0.000181422
TraesCS4D03G0779200	4.76082	0.000406062
TraesCS6B03G0781900	4.76026	5.05955e-32
TraesCS3A03G0306900	4.75707	0.0492255
TraesCS7B03G0322100	4.7568	0.0152643
TraesCS2B03G0472500	4.75491	2.75981e-17
TraesCS1B03G1124400LC	4.75434	0.0377039
TraesCS5D03G0480900	4.75393	4.58156e-26
TraesCS5B03G0711400	4.75364	5.16223e-24
TraesCS1B03G0076900LC	4.75314	0.00869197
TraesCS5A03G0304500	4.75173	0.00936071
TraesCS7B03G1103100	4.75089	0.02652
TraesCS7D03G0306900LC	4.75072	0.0269813
TraesCS2D03G1316900	4.74993	1.71933e-09
TraesCSU03G0272400	4.74727	0.0100694
TraesCS3A03G0028700LC	4.74715	0.0255586
TraesCS2B03G0731000	4.7448	0.0453615
TraesCS2D03G0231100	4.7431	0.0185769
TraesCS7A03G0401400	4.74306	0.00336919
TraesCS5B03G0578000	4.74266	8.19837e-28
TraesCS1D03G0798100	4.7423	3.8915e-29
TraesCS7B03G1225500	4.74054	3.66545e-121
TraesCS7A03G1040900	4.73877	0.015799
TraesCS7D03G0750200	4.73863	0.0274688
TraesCS1D03G0283300	4.73819	5.7587e-08
TraesCS4A03G1134100	4.73563	0.0171757
TraesCS6A03G0457100LC	4.73552	0.0428971
TraesCS5A03G0003900	4.73361	0.000178311
TraesCS7D03G0577700LC	4.73215	0.00986918
TraesCS1B03G0691600	4.73195	0.024434
TraesCS3D03G1199100	4.73173	0.0250013
TraesCS2D03G1024900LC	4.72818	0.0315674
TraesCS5A03G1058500	4.72807	0.00358996
TraesCS2A03G1280700	4.72664	0.0393011
TraesCS5D03G0895500LC	4.72474	1.20061e-05
TraesCS6D03G0364300	4.72336	3.40952e-05
TraesCS1B03G0247000	4.72309	0.0153043
TraesCS2A03G0123900	4.72209	2.36711e-20
TraesCS6B03G0564500LC	4.71883	0.0133746
TraesCS4B03G0009600	4.7172	0.0409745
TraesCS4D03G0111100	4.71596	0.000342338
TraesCS1B03G0086700	4.71378	0.0308722
TraesCS1D03G0781100	4.71288	0.0141969
TraesCS1D03G0584300	4.7113	0.0473797
TraesCS6B03G0215300	4.71122	1.16478e-35
TraesCS5A03G0505600	4.70963	3.73567e-23
TraesCS4B03G0113300	4.7094	1.47867e-06
TraesCS2A03G0797800LC	4.70738	0.0349503
TraesCS4B03G0328100	4.70681	0.0194448
TraesCS4D03G0548000	4.70511	6.88933e-22
TraesCS1D03G0409000	4.70479	0.00893011
TraesCS1D03G0982300LC	4.70238	0.0113417
TraesCS7D03G0334500	4.70132	3.70382e-101
TraesCS5D03G0849200	4.70069	0.0107974
TraesCS5A03G0551800	4.7004	7.21466e-09
TraesCS5D03G1106000	4.70034	0.0142241
TraesCS5B03G1047300	4.69893	0.00892427
TraesCS2A03G1171600	4.69768	1.04362e-06
TraesCS6B03G0269100LC	4.69739	0.00830496
TraesCS4A03G0991200	4.69674	1.03046e-17
TraesCS6B03G0836700	4.69615	1.18201e-06
TraesCS6B03G1099900	4.69544	3.01526e-27
TraesCS1D03G0264600	4.69458	7.57539e-77
TraesCS3B03G0064200LC	4.69103	0.00331002
TraesCS7D03G1184000	4.69077	0.0124787
TraesCS5B03G0791100	4.69057	0.0302802
TraesCS2D03G0495100	4.68936	0.0103731
TraesCS7D03G0406300	4.68644	0.031806
TraesCS4B03G0431400LC	4.68643	1.31311e-08
TraesCS7B03G0697000	4.68563	0.0246135
TraesCS5B03G0790000	4.68484	0.00864848
TraesCS6B03G1024400	4.68313	2.16981e-140
TraesCS7A03G1092300	4.6831	0.0269337
TraesCS5D03G0801400	4.67881	1.20926e-40
TraesCS1D03G0040800	4.67877	0.0186833
TraesCS2D03G0455300	4.67686	4.13981e-38
TraesCS6A03G0948500	4.67639	0.0282032
TraesCS7A03G0520700	4.67635	1.64606e-42
TraesCS7A03G0267400	4.67558	0.00272003
TraesCS7A03G0216700LC	4.67548	0.0223285
TraesCS4A03G0590500	4.67266	0.0146721
TraesCS7A03G1097500	4.67252	1.20737e-22
TraesCS1B03G0351000	4.67229	0.0470593
TraesCS7A03G0513800	4.67168	0.00510707
TraesCS4A03G0813700	4.67153	4.01625e-11
TraesCS5D03G0598800	4.66941	3.57806e-08
TraesCS5B03G0205200LC	4.66897	0.0096767
TraesCS6A03G0915500	4.66846	0.044991
TraesCS7D03G1242900	4.66768	1.46985e-16
TraesCS2D03G0655400	4.66495	3.59568e-10
TraesCS7A03G0417900	4.66139	1.16484e-57
TraesCS6A03G0055200	4.66028	1.68824e-06
TraesCS6D03G0102300	4.65894	1.06211e-08
TraesCS6D03G0056000	4.65649	7.47503e-06
TraesCS2B03G0174300	4.65403	2.64551e-27
TraesCS2A03G0117100LC	4.65083	0.0229728
TraesCS6D03G0928200	4.64915	0.00320673
TraesCS6B03G1126200LC	4.64915	0.00311707
TraesCS5B03G0936500	4.64817	1.23234e-05
TraesCS4B03G0600500	4.6459	0.00558197
TraesCS6D03G0762100LC	4.64536	0.00359629
TraesCS4B03G0013800LC	4.64434	4.7588e-10
TraesCS6D03G0538900	4.64251	1.89356e-12
TraesCS3A03G0927800	4.63894	0.0233395
TraesCS5A03G1283100	4.63814	7.10562e-10
TraesCS1D03G0798500	4.63667	5.31512e-14
TraesCS6B03G0066400	4.63595	0.0122858
TraesCS7A03G0324400LC	4.6358	0.00332402
TraesCS6D03G0025600	4.63106	5.85238e-07
TraesCS1A03G0931900	4.63046	0.0401475
TraesCS7A03G1281700	4.62954	2.5066e-17
TraesCS7B03G0753300	4.62829	1.29271e-14
TraesCS1D03G0865700	4.62797	0.0278229
TraesCS2D03G0734500	4.62535	2.65404e-30
TraesCS3D03G1076600	4.62443	0.0203302
TraesCS6D03G0817100	4.62324	3.51811e-44
TraesCS5A03G0196200	4.62288	0.00127132
TraesCS4A03G0565600LC	4.62071	0.00557125
TraesCS1B03G0350400	4.61963	4.91999e-60
TraesCS7B03G0695000	4.61681	0.0186723
TraesCS4B03G0930500	4.61517	0.00113594
TraesCS6B03G0684500LC	4.615	1.89357e-10
TraesCS7A03G0407900	4.61469	0.000289612
TraesCS3A03G0074500	4.61107	0.0394046
TraesCS2B03G0377700LC	4.61079	2.38883e-07
TraesCS5D03G1192100	4.60986	2.74284e-13
TraesCS6B03G0792700	4.6057	7.17571e-06
TraesCS7D03G1016700	4.60551	0.00221488
TraesCS6B03G0641000LC	4.6049	0.0092504
TraesCS2B03G1422900	4.6042	0.0476962
TraesCS2A03G1350400	4.60307	2.92418e-54
TraesCS5A03G0834700	4.60302	0.00436073
TraesCS1B03G0030200	4.60246	0.0020623
TraesCS3A03G1237200LC	4.60037	0.00503871
TraesCS3B03G1037200	4.59635	1.18163e-20
TraesCS1A03G0158800	4.59581	1.5441e-13
TraesCS6B03G0641500LC	4.59511	0.00354613
TraesCS5D03G0716100	4.59465	0.0380702
TraesCS4B03G0034900	4.59377	4.60765e-42
TraesCS5D03G0762200	4.59322	0.0169612
TraesCS2A03G1127100	4.59292	0.0151768
TraesCS5D03G0702900	4.59165	1.24661e-21
TraesCS7A03G0751900	4.59133	4.81126e-24
TraesCS5B03G0721900	4.58939	1.69687e-16
TraesCS3B03G1089600LC	4.58635	1.51019e-08
TraesCS7B03G0889300	4.58495	1.15729e-28
TraesCS2D03G1140500	4.58422	3.81388e-38
TraesCS5A03G1075400	4.58368	0.0169736
TraesCS2D03G1013800	4.58333	7.98496e-12
TraesCS2B03G1425400	4.5803	4.67733e-34
TraesCS7D03G1046000	4.57957	3.00739e-23
TraesCS2A03G0171700LC	4.57873	0.00525064
TraesCS4A03G0396900LC	4.57696	0.0416572
TraesCS5A03G0028100	4.5766	3.86979e-28
TraesCS1D03G1004900	4.57376	0.0166579
TraesCS3A03G0322000	4.57199	8.33111e-09
TraesCS3B03G0716400	4.56899	0.0126731
TraesCS7B03G0017100LC	4.56898	5.82061e-13
TraesCS2A03G0103700	4.56858	0.00322934
TraesCS1D03G0157000	4.56825	0.0211786
TraesCS6D03G0874800LC	4.56722	0.000633633
TraesCS5A03G0754500	4.56661	0.0150449
TraesCS1A03G0891200	4.55545	0.0046943
TraesCS5A03G0864300LC	4.5538	0.000776347
TraesCS7B03G1231400	4.55044	1.91378e-10
TraesCS3A03G0586300	4.54825	0.00194186
TraesCS2A03G1152300	4.54712	0.0427667
TraesCS4B03G0901000	4.54546	4.18838e-05
TraesCS5B03G0997700	4.54481	0.00284855
TraesCS2D03G0892600	4.54451	5.96036e-23
TraesCS1A03G0830000	4.53879	2.54283e-14
TraesCS5B03G0513200	4.53663	0.0116096
TraesCS2A03G0226700	4.53599	1.45882e-39
TraesCS3A03G1266900	4.53595	0.017014
TraesCS7D03G1188800	4.53549	2.82689e-22
TraesCS6B03G0696300	4.53533	4.22748e-12
TraesCS3D03G0886800	4.53512	0.000100948
TraesCS6D03G0511000	4.53177	8.8121e-30
TraesCS2A03G1022400	4.5316	5.35444e-19
TraesCS1B03G1205700	4.53089	1.26829e-32
TraesCS7B03G1193300	4.53053	0.00184693
TraesCS1B03G0955700	4.52926	1.39208e-18
TraesCS5B03G1208900	4.52635	0.0174582
TraesCS2B03G0910700	4.52393	0.026068
TraesCS5A03G0468300	4.52323	1.2995e-06
TraesCS1B03G0917200	4.52284	0.00548629
TraesCS2A03G0854500LC	4.52197	0.000339237
TraesCS4A03G0171100	4.52139	7.40917e-08
TraesCS3A03G0173100	4.51972	0.00790222
TraesCS5A03G0607800	4.51751	6.97944e-08
TraesCS7D03G1123700	4.51526	2.1664e-26
TraesCS2D03G1115900	4.51483	0.000418737
TraesCS2B03G1391600LC	4.51306	0.0285642
TraesCS7D03G0303800LC	4.51277	0.00473053
TraesCS5B03G0673300	4.51188	3.28082e-07
TraesCS7D03G0207400	4.50956	0.0204154
TraesCS4A03G1207300	4.50671	8.22426e-14
TraesCS1B03G0037400LC	4.50256	7.27137e-09
TraesCS5D03G1112300LC	4.50165	0.000303107
TraesCS3A03G0940500	4.50073	0.0227039
TraesCS3B03G0809700	4.4983	1.84447e-15
TraesCS3D03G1116300	4.49665	5.09685e-25
TraesCS7D03G0124200	4.4964	0.0123733
TraesCS3A03G1264400	4.49579	8.9113e-13
TraesCS7A03G1017700	4.49376	1.13406e-07
TraesCS5A03G0731400	4.49246	0.0450766
TraesCS4A03G0026800	4.49207	1.20789e-15
TraesCS1B03G1019100LC	4.49195	0.0461845
TraesCS6D03G0268500	4.49082	2.40087e-19
TraesCS1D03G0070600LC	4.49078	0.0377149
TraesCS4A03G0089100	4.49004	0.0095003
TraesCS5D03G0635700	4.48992	0.0139034
TraesCS2A03G0735800	4.4897	8.94702e-57
TraesCS1B03G1192000LC	4.48904	0.00583887
TraesCS7D03G0268500	4.48873	2.5863e-52
TraesCS1D03G0076100	4.48799	3.70388e-09
TraesCS2B03G0392700	4.4874	6.20938e-06
TraesCS1B03G0018000	4.48699	0.00799029
TraesCS7A03G0862200LC	4.48676	9.95278e-35
TraesCS5D03G1024700	4.48634	0.0187532
TraesCS2A03G0408000	4.4824	1.94289e-29
TraesCS5A03G0551700LC	4.48163	0.0105521
TraesCS7A03G0683100LC	4.48141	0.0242089
TraesCS4B03G0114100	4.4788	2.28208e-05
TraesCS6A03G0655400	4.47872	1.34362e-32
TraesCS7B03G0907300	4.47805	0.0323656
TraesCS6D03G0119200	4.47443	0.0180823
TraesCS5A03G1106100	4.47294	2.21271e-06
TraesCS5D03G0751300	4.46984	9.32185e-07
TraesCS2D03G1252400LC	4.46607	7.30844e-11
TraesCS2B03G0479700	4.46501	0.010026
TraesCS6B03G0682800LC	4.4632	0.0399422
TraesCS3B03G0523300LC	4.46269	0.0205194
TraesCS2D03G0219700	4.46188	0.0278482
TraesCS5D03G0716400	4.46116	0.0199259
TraesCS1A03G0913100LC	4.46094	0.0253511
TraesCS4D03G0481500	4.45924	3.31614e-33
TraesCS7B03G0917400	4.45889	0.0356714
TraesCS2B03G0060700	4.45876	4.88525e-26
TraesCS2B03G0232900LC	4.45636	0.0361265
TraesCS6B03G0706200LC	4.45409	0.0128851
TraesCS1B03G0946500	4.45352	5.02735e-20
TraesCS4A03G0038700	4.45	1.79312e-51
TraesCS1D03G0982500	4.44751	1.11284e-31
TraesCS5A03G0688600	4.44624	0.0436926
TraesCS2D03G0293500	4.44573	2.01702e-17
TraesCS1A03G0613800LC	4.4443	0.0378701
TraesCS7A03G0879000	4.4426	1.85451e-05
TraesCS2B03G1397000	4.44234	2.33818e-14
TraesCS4A03G1112200	4.44048	0.0393304
TraesCS7B03G0805300LC	4.44023	0.0306479
TraesCS2B03G0839800LC	4.43988	0.0303015
TraesCS7B03G0653800	4.43704	1.31383e-18
TraesCS2A03G0128400LC	4.43547	0.0296817
TraesCS6A03G0980400	4.43376	0.0138993
TraesCS1A03G0264000	4.43136	0.0288013
TraesCS7A03G0045300	4.43031	3.57435e-27
TraesCS4D03G0807100	4.43025	3.15441e-34
TraesCS5B03G1004500	4.42987	0.0320477
TraesCS2B03G1071100LC	4.42864	0.0364242
TraesCS5D03G0222600LC	4.42855	0.0159293
TraesCS7A03G0124900	4.4264	2.95749e-19
TraesCS4D03G0789200	4.42508	3.45535e-10
TraesCS7B03G1172900LC	4.4247	0.0292062
TraesCS6B03G1278700	4.42344	3.25384e-08
TraesCS2B03G1281700LC	4.42133	0.0386013
TraesCS2B03G0244700	4.42026	0.0230442
TraesCS2D03G0005500	4.41905	0.000159927
TraesCS2A03G1349000	4.41799	1.12345e-14
TraesCS1D03G0958400	4.41718	0.000110318
TraesCS3D03G0017400	4.4159	1.19947e-26
TraesCS3A03G1107100LC	4.41543	2.66386e-11
TraesCS7A03G1071800	4.41318	2.71958e-15
TraesCS6D03G0721900	4.41296	0.000164623
TraesCS5B03G0907200	4.41002	0.00120372
TraesCS7B03G1040300LC	4.40917	2.24966e-07
TraesCS6A03G0996600	4.40712	3.68008e-14
TraesCS3D03G1041400	4.40443	6.41055e-50
TraesCS6B03G0457800	4.40431	0.0361739
TraesCS7D03G0088500LC	4.4039	0.0379108
TraesCS2D03G1032600	4.40191	0.0293678
TraesCS3B03G0536100	4.39957	8.12181e-16
TraesCS2A03G0168600	4.39894	0.0425177
TraesCS2D03G0296600	4.39788	3.07017e-18
TraesCS5B03G0202600	4.39664	0.0169174
TraesCS2B03G1540700	4.39628	5.77526e-09
TraesCS6D03G0154100	4.39416	0.0116536
TraesCS6B03G1011000LC	4.39409	5.75115e-30
TraesCS2A03G1243500LC	4.39351	4.57543e-10
TraesCS7B03G0481700LC	4.39125	0.0390605
TraesCS5D03G1225200LC	4.39105	7.63597e-07
TraesCS2A03G0083700	4.38875	6.46588e-14
TraesCS4A03G1098300	4.38566	1.002e-22
TraesCS4B03G0558700LC	4.38445	0.00194375
TraesCS4B03G0901800	4.3835	0.0292694
TraesCS4D03G0096400	4.38327	2.28371e-05
TraesCS5B03G0440200	4.38201	2.11378e-48
TraesCS7B03G0323400	4.38201	0.0131194
TraesCS4D03G0221000LC	4.38124	0.0135194
TraesCS3A03G1042600	4.37648	2.52232e-05
TraesCS2B03G0467600	4.37456	0.0378731
TraesCS4A03G0810000	4.37115	2.4234e-60
TraesCS5D03G0788300	4.37092	0.0115812
TraesCS6B03G0041200LC	4.37002	5.00522e-06
TraesCS5A03G0755300	4.36823	5.54543e-28
TraesCS6D03G0537400	4.3654	0.00016859
TraesCS6B03G1078300	4.36492	9.31394e-49
TraesCS5A03G0830600	4.3637	0.0253244
TraesCS6D03G0275500	4.3633	7.31485e-22
TraesCS2B03G0124600LC	4.36227	0.0461745
TraesCS4D03G0269500	4.36203	0.0185527
TraesCS5A03G0720000	4.36132	1.30318e-92
TraesCS5D03G0595500	4.36059	1.09013e-07
TraesCS1A03G0938000	4.36018	2.25076e-33
TraesCS2B03G0882900	4.3585	5.02847e-10
TraesCS5A03G0755500	4.35625	0.0383481
TraesCS1A03G1050700	4.35519	0.0328854
TraesCS6D03G0313500	4.35463	1.37204e-10
TraesCS1B03G0157100	4.35134	0.00145633
TraesCS2A03G1197800	4.34942	0.001182
TraesCS7D03G0863100	4.34881	0.0246869
TraesCS3A03G1266000	4.34822	3.06675e-29
TraesCS7D03G1020800	4.34766	8.69963e-18
TraesCS2A03G0810000	4.34727	8.75791e-31
TraesCS4D03G0634400	4.34579	1.50867e-79
TraesCS2D03G1246300	4.34533	0.00567105
TraesCS7D03G0954300	4.3441	7.21871e-16
TraesCS5B03G0675400	4.34399	2.70143e-79
TraesCS3D03G0784500	4.34248	3.35581e-63
TraesCS3D03G0771200LC	4.33964	0.00167796
TraesCS7A03G0006500	4.33818	0.00132814
TraesCS2D03G0307900	4.33678	2.03245e-05
TraesCS5A03G0454200	4.33655	0.0275138
TraesCS5A03G0847600LC	4.33539	0.00100917
TraesCS2D03G0454900	4.33527	1.21879e-16
TraesCS5B03G0198200	4.33489	3.64082e-14
TraesCS2B03G0559800	4.33422	1.79188e-52
TraesCS5D03G0728800	4.3312	1.21358e-32
TraesCS3B03G0094600	4.33098	1.21113e-35
TraesCS5A03G0889100	4.33019	2.08663e-20
TraesCS1B03G1205000	4.32881	7.5379e-35
TraesCS2B03G0991900	4.32844	6.40702e-10
TraesCS7B03G0543000LC	4.32762	0.0464352
TraesCS2A03G1099600	4.32587	2.07517e-20
TraesCS5A03G0768200	4.32584	2.70986e-17
TraesCS7A03G0084700	4.32544	3.31048e-35
TraesCS6D03G0365100	4.32355	0.0217413
TraesCS2B03G0273200	4.32345	9.50853e-96
TraesCS6B03G1202100	4.32054	0.0266989
TraesCS2B03G0058800	4.31902	0.00417495
TraesCS3B03G0705900LC	4.31885	0.0107683
TraesCS3A03G0277200	4.3175	4.58982e-18
TraesCS2A03G0451600LC	4.31712	0.00781803
TraesCSU03G0453700LC	4.31672	1.18514e-09
TraesCS7A03G0446200	4.316	3.32525e-85
[truncated: 33,055 more rows]

## Sheet: NS vs a.2bd
	log2FoldChange	padj
TraesCS6B03G0686900	13.4992	6.50022e-36
TraesCS6B03G0637300	12.4598	4.47391e-30
TraesCS6B03G0690000	11.6266	3.49595e-26
TraesCS6B03G0628000	11.497	5.13575e-25
TraesCS6B03G0701900	11.4231	2.9689e-25
TraesCS6B03G0692100	11.2383	4.4799e-24
TraesCS6B03G0641200	11.232	1.96407e-24
TraesCS6B03G0694800	11.0051	1.03235e-24
TraesCS6B03G0694900	10.9075	1.48663e-22
TraesCS6B03G0693500	10.7891	1.98877e-22
TraesCS6B03G0694200	10.7642	1.59482e-78
TraesCS6B03G0634300	10.7081	5.64588e-22
TraesCS6B03G0696200	10.6292	1.43806e-21
TraesCS6B03G0693400	10.6215	3.08641e-21
TraesCS6B03G0636000	10.4318	5.6471e-21
TraesCS6B03G0705400	10.3431	1.28763e-20
TraesCS6B03G0689900LC	10.2864	3.42667e-20
TraesCS1D03G0848900	10.1387	2.06289e-18
TraesCS6B03G0682600	10.0194	3.7679e-19
TraesCS6B03G0696800	9.93711	5.60336e-19
TraesCS6B03G0644500	9.89332	2.33491e-18
TraesCS6B03G0647700	9.88597	1.67328e-18
TraesCS6B03G0706700	9.82658	3.7502e-18
TraesCS6B03G0698200	9.7289	4.63465e-18
TraesCS6B03G0690600	9.6879	8.74272e-18
TraesCS6B03G0628700	9.6614	9.27057e-19
TraesCS6B03G0705600	9.63728	8.79746e-19
TraesCS6B03G0634500	9.61197	1.45202e-17
TraesCS6B03G0683600	9.59042	2.21838e-17
TraesCS6B03G0631400LC	9.53664	3.33762e-17
TraesCS6B03G0643900	9.52409	3.36798e-17
TraesCS6B03G0684000	9.47896	3.92406e-17
TraesCS6B03G0692500	9.46794	1.74778e-16
TraesCS6B03G0682300	9.42521	6.28959e-17
TraesCS6B03G0639300	9.30569	4.56524e-16
TraesCS6B03G0628800LC	9.2733	5.11077e-16
TraesCS6B03G0644900LC	9.24535	4.16804e-16
TraesCS6B03G0639500LC	9.18276	6.43003e-16
TraesCS6B03G0639400	9.01589	2.07072e-15
TraesCS6B03G0686500	8.96262	5.37929e-15
TraesCS6B03G0647800LC	8.94509	3.34386e-15
TraesCS6B03G0645700	8.86985	1.11793e-14
TraesCS6B03G0638500	8.85103	1.35632e-14
TraesCS6D03G0113000	8.83883	5.55186e-13
TraesCS6B03G0630900	8.79882	1.43993e-14
TraesCS6B03G0632100	8.78034	1.42172e-14
TraesCS6B03G0682700LC	8.77918	3.78488e-14
TraesCS6B03G0701600	8.72842	1.53605e-14
TraesCS6B03G0630000	8.71181	4.07331e-14
TraesCS6B03G0698000	8.66933	6.61548e-14
TraesCS6B03G0682500LC	8.39549	5.10614e-13
TraesCS6B03G0148100	8.33045	6.43371e-08
TraesCS6B03G0637200	8.31604	5.75208e-13
TraesCS6B03G0638100	8.31003	6.23893e-12
TraesCS6B03G0633100	8.30717	1.67926e-12
TraesCS6B03G0645500LC	8.27696	5.01136e-12
TraesCS7B03G0169200	8.24207	0.000568973
TraesCS6B03G0683800	8.23827	4.62645e-12
TraesCS6B03G0695000	8.22375	3.33195e-12
TraesCS6B03G0643100LC	8.19035	2.00777e-12
TraesCS6B03G0645900LC	8.14541	1.05914e-11
TraesCS1D03G0849100	8.1238	3.60207e-10
TraesCS5A03G0683800	8.12203	9.71699e-11
TraesCS6B03G0691700	8.00494	4.21169e-12
TraesCS6B03G0645100LC	7.956	9.10276e-12
TraesCS6B03G0691900	7.94569	5.36089e-11
TraesCS6B03G0700500LC	7.93828	3.86889e-11
TraesCS6B03G0687700	7.9255	4.21023e-11
TraesCS6B03G0642700	7.92132	1.93915e-11
TraesCS6B03G0702100	7.81523	1.41916e-10
TraesCS2D03G0044500	7.69593	1.1803e-07
TraesCS6D03G0113100	7.68535	1.11379e-08
TraesCS2D03G0045100	7.66379	1.5269e-08
TraesCS6B03G0631000LC	7.65972	2.20783e-10
TraesCS7B03G0066600	7.62799	9.20639e-06
TraesCS7D03G0406100	7.62297	4.23133e-07
TraesCS6B03G0636200	7.53454	3.36403e-26
TraesCS1B03G0132800	7.48046	8.38082e-07
TraesCS1D03G0709500	7.42302	0.000224699
TraesCS7A03G1289100	7.40317	0.00157026
TraesCS7D03G1223800	7.40288	3.43774e-07
TraesCS3D03G1094200	7.40287	0.00458485
TraesCS6B03G0643800	7.38482	1.52745e-08
TraesCS7A03G1289200LC	7.306	4.1527e-05
TraesCS6B03G0637600	7.28595	1.1341e-08
TraesCS5A03G0683700	7.22855	2.94028e-07
TraesCS2A03G0109300	7.1859	1.13987e-06
TraesCS6B03G0640500LC	7.15453	7.51621e-09
TraesCS6B03G0629000	7.13142	3.09349e-38
TraesCS6B03G0700700	7.10415	1.13013e-13
TraesCS6B03G0634900	7.05004	2.74891e-07
TraesCS6B03G0689000	7.03831	4.4175e-08
TraesCS2D03G0066200	6.93946	5.32885e-06
TraesCS1A03G0770800	6.92935	3.17706e-05
TraesCS3B03G1335500	6.91858	0.000392474
TraesCS6B03G0633800LC	6.91165	2.35321e-08
TraesCS6B03G0628900LC	6.90216	2.61672e-08
TraesCS6B03G0701000	6.89511	5.13135e-13
TraesCS6B03G0681600LC	6.8908	4.18155e-08
TraesCS7D03G1208500	6.88549	1.04912e-05
TraesCS6B03G0637700	6.87088	3.87819e-08
TraesCSU03G0104800LC	6.84716	1.31932e-06
TraesCS6B03G0695700	6.84215	3.60614e-07
TraesCS5B03G0721800	6.84161	8.33862e-07
TraesCS6A03G0787800	6.83564	7.65826e-05
TraesCS1B03G0490800LC	6.80231	3.63612e-06
TraesCS6B03G0700300LC	6.78778	2.08077e-06
TraesCS2A03G0643000	6.77713	0.000116956
TraesCS7D03G0263000	6.77515	4.63206e-06
TraesCS6B03G0646900	6.7527	1.96407e-24
TraesCS2A03G1324100	6.72389	0.00133786
TraesCS5B03G1258000LC	6.70387	2.44662e-06
TraesCS2D03G0046000	6.68231	1.77562e-05
TraesCS3D03G0093300LC	6.68083	8.28211e-06
TraesCS6A03G0025900LC	6.6748	1.64215e-05
TraesCS5A03G0586200	6.63958	0.000636468
TraesCS6B03G0681100	6.62369	2.68733e-39
TraesCS6A03G0106500	6.62087	6.28959e-17
TraesCSU03G0103600	6.57993	7.16128e-06
TraesCS7D03G0065100	6.57843	5.2195e-07
TraesCS6B03G0640000LC	6.51852	6.55765e-05
TraesCS2B03G0727900	6.49675	0.000597395
TraesCS6B03G0645000LC	6.49535	1.76304e-06
TraesCS2B03G0000700	6.49064	6.09875e-05
TraesCS6B03G0684500LC	6.47771	1.05116e-07
TraesCS6B03G0688600	6.4678	6.33399e-07
TraesCS6B03G0680800	6.44811	8.66458e-36
TraesCS6B03G0640900LC	6.4372	1.4209e-06
TraesCS4B03G0911500	6.42146	0.000634625
TraesCS6B03G0631300	6.40817	2.26888e-06
TraesCS3A03G0820700	6.40539	0.000246241
TraesCS7D03G0406300	6.40168	0.0064537
TraesCS3B03G0943600LC	6.36633	0.000719255
TraesCS4A03G1082500	6.3627	6.50486e-05
TraesCS1A03G0605300	6.35968	0.00506354
TraesCS7B03G0027100	6.31923	4.01573e-06
TraesCS2D03G0005600	6.31068	0.00095557
TraesCS3A03G0026800	6.28168	5.7448e-05
TraesCS6B03G0639900LC	6.27871	1.24119e-06
TraesCS4B03G0873900	6.26163	0.000134472
TraesCS5B03G0684800	6.25461	0.000573189
TraesCS5D03G0948000	6.25426	1.1803e-07
TraesCS2B03G0484500	6.23981	0.000112812
TraesCS2B03G1342200	6.23733	0.000407315
TraesCS7D03G0065000	6.22044	0.000392472
TraesCS7B03G0335200	6.20002	1.85113e-05
TraesCS6B03G0686700LC	6.19848	1.50305e-05
TraesCS1A03G0104500	6.18253	0.00108914
TraesCS2A03G0280500	6.17665	1.29412e-05
TraesCS3B03G0518300	6.1731	0.00019827
TraesCSU03G0316700	6.17191	0.00101052
TraesCS6B03G0681500LC	6.15043	3.28319e-06
TraesCS2B03G0325000	6.10632	0.0026162
TraesCSU03G0201100	6.10102	0.00072895
TraesCS6B03G0702800LC	6.09065	7.9923e-06
TraesCS3A03G0654400	5.99299	0.00144179
TraesCS4A03G0516300LC	5.95959	0.00056566
TraesCS3D03G1068100	5.95614	0.00443051
TraesCS4B03G0461600LC	5.95481	8.99687e-05
TraesCS2D03G0408100	5.94156	0.00266657
TraesCS1B03G1198700LC	5.92875	0.000489983
TraesCS2B03G0063600	5.92411	1.1755e-39
TraesCS3D03G0883600	5.91906	1.77446e-05
TraesCS3A03G1251500	5.9014	0.000142117
TraesCS2D03G0047500	5.8791	1.53532e-05
TraesCS6B03G0694500	5.86652	0.00372789
TraesCS6B03G0631800LC	5.84411	1.89975e-05
TraesCS2B03G0301000	5.84341	0.000270033
TraesCS3A03G0170300	5.84302	0.000780323
TraesCS7A03G0359300	5.83299	0.00050629
TraesCS1B03G0943900LC	5.82056	0.000776096
TraesCS6B03G0695600LC	5.80768	5.06857e-05
TraesCS1A03G0163600	5.79179	9.52757e-16
TraesCS1A03G0288500	5.7895	0.0301572
TraesCS6B03G0683900	5.78911	8.38025e-05
TraesCS2B03G0064200	5.77521	0.00148722
TraesCS2D03G1100600	5.76965	1.90784e-07
TraesCS6B03G0640800LC	5.7669	6.02116e-05
TraesCS6B03G1069600	5.74928	0.00449381
TraesCS5D03G1052500	5.7401	0.000258732
TraesCS2B03G1307300	5.73724	0.000278185
TraesCS5B03G1020600	5.72798	0.0266843
TraesCS7A03G0302100	5.72663	0.00260521
TraesCS2D03G1190700	5.68736	0.000353704
TraesCS2A03G1008700	5.68495	0.0251578
TraesCS7D03G0800100	5.68146	0.0109183
TraesCSU03G0229300LC	5.67888	0.00479884
TraesCS1A03G0085300	5.6742	0.00768367
TraesCS6D03G0073000	5.66759	0.0123985
TraesCS7A03G0254500	5.65853	0.000229331
TraesCS5D03G0656600	5.65576	0.000991136
TraesCS6B03G0641100LC	5.64974	0.00101987
TraesCS7D03G0210600	5.62485	0.024455
TraesCS7A03G0204100	5.59406	0.00156728
TraesCS5D03G0498500	5.58675	0.00343802
TraesCS4A03G1098100	5.57691	0.00264709
TraesCS4B03G0618100	5.56764	0.00274767
TraesCS2A03G1137500	5.56472	0.00206749
TraesCS6B03G0646800	5.55417	0.000654289
TraesCS5D03G0830000	5.54612	0.0135948
TraesCS4B03G0966800	5.53241	0.0110457
TraesCS6B03G0693000	5.53015	0.00112121
TraesCS5B03G0721600	5.52508	2.71924e-12
TraesCS7D03G0396700LC	5.52413	0.0196407
TraesCS5D03G0429200	5.52306	0.00176028
TraesCS4A03G0018200LC	5.5229	0.00730692
TraesCS7D03G1078500	5.51991	5.23e-05
TraesCS5A03G0105300LC	5.50399	0.00468275
TraesCS3B03G1146200	5.49607	0.0113468
TraesCS3D03G1106100	5.48882	0.00346032
TraesCS2B03G1257600	5.48083	0.000536325
TraesCS7B03G0074600	5.47909	0.00123517
TraesCS7A03G1272800	5.47708	0.00404566
TraesCS6B03G0640100LC	5.45898	0.00107544
TraesCSU03G0103800	5.45802	0.0168582
TraesCS5D03G0894800	5.45231	0.00390849
TraesCS3A03G0034800	5.44496	0.0134413
TraesCS4B03G0797500LC	5.42075	0.0488969
TraesCS1B03G0528700LC	5.41107	0.00496381
TraesCS6B03G0692300	5.40878	0.00266439
TraesCS1B03G0051500	5.3966	0.0267192
TraesCS3A03G1026000	5.38648	0.0100247
TraesCS2D03G0702600	5.37785	0.00271137
TraesCS7B03G0583200	5.33716	0.00897776
TraesCS2B03G1204800LC	5.30113	0.000511767
TraesCS6A03G0106400	5.28867	2.4591e-18
TraesCS2D03G1308500	5.28663	0.0252037
TraesCS2D03G0046300	5.28535	1.14925e-34
TraesCS3B03G0523300LC	5.26946	0.00808792
TraesCS6A03G0767500	5.26642	0.00380715
TraesCS2B03G1538800	5.26067	0.00251032
TraesCS1A03G0874400	5.25875	1.03235e-24
TraesCS5B03G0041900	5.25537	0.00423453
TraesCS5B03G0144600	5.25443	0.00296152
TraesCS2B03G1337200	5.24687	0.000746828
TraesCS5A03G0374200LC	5.24559	0.0213239
TraesCS7D03G0112700	5.24043	0.00165964
TraesCS6B03G0681400LC	5.23308	0.000547806
TraesCS5D03G1081700	5.23231	1.21687e-05
TraesCS5A03G0363900LC	5.22973	0.0278477
TraesCS7D03G1224200	5.2219	0.032842
TraesCS7A03G1046300	5.20002	0.0138944
TraesCS6B03G0692600LC	5.19238	0.000943985
TraesCS6B03G0636900	5.18501	0.00107544
TraesCS2B03G0067200	5.18137	0.00204577
TraesCS5B03G1055200	5.18092	0.022417
TraesCS5A03G1298500	5.17336	0.0128924
TraesCS7A03G1281400LC	5.14546	0.00131109
TraesCS1A03G0875900	5.13915	0.00620058
TraesCS5B03G1152700	5.13786	0.0175316
TraesCS7A03G0218100	5.12511	2.56455e-09
TraesCS5A03G0711700	5.12002	0.0273295
TraesCS6B03G0627800LC	5.11568	0.00138961
TraesCS1A03G0844500	5.11231	0.0112198
TraesCS7A03G0297200	5.09947	0.00216836
TraesCS2A03G0280100LC	5.0985	0.0355718
TraesCS3A03G1145300	5.09751	0.032517
TraesCS6B03G0648700	5.09233	0.00213901
TraesCS2A03G0046800	5.08582	1.8917e-29
TraesCS2B03G0860300	5.08461	0.0259339
TraesCS7A03G1278400	5.07909	0.0150328
TraesCSU03G0412200	5.07186	0.00738607
TraesCS4A03G1219500	5.07082	0.0131236
TraesCS6B03G0695500LC	5.07049	0.000919678
TraesCS2D03G1272100	5.06951	0.00506601
TraesCS3D03G0874800	5.06803	0.00753716
TraesCS6B03G0631200LC	5.06441	0.00107943
TraesCS6B03G0991400	5.06299	0.00317694
TraesCS7B03G0279500	5.06027	0.0296571
TraesCS6B03G0297600	5.06021	0.00587449
TraesCS1D03G0642800	5.05729	0.0259367
TraesCS3A03G0200400LC	5.05316	0.0201259
TraesCS5B03G1194800	5.05275	0.0341526
TraesCS4D03G0684900	5.05044	0.0495547
TraesCS7B03G0088300	5.03353	0.021757
TraesCS2D03G1209400	5.02583	0.0419649
TraesCS1A03G0047200	5.02288	4.05615e-05
TraesCS7A03G1165100	5.02193	0.00822471
TraesCS6D03G0527400LC	5.0191	0.00712883
TraesCS5B03G0071800	5.01587	0.029237
TraesCS6B03G0080600	5.01458	0.0443607
TraesCS5A03G0953100	5.00145	0.000471264
TraesCS2A03G0078500	5.00022	0.00196475
TraesCS1A03G0010300LC	4.99406	0.00706947
TraesCS2B03G0018800	4.99221	0.0350152
TraesCS7A03G0345100	4.99095	0.00294907
TraesCS7A03G0860200	4.98784	0.0198053
TraesCS1D03G0820900	4.97672	0.00290312
TraesCS3A03G1087500LC	4.97094	0.0372889
TraesCS3A03G0658100	4.96565	0.0499238
TraesCS6A03G0151000	4.96214	3.16392e-11
TraesCS2A03G0698700LC	4.96102	0.0343382
TraesCS7B03G0222300	4.95816	0.0373686
TraesCS2A03G0484000LC	4.95788	0.0283355
TraesCS2D03G0014100	4.95695	5.07684e-08
TraesCS7A03G1230400LC	4.94748	2.87529e-06
TraesCS2B03G0066500	4.94644	4.69702e-12
TraesCS6B03G0634700	4.94644	0.00813576
TraesCS4B03G1016600	4.94535	0.000636259
TraesCS1B03G0353500LC	4.93017	0.01317
TraesCS1A03G0878500LC	4.92994	0.000953207
TraesCS2A03G1350400	4.92555	2.5688e-64
TraesCS1A03G0615500LC	4.92129	0.0159336
TraesCS7B03G0412500LC	4.92063	0.0438602
TraesCS3A03G0059600	4.90609	0.00967402
TraesCS6D03G0523500	4.8982	0.0399187
TraesCS5D03G0318900LC	4.89657	0.00308564
TraesCSU03G0054200LC	4.88978	0.0201654
TraesCS2B03G1335800	4.88817	0.0486032
TraesCS5A03G1120200	4.86679	0.0386119
TraesCS1D03G0888400	4.85706	0.00210585
TraesCS2B03G1307800	4.85509	1.65426e-10
TraesCS7D03G1224100	4.84661	3.05865e-07
TraesCS3D03G0882600	4.83106	0.0239919
TraesCS7A03G0927300	4.82274	7.84734e-08
TraesCS6D03G0690500	4.81334	0.00207163
TraesCS2A03G0107000LC	4.80586	0.0295623
TraesCS7A03G1288900	4.80322	1.98266e-07
TraesCS2D03G1287500	4.80177	0.00415551
TraesCS7B03G1208600LC	4.79383	0.00556323
TraesCS7A03G1079400	4.78982	0.0226005
TraesCS5B03G0425300	4.77847	0.0141764
TraesCS2B03G1198300	4.77826	0.0370532
TraesCS2D03G1016100LC	4.77734	0.0449969
TraesCS1D03G0105100	4.77277	0.0355689
TraesCS6B03G0695400LC	4.77186	0.0105249
TraesCS6A03G0731600	4.76445	0.0252396
TraesCS4B03G0975600LC	4.75929	0.0206236
TraesCS6B03G0633600LC	4.75848	0.0102766
TraesCS7D03G1057600	4.7537	0.0288894
TraesCS4B03G0143800	4.75238	0.048885
TraesCS7D03G1240500LC	4.7503	0.0124332
TraesCS6B03G0687400LC	4.72872	0.00597425
TraesCS3B03G0641300	4.71271	0.0364784
TraesCS6B03G0218600	4.70626	1.53532e-05
TraesCS2A03G0708600	4.70317	0.0410599
TraesCS2D03G0550800LC	4.69246	0.0351317
TraesCS2D03G0005500	4.69006	0.000279632
TraesCS5B03G0089100LC	4.689	0.00546877
TraesCS7B03G0689700	4.68751	0.0228311
TraesCS7A03G1237500	4.68721	0.0132442
TraesCSU03G0172300LC	4.65954	0.00689229
TraesCS5B03G0986000	4.6533	2.96552e-07
TraesCS6B03G0702000LC	4.63934	1.13936e-105
TraesCS2D03G1195400	4.63676	0.0461307
TraesCS6A03G0822700	4.63366	0.0257426
TraesCS5A03G0078600	4.62878	0.0255894
TraesCS5D03G1104000	4.62559	1.35923e-05
TraesCS5A03G0688800	4.62453	0.00056566
TraesCS5B03G0264400	4.61907	0.0187175
TraesCS5B03G0737800LC	4.60734	0.0269986
TraesCS5B03G1256600	4.60456	7.71092e-13
TraesCS5D03G0682000	4.60287	0.00120035
TraesCS5A03G1093400LC	4.59725	0.0107043
TraesCS6B03G0683500LC	4.59399	8.7411e-17
TraesCSU03G0272400	4.59226	0.0210273
TraesCS3D03G1088500	4.58218	0.0469459
TraesCS7D03G0275300	4.57061	4.01573e-06
TraesCS7A03G0208700LC	4.56339	0.00504403
TraesCS7D03G0224500	4.56338	0.0115841
TraesCS2A03G1032600	4.53899	0.000306092
TraesCS6D03G0322100	4.49559	5.76236e-06
TraesCS7D03G0113700LC	4.4804	0.0265133
TraesCS6A03G0594500	4.46532	0.000244265
TraesCS6B03G0641000LC	4.44989	0.0192213
TraesCS6B03G0723400	4.44977	7.16128e-06
TraesCS5B03G1265600LC	4.44921	0.0141764
TraesCS4D03G0269500	4.44746	0.0254821
TraesCS6B03G0641500LC	4.4401	0.00693485
TraesCS7B03G1088700LC	4.43095	0.0176338
TraesCS3D03G0695800	4.40704	0.0201339
TraesCS3D03G0755500	4.39825	0.00260424
TraesCS6A03G0106300	4.37396	0.0327095
TraesCS4D03G0765700LC	4.36192	0.00982286
TraesCS2B03G1436700	4.35528	0.000352385
TraesCS4A03G0016200	4.35407	0.0391391
TraesCS3B03G1032700LC	4.35157	0.0230039
TraesCS2D03G0241000	4.34645	0.0102216
TraesCS4D03G0118300	4.34522	0.0138237
TraesCS3A03G0402300LC	4.33361	0.0196905
TraesCS6A03G0968900LC	4.32909	0.00771924
TraesCS2B03G0449100	4.32422	3.90591e-35
TraesCS4B03G0774700	4.32317	0.00135916
TraesCS1B03G0006600	4.32303	1.0277e-08
TraesCS7B03G0720500LC	4.31053	0.0162018
TraesCS3A03G1122500	4.3099	0.0120055
TraesCS5B03G0158500	4.30485	2.41345e-08
TraesCS6B03G0706200LC	4.29908	0.0267638
TraesCS5A03G0684000LC	4.29254	9.06099e-13
TraesCS2D03G0057400	4.26606	1.00409e-10
TraesCS3B03G1387500	4.2584	0.003184
TraesCS5D03G0884500	4.25407	0.00874163
TraesCS1D03G0616400	4.24408	0.0134413
TraesCS2A03G0047600	4.23924	0.000685814
TraesCS6D03G0537300	4.23028	0.0141564
TraesCS3D03G0332000	4.22264	0.0177891
TraesCS3A03G0152300	4.21998	0.0391316
TraesCS4D03G0474800	4.2092	0.0296349
TraesCS5B03G0617900	4.20783	0.0438602
TraesCS5A03G0564900	4.20541	0.0104353
TraesCS2D03G0094000	4.20068	0.00481549
TraesCS3A03G1124400	4.19517	0.0337701
TraesCS2D03G0603000	4.1951	0.000689655
TraesCS7A03G1289000	4.18961	2.16854e-06
TraesCS1D03G0032000	4.18518	0.0278397
TraesCS1B03G0018500	4.1746	0.0441876
TraesCS7B03G0978600	4.16728	0.00641268
TraesCS7A03G1017700	4.1502	4.65323e-07
TraesCS7D03G1078400	4.14402	0.000117924
TraesCS2B03G1049900	4.12243	5.98977e-08
TraesCS5B03G0721700	4.11394	1.98054e-22
TraesCS5D03G0850600	4.10545	0.0423248
TraesCS2A03G1151700	4.1038	2.73446e-16
TraesCS4D03G0765800LC	4.08439	0.0414793
TraesCS5D03G1228900	4.0734	7.23953e-22
TraesCS6B03G0305700	4.0647	0.0368457
TraesCS3B03G1413700	4.05011	0.0021239
TraesCS1D03G0267700LC	4.04596	0.0341755
TraesCS3B03G0132400	4.04156	0.0133038
TraesCS4A03G0740100	4.03429	3.94936e-05
TraesCS5B03G0446100	4.03423	0.00908958
TraesCS6B03G0696300	4.03089	3.21271e-12
TraesCS5B03G0551400	3.99082	0.00674167
TraesCS3D03G0935600	3.97926	3.09407e-05
TraesCS7B03G1338700	3.97474	0.00107943
TraesCS2D03G0014200	3.96829	2.21838e-17
TraesCS1D03G0611600	3.96718	0.0162195
TraesCS7B03G1338900	3.96354	6.95708e-06
TraesCS7A03G1381800	3.96276	0.0302097
TraesCS3B03G0027400	3.9579	1.5397e-13
TraesCS2A03G1149100	3.94719	0.0123512
TraesCS2D03G0201000LC	3.94623	0.0365172
TraesCS6B03G0399200LC	3.94376	0.0419366
TraesCS6D03G0493500	3.92922	1.89975e-05
TraesCS4B03G0985800	3.91711	0.0311569
TraesCS2B03G1506600	3.91642	2.44818e-05
TraesCS2D03G0859400	3.91202	0.0387393
TraesCS7D03G0284600	3.90283	5.63955e-07
TraesCS1D03G0530600	3.90075	0.000102873
TraesCS5B03G0782000	3.89876	0.0120435
TraesCS1A03G0926100	3.89785	0.000329687
TraesCS5D03G0513400	3.89039	0.0396056
TraesCS2B03G0086800LC	3.88152	1.34516e-07
TraesCS5A03G0684100	3.87547	1.57762e-11
TraesCS2B03G0201500	3.87008	0.0142517
TraesCS3A03G0237800	3.85713	0.00630429
TraesCS2A03G0362900	3.85588	1.03426e-05
TraesCS6B03G0223800	3.85515	0.0319108
TraesCS3A03G0331600	3.81803	5.36968e-05
TraesCS7D03G0044400	3.80835	5.79545e-05
TraesCS7B03G1130700	3.807	4.46768e-05
TraesCS7B03G0268700	3.80672	0.00294348
TraesCS5D03G0518400	3.7976	0.00151047
TraesCS6D03G0498200	3.77271	0.0361241
TraesCS5D03G0653100	3.77098	3.04355e-06
TraesCS5B03G0589400LC	3.75761	0.000515841
TraesCS2D03G0133900	3.75641	0.0119914
TraesCS7A03G1132000	3.75599	0.0197975
TraesCS2B03G0063500LC	3.75118	5.72946e-08
TraesCS6B03G0968000	3.74835	2.28187e-06
TraesCS4A03G1101200	3.70719	0.00459497
TraesCS4D03G0772800LC	3.70538	0.0325922
TraesCS3B03G0055900	3.70479	0.000187425
TraesCS2B03G0987600LC	3.69005	0.00225608
TraesCS6A03G0928200	3.68415	6.96681e-05
TraesCS7D03G1251700	3.65718	0.023124
TraesCS7D03G0819000	3.65369	2.73508e-08
TraesCS6A03G0788300	3.6402	0.0119891
TraesCS4D03G0486300	3.63749	0.0199854
TraesCS7B03G0746400LC	3.63645	0.0221156
TraesCS5D03G0909100	3.63548	0.033577
TraesCS5D03G0200500	3.62581	0.0138762
TraesCS7B03G1210900	3.61792	4.6246e-06
TraesCS2D03G0799000	3.61414	5.60281e-06
TraesCS3D03G0118800	3.61218	0.00134519
TraesCS4B03G0088000	3.61086	0.00222916
TraesCSU03G0140000LC	3.6075	0.0364997
TraesCS5B03G1352200	3.59321	0.0200555
TraesCS1D03G0860000	3.59228	0.00564386
TraesCS5A03G1037300	3.59006	0.0200134
TraesCS3B03G1483700	3.57762	0.00255941
TraesCS5B03G0394500	3.57024	0.00671707
TraesCS1A03G0047800	3.56805	0.00241564
TraesCS2D03G0094200	3.56602	0.00286376
TraesCS3D03G0929500	3.55924	0.0222582
TraesCS3D03G0823900	3.55844	0.00162412
TraesCS6A03G0939400	3.5539	1.0621e-36
TraesCS1D03G0981800	3.55325	4.10933e-06
TraesCS6B03G0646500	3.55099	2.60296e-15
TraesCS5B03G0158900	3.54676	2.23655e-07
TraesCS4D03G0131200	3.54581	0.00175327
TraesCS7B03G0329200	3.54279	0.000353625
TraesCS4B03G0303800	3.53975	0.00822175
TraesCS4B03G0187200	3.53974	0.0429628
TraesCS5A03G1000600	3.52936	4.30333e-06
TraesCS7D03G0377500LC	3.52178	0.0353881
TraesCS2B03G0030300	3.52156	0.0477945
TraesCS7D03G1041500	3.51165	0.00742546
TraesCS7A03G1293700	3.50956	0.0310201
TraesCS3A03G0080700	3.50879	0.043831
TraesCS6A03G0126300LC	3.50796	0.00495453
TraesCS6A03G0469300LC	3.50087	4.47186e-07
TraesCS3D03G0157400	3.49879	0.00133968
TraesCS5D03G0980800	3.49608	0.00857645
TraesCS7D03G1046300	3.49503	1.85113e-05
TraesCS1B03G1218500	3.49064	1.11711e-05
TraesCS7B03G0296800	3.48712	2.29251e-07
TraesCS6A03G0816500	3.47631	1.04513e-08
TraesCS6D03G0546700	3.46972	0.00481286
TraesCS3D03G0023400	3.45969	1.18127e-20
TraesCS2D03G0014300	3.45357	4.16022e-11
TraesCS3B03G1073400LC	3.4465	0.0165709
TraesCS2D03G0943900	3.44293	0.0415731
TraesCSU03G0055700LC	3.44057	3.71557e-33
TraesCS3B03G0223800	3.4356	0.043335
TraesCS6A03G0325600	3.42662	0.00757939
TraesCS3B03G0209100	3.42181	0.000701383
TraesCS1B03G1035300	3.41891	0.00433592
TraesCS6B03G0350600	3.41503	3.30042e-05
TraesCS2B03G0080200	3.41042	0.00438114
TraesCS5A03G0802400	3.39734	0.041324
TraesCS5B03G0680400	3.38905	1.43806e-21
TraesCS2B03G0446000	3.38574	0.0113191
TraesCS7A03G1291700	3.37643	2.30211e-05
TraesCS2B03G0251300LC	3.36542	0.000181558
TraesCS2D03G0916000	3.36171	1.09114e-05
TraesCS4B03G0057900	3.35215	0.00435377
TraesCS2B03G0315700	3.34892	0.00477728
TraesCS2B03G0014600LC	3.34729	0.00369904
TraesCS1A03G0533300	3.34604	0.00590942
TraesCS5A03G0148100	3.34543	0.00963333
TraesCS3A03G0131600	3.34501	0.0377726
TraesCS3D03G0869400LC	3.33964	0.0210472
TraesCS2D03G1216700	3.33924	5.79305e-09
TraesCS2D03G0188800LC	3.33357	0.000139728
TraesCS5A03G0495300	3.33002	0.017487
TraesCS7D03G0330300	3.32705	0.000462349
TraesCS7D03G1105900	3.32631	0.0125053
TraesCS3D03G1077400	3.3207	0.00183262
TraesCS4D03G0784600	3.31941	5.1635e-07
TraesCS3D03G0958500	3.31854	0.00824605
TraesCS1A03G0089400	3.31785	2.39143e-08
TraesCS2A03G0816300	3.31678	4.24645e-09
TraesCS7A03G0416900	3.31334	6.8182e-15
TraesCS1B03G0018000	3.31069	0.0486518
TraesCS7D03G0189500	3.30726	0.02456
TraesCS5A03G0684200	3.30335	3.47265e-17
TraesCS2D03G0717600	3.30122	0.00831829
TraesCS1A03G0494100LC	3.29803	0.00382357
TraesCS6D03G0750100	3.29751	3.51904e-07
TraesCS5D03G0867300LC	3.29608	0.0369359
TraesCS5D03G0808000	3.29328	0.0419369
TraesCS2B03G0926100LC	3.28631	3.51943e-09
TraesCS4B03G0997500	3.2776	0.0325918
TraesCS3A03G1104400	3.26286	0.0261888
TraesCS1A03G0688300LC	3.25627	0.000266273
TraesCS4B03G0703600	3.25555	0.00309469
TraesCS5A03G0624400	3.24543	0.00415156
TraesCS5D03G0653000	3.24105	1.2257e-06
TraesCS5D03G1133600	3.23598	0.0121321
TraesCS2B03G0951300LC	3.2293	0.0464417
TraesCS2A03G0046900	3.22799	1.48476e-28
TraesCS6B03G0379000	3.22763	0.0201575
TraesCS6B03G0218700LC	3.22019	0.0145836
TraesCS4D03G0660800	3.21887	0.00185314
TraesCS7D03G1128600	3.21828	2.78962e-07
TraesCS2A03G0976800	3.2122	0.00107544
TraesCS2A03G0047300	3.21086	1.41861e-10
TraesCS4B03G0504600	3.20829	0.00672224
TraesCS5B03G1255600	3.20687	0.000187711
TraesCS1A03G0114500	3.2066	4.13516e-11
TraesCS2B03G0062400	3.20543	4.38557e-05
TraesCS2D03G0078500	3.20048	1.11382e-12
TraesCS1A03G0741600	3.19697	0.0153705
TraesCS5B03G0049600LC	3.19545	0.0343975
TraesCS5D03G0530500	3.18996	0.000727628
TraesCS5A03G0684500	3.1748	1.76099e-05
TraesCS6A03G1026500	3.17442	0.00230364
TraesCS2B03G0358800LC	3.16737	0.0464106
TraesCS7D03G1095900	3.16643	0.0143016
TraesCS2D03G1308400	3.16169	0.0120418
TraesCS5D03G0461300	3.16116	0.0437787
TraesCS6B03G1016900	3.15828	0.0211253
TraesCS2A03G1352800	3.14308	0.0059157
TraesCS5A03G1037400	3.14058	0.0181022
TraesCS7D03G1271700LC	3.13731	0.0187895
TraesCS4B03G0044900	3.13693	5.91515e-08
TraesCS3D03G0093200LC	3.13371	0.0358212
TraesCS6B03G0561000	3.12666	0.015089
TraesCS2D03G0784200	3.12542	8.82013e-15
TraesCS2B03G0091200	3.12426	0.000968867
TraesCS3B03G0055300	3.12156	1.2521e-12
TraesCS5D03G0768100	3.11952	0.00485505
TraesCS3A03G1259900	3.11781	0.0446743
TraesCS5B03G1087800	3.10828	0.0196407
TraesCS4A03G1017200	3.09867	9.50725e-39
TraesCS2D03G1264900LC	3.09639	0.0346936
TraesCS6B03G0214500	3.09506	6.24015e-08
TraesCS6D03G0709900	3.08779	0.0023314
TraesCS2D03G0008900	3.08431	8.13617e-05
TraesCS2B03G0063800	3.07976	3.77207e-50
TraesCS6A03G0122100	3.07371	0.00106554
TraesCS2A03G0052400	3.07327	3.09075e-11
TraesCS3A03G1059400	3.06726	0.038168
TraesCS2A03G0813600	3.06653	1.46915e-08
TraesCS5D03G1174800	3.06645	0.0113787
TraesCS4D03G0038400	3.06272	0.0486406
TraesCS2D03G0589200	3.06085	0.00652148
TraesCS7A03G0267400	3.0558	0.0322583
TraesCS7A03G1124400	3.05298	0.000198745
TraesCS2D03G0983300	3.0525	0.0112266
TraesCS7B03G0786000	3.05116	0.0048967
TraesCS2D03G0057300	3.04814	6.03705e-11
TraesCS7D03G1251300	3.04104	9.80659e-11
TraesCS2A03G0423000LC	3.02987	0.00155158
TraesCS2D03G0046500	3.02831	4.02244e-22
TraesCS2B03G1444100	3.02352	0.0220789
TraesCS7B03G0066100	3.02025	0.0101041
TraesCSU03G0241100	3.0169	2.68232e-17
TraesCS4D03G0007500	3.01051	0.0459539
TraesCS2A03G0042300	3.00953	8.85488e-06
TraesCS6A03G0098600LC	3.00196	0.025828
TraesCS7A03G0047600	3.00193	0.0365164
TraesCS5D03G0653700	2.97959	5.79634e-07
TraesCS6A03G0856600	2.97595	7.87395e-05
TraesCS7D03G0127200	2.97198	2.51161e-07
TraesCS5B03G0783300	2.96933	0.0216479
TraesCS1D03G0385900LC	2.96464	0.0488502
TraesCS6A03G0701700LC	2.96109	0.0405565
TraesCS3D03G0974100	2.95812	1.68763e-12
TraesCS7D03G1225600	2.95643	2.6846e-06
TraesCS2D03G0925900LC	2.95642	0.00450164
TraesCS3B03G0000300	2.95473	0.0110838
TraesCS7D03G0974300	2.95007	0.00221891
TraesCS2B03G0926200LC	2.94804	0.00124339
TraesCS5D03G1233500	2.94785	6.97887e-05
TraesCS7A03G0010300	2.94641	0.000224294
TraesCS6B03G1283200	2.94354	5.86051e-25
TraesCS5A03G0026900	2.93958	0.0069543
TraesCS5B03G1368700	2.93403	0.00689301
TraesCS3A03G0029500	2.93273	1.97241e-18
TraesCS1D03G0041600	2.93044	2.5256e-16
TraesCS1A03G0696200	2.92789	0.0459994
TraesCS4A03G0796800	2.92785	0.0158923
TraesCS2A03G0447900	2.92606	3.0514e-07
TraesCS2A03G1116900	2.92535	0.0367103
TraesCS5A03G0564800	2.92446	0.00176237
TraesCS2D03G0047300	2.92364	6.55603e-13
TraesCSU03G0023800LC	2.90782	0.0093019
TraesCS2B03G1426300	2.90111	0.00277376
TraesCS6B03G1217600	2.89854	4.00716e-15
TraesCS3D03G1161100	2.89793	4.32709e-29
TraesCS3A03G0974700	2.89716	1.38209e-07
TraesCS5B03G0422100	2.89627	0.049853
TraesCS7A03G0671200LC	2.89166	8.40578e-07
TraesCS2A03G0215800	2.89162	0.0229004
TraesCS4A03G0882300LC	2.88762	0.049714
TraesCS7A03G1292000	2.88429	0.00150269
TraesCS2D03G1256700	2.88412	0.0127456
TraesCS7A03G1387400	2.88348	1.75977e-14
TraesCS2A03G1239600	2.88079	0.0470134
TraesCS3B03G1434100	2.87776	0.00504767
TraesCS3D03G0874000	2.87675	7.49706e-07
TraesCS1D03G0742800	2.87315	0.000826756
TraesCS3A03G0165500	2.86775	1.95602e-11
TraesCS6B03G0214300	2.86685	0.0123445
TraesCS5D03G0548700	2.86576	8.88444e-08
TraesCS3A03G0569500	2.86303	0.00683644
TraesCS4B03G0181400	2.86269	0.00360687
TraesCS1B03G1173500	2.86231	0.00166857
TraesCS2A03G0896400	2.85884	1.39606e-11
TraesCS1D03G0572300	2.85438	7.69454e-22
TraesCS6B03G1182200LC	2.85382	0.00402059
TraesCS2A03G0817000	2.85166	1.303e-07
TraesCS5D03G1066200	2.84618	1.50022e-07
TraesCS3A03G1045400	2.84319	9.62253e-08
TraesCS2A03G0048100	2.84154	4.92771e-06
TraesCS7D03G0043800	2.84091	0.00549953
TraesCS2D03G0836900	2.83853	1.55213e-08
TraesCS6D03G0244500	2.8354	0.0134506
TraesCS2A03G0101800	2.83511	0.018836
TraesCS6B03G1164000	2.83478	1.91553e-42
TraesCS3D03G0036200	2.8331	0.0261535
TraesCS2A03G0816500	2.83286	6.57622e-09
TraesCS4D03G0682000	2.83124	4.37875e-06
TraesCS5D03G0593000	2.82839	0.00727808
TraesCS7B03G0313400	2.82704	1.83407e-05
TraesCS3A03G1131900	2.82607	0.000178771
TraesCS1D03G0412600	2.82598	0.000721602
TraesCS4A03G0789600	2.82123	0.0473015
TraesCS7D03G0044000	2.8181	0.00531141
TraesCS2A03G0857700	2.81634	0.00179855
TraesCS1A03G0603300	2.81429	0.00212877
TraesCS1B03G1003600	2.8131	0.0363009
TraesCS3B03G1317800	2.80998	0.00728022
TraesCS4B03G0061300LC	2.80862	0.0314982
TraesCS3B03G1345200	2.80475	0.000105645
TraesCS5A03G0623200	2.80182	9.91036e-10
TraesCS4D03G0640500	2.80135	0.000755597
TraesCS4B03G0006100LC	2.80105	2.25417e-21
TraesCS5A03G0909900	2.79657	0.00175194
TraesCS7A03G0267300	2.79221	0.00438599
TraesCS3A03G0899700	2.78364	0.000193773
TraesCS7D03G0250300	2.77832	8.85576e-05
TraesCS7D03G1171300	2.77783	0.000116638
TraesCS2B03G1005600	2.77158	0.0110525
TraesCS5A03G0340200LC	2.77034	5.81801e-05
TraesCS3A03G0887700	2.76448	2.96552e-07
TraesCS2B03G0016700	2.76036	0.00106107
TraesCS2D03G1148400LC	2.75698	0.00575983
TraesCS7A03G0514800	2.75583	0.00533062
TraesCS2A03G0931100	2.75371	1.94478e-19
TraesCS7A03G0356800	2.74861	0.000480437
TraesCS5B03G1309400	2.74838	0.0263883
TraesCS5A03G0745700	2.74591	5.58589e-06
TraesCS5D03G0688200	2.73819	0.00516825
TraesCS1D03G0490200	2.73741	8.26013e-06
TraesCS2D03G0001400	2.73034	0.018097
TraesCS4D03G0766300	2.72945	0.00557587
TraesCS5D03G0592500	2.72673	0.0150985
TraesCS7A03G0497900	2.724	6.0719e-06
TraesCS4B03G0894400	2.72002	0.014086
TraesCS2A03G0034800	2.7176	0.0220728
TraesCS6A03G1010300	2.70861	0.0231029
TraesCS3A03G0952600	2.70476	0.0402703
TraesCS2A03G0839500	2.69719	5.72406e-09
TraesCS7A03G0526500	2.69585	0.0270621
TraesCS5B03G0907200	2.69428	0.0397167
TraesCS5D03G0659000	2.69158	2.7759e-07
TraesCS2B03G1359400	2.69073	0.0471899
TraesCS4B03G0923500	2.68999	0.00233284
TraesCS7D03G0466500	2.68847	7.45991e-05
TraesCS7B03G0101100	2.68802	0.000442217
TraesCS5A03G0959700	2.68649	0.0220882
TraesCS2A03G1288200	2.68582	0.0404439
TraesCS2A03G1007500	2.68525	0.0015831
TraesCS2B03G1338500	2.68411	2.84705e-05
TraesCS2D03G0047800	2.68243	1.46855e-25
TraesCS7B03G0653800	2.67617	3.46988e-13
TraesCS5D03G0905700	2.67472	0.000326395
TraesCS1D03G0835000	2.66874	0.000236087
TraesCS6D03G0142300	2.66583	0.00436604
TraesCS7A03G0337200	2.64781	0.00101193
TraesCS4A03G1024600	2.64675	2.98954e-12
TraesCS2B03G0213800	2.64291	0.010221
TraesCS2D03G0638300	2.64106	7.94549e-09
TraesCS1D03G0958400	2.63767	0.0475616
TraesCS5D03G0653600	2.63485	0.00189214
TraesCS4B03G0494700	2.63365	0.0365825
TraesCS1D03G0343000	2.63321	8.98336e-17
TraesCS2D03G1136200	2.6294	0.000272234
TraesCS2A03G0880600LC	2.62343	0.00449346
TraesCS3B03G1505100	2.62277	0.0234709
TraesCS5D03G0530100	2.62222	0.0139232
TraesCS1B03G0527100LC	2.62131	0.00095914
TraesCS4B03G0999100	2.6207	0.000146214
TraesCS3D03G0336300	2.61816	1.57411e-05
TraesCS2D03G0047400	2.61621	2.3272e-16
TraesCS2A03G0464000	2.61086	0.00919186
TraesCS6A03G0419700	2.60905	0.0144371
TraesCS6D03G0720200	2.60752	0.00129668
TraesCS5B03G1264200	2.60574	1.40556e-08
TraesCS2B03G1204600LC	2.59844	0.00360517
TraesCS2D03G1194800	2.59787	1.56169e-05
TraesCS6A03G0902600	2.59448	0.0141764
TraesCS1A03G0968700LC	2.59444	1.83017e-05
TraesCS1A03G0178600	2.59276	0.00143494
TraesCS4B03G0975700	2.59261	3.76953e-07
TraesCSU03G0238600	2.59197	0.00152466
TraesCS5B03G0721900	2.58618	1.88354e-06
TraesCS2B03G0929400	2.58206	7.1402e-05
TraesCS2A03G1294000	2.58185	7.54656e-15
TraesCS7B03G0717900	2.57952	0.00275686
TraesCS1D03G0036500	2.57398	0.0450737
TraesCS5D03G0591400	2.57128	2.84349e-06
TraesCS7D03G0393200	2.56862	0.0403978
TraesCS3B03G1307400	2.56844	0.00162092
TraesCS5A03G1262700	2.56641	0.00969199
TraesCS2A03G0857600	2.56143	0.00178328
TraesCS5B03G1307900	2.5602	0.0433202
TraesCS5D03G0007300LC	2.55818	0.0418982
TraesCS7B03G1319800	2.55332	0.000671924
TraesCS4D03G0611200LC	2.55153	0.046612
TraesCS7A03G0953800	2.54913	1.35215e-06
TraesCS6B03G1264200	2.54831	0.0084621
TraesCS1B03G0150700	2.54665	0.0196371
TraesCS1D03G0909300	2.54558	0.000250918
TraesCS5B03G0758100LC	2.53954	0.0196008
TraesCS1D03G0026400	2.53319	1.86617e-09
TraesCS7A03G0351400	2.53081	0.0226057
TraesCS2B03G0918000	2.52962	0.0430316
TraesCS3A03G0024300	2.52774	0.00010465
TraesCS3B03G1208000	2.52677	3.9136e-05
TraesCS7A03G0174400LC	2.52674	0.0204234
TraesCS4D03G0022800	2.51418	0.0056516
TraesCS2D03G0856500	2.51267	0.00030947
TraesCS7A03G0533600	2.50981	0.000953083
TraesCS7D03G1225500	2.50869	0.0390229
TraesCS3D03G0873600	2.50777	0.00352168
TraesCS6B03G1076600	2.50581	0.0281951
TraesCS7B03G0050900	2.50539	0.000284857
TraesCS4D03G0807000	2.50482	7.38961e-05
TraesCS2D03G0421300	2.50474	0.00207259
TraesCS1B03G0009700	2.49932	2.29856e-05
TraesCS2D03G0046600	2.49721	1.86301e-13
TraesCS7A03G0290600LC	2.49636	0.0350638
TraesCS5B03G0032700	2.48859	4.4054e-06
TraesCS5B03G0932300LC	2.48632	3.21451e-05
TraesCS2B03G0392700	2.48394	0.0018555
TraesCS7A03G0388400	2.48002	0.000907977
TraesCS7B03G1108600LC	2.47769	0.0380676
TraesCS4D03G0579800	2.477	1.0926e-07
TraesCS7D03G0379800	2.47569	0.000855759
TraesCS5D03G0528000	2.47502	0.024821
TraesCS2A03G1176600	2.47136	0.00447132
TraesCS1D03G0103000	2.46989	0.00720553
TraesCS6D03G0051600	2.4677	3.15848e-05
TraesCS5D03G1194600	2.46547	0.00140466
TraesCS7D03G1200700	2.46501	1.07027e-08
TraesCS5B03G0730900	2.4613	0.00532128
TraesCS5A03G0925700	2.45882	0.0274032
TraesCS4B03G0851700	2.45684	0.000658054
TraesCS2D03G0870000	2.45537	9.76151e-05
TraesCS7A03G0520400	2.45507	1.16635e-13
TraesCS7D03G1225700	2.45223	2.30446e-06
TraesCS3B03G0212700	2.45148	4.91568e-40
TraesCS1B03G1138600LC	2.45067	0.010882
TraesCS7D03G1216300	2.44206	3.21451e-05
TraesCS1A03G0743700	2.43562	0.00166605
TraesCS2B03G1081800	2.43365	0.000336015
TraesCS6D03G0656800	2.43276	0.0479495
TraesCS3D03G0408700	2.43173	0.012941
TraesCS5D03G0530900	2.42977	1.58172e-05
TraesCS7D03G1251000	2.42877	2.81746e-05
TraesCS6B03G0419300	2.42836	0.000594937
TraesCS1D03G0078600	2.42626	2.2157e-09
TraesCS2A03G0386800	2.42507	0.0311217
TraesCS4B03G0918900	2.42489	8.84485e-06
TraesCS3B03G1387200	2.42452	0.0035428
TraesCS5B03G0234400	2.42416	0.00691116
TraesCS5A03G0813200	2.4214	0.0202131
TraesCS3D03G1052100	2.42108	0.023581
TraesCS6A03G0939900	2.42108	0.0156317
TraesCS1D03G0782600	2.41835	0.00649792
TraesCS4D03G0428300	2.41795	0.000383822
TraesCS4B03G1004700LC	2.41768	0.0363328
TraesCS3D03G0936200	2.41573	0.000502301
TraesCS3A03G1019400LC	2.41454	0.0495683
TraesCS6A03G0435100	2.41414	0.01238
TraesCS2D03G0989000	2.41114	0.0275971
TraesCSU03G0103400	2.411	1.45758e-05
TraesCS3A03G0242800	2.41076	0.00945453
TraesCS4A03G0743900	2.40636	3.10206e-06
TraesCS7A03G0285800LC	2.4031	0.0441258
TraesCS6B03G1288000	2.40282	0.0158616
TraesCS4A03G0873400	2.39798	0.000778168
TraesCS1B03G0781200	2.39678	0.00976177
TraesCS5A03G1011300	2.39552	0.0273725
TraesCS2B03G0123600	2.39279	0.00115925
TraesCS6D03G0011000	2.39225	2.52639e-09
TraesCSU03G0111300	2.39013	0.00770898
TraesCS2D03G1266500	2.38885	2.16661e-05
TraesCS4B03G0776500	2.38828	0.0392718
TraesCS3D03G0019200	2.38787	3.13467e-09
TraesCS2A03G0273700LC	2.3863	0.00382656
TraesCS2A03G0210300	2.38546	3.79659e-08
TraesCS2A03G0036800	2.38542	0.00656586
TraesCS2D03G0784100	2.38283	2.12392e-14
TraesCS5A03G0767200	2.38065	0.000501507
TraesCS2A03G1352700	2.37965	0.0146392
TraesCS7D03G0608500	2.3781	4.94301e-07
TraesCS2B03G0926400	2.37754	4.31092e-16
TraesCS4B03G0989700	2.37693	0.000116255
TraesCS2B03G1303600	2.37681	0.0363863
TraesCS6B03G1136500LC	2.3713	0.0121496
TraesCS2A03G1180500	2.36551	8.78008e-06
TraesCS6A03G0803800	2.36529	0.0471899
TraesCS5D03G0926700	2.36324	0.000231228
TraesCS2D03G0893600	2.36126	2.39981e-10
TraesCS2D03G1259100	2.35615	0.0484444
TraesCS5D03G1133200	2.34964	5.70492e-06
TraesCS5B03G1160800	2.3488	0.0454415
TraesCS7D03G0091200	2.34769	0.0126357
TraesCS4A03G0813500	2.34731	0.000495459
TraesCS3D03G0353700	2.34599	0.00216454
TraesCS2B03G0496100LC	2.34126	0.0357813
TraesCS1A03G0656800	2.3392	0.0207913
TraesCS2B03G1120000	2.33901	0.0272575
TraesCS2A03G0942300LC	2.33872	0.0132763
TraesCS5A03G0939200	2.33178	0.0471899
TraesCS4A03G0014900	2.3301	9.63383e-16
TraesCS2D03G1306400	2.32878	0.000356886
TraesCS1D03G0181300	2.32675	0.0285637
TraesCS6D03G0032900	2.32469	1.40318e-11
TraesCS3B03G1311100	2.3242	0.00763826
TraesCS3B03G0970700	2.32379	0.0427972
TraesCS7A03G1350400	2.32119	1.0819e-10
TraesCS2D03G0015400	2.32009	0.000288501
TraesCS6B03G0202500	2.31913	0.0170113
TraesCS1A03G0753800	2.31872	0.0014893
TraesCS7B03G0225000	2.31689	1.04712e-14
TraesCS4A03G1165200	2.31459	1.85415e-08
TraesCS2A03G0448700LC	2.31319	0.000330485
TraesCS2A03G1344500	2.31243	2.51161e-07
TraesCS1D03G0956900	2.31142	0.000424227
TraesCS6B03G0215500	2.31081	0.0111887
TraesCS3A03G1250900	2.30711	5.06186e-09
TraesCS2D03G0789400	2.30682	0.00462632
TraesCS5D03G0011700	2.30228	0.0170782
TraesCS3A03G1032300	2.29936	0.000366037
TraesCS2A03G0068700	2.29926	1.888e-09
TraesCS7D03G0956200	2.29454	0.00477728
TraesCS3B03G1311800	2.29228	0.0407697
TraesCS5A03G1218900	2.29113	7.45393e-05
TraesCS7D03G0013400	2.2846	0.000228587
TraesCS6A03G0055200	2.28422	0.00237062
TraesCS3B03G1203600LC	2.28158	1.6332e-05
TraesCS6D03G0298400	2.27829	0.00146114
TraesCS5D03G0182600	2.27604	0.0295957
TraesCS1D03G0415200	2.27552	6.26973e-05
TraesCS5D03G0067100	2.27523	0.00379986
TraesCS3D03G0734200	2.27523	0.00325601
TraesCS6A03G0223000	2.27221	0.047187
TraesCS3A03G0849700	2.27052	1.19386e-05
TraesCS5B03G0837300	2.2681	1.19428e-44
TraesCS3D03G1134700	2.26631	3.21451e-05
TraesCS3B03G0823600	2.26499	0.00595075
TraesCS1B03G0695700	2.26282	1.21687e-05
TraesCS7B03G0658700LC	2.25721	0.0462416
TraesCS6B03G0014300	2.25684	0.0154629
TraesCS2D03G0215500	2.25328	4.97414e-09
TraesCS3B03G1032600LC	2.25153	0.0116353
TraesCS2D03G1227200	2.25006	0.00103522
TraesCS2B03G0929700	2.2459	3.51943e-09
TraesCS6B03G0509400	2.2365	0.0428725
TraesCS5B03G1198400	2.23532	0.00780362
TraesCS4D03G0133000	2.23346	1.34165e-07
TraesCS5D03G0151900	2.23266	0.012941
TraesCS6B03G0365900	2.22998	6.22672e-07
TraesCS2B03G1204700LC	2.22957	0.000109086
TraesCS7A03G1324900	2.22659	0.00921313
TraesCS2D03G1175000	2.22414	6.36752e-05
TraesCS3B03G0696000	2.2228	0.00486944
TraesCS2A03G0010400LC	2.2227	0.000594437
TraesCS7A03G1271500	2.22268	0.00760312
TraesCS7A03G0446400	2.22074	0.00440673
TraesCS3D03G0309900	2.22044	0.000513123
TraesCS3D03G1094700	2.21998	0.0455412
TraesCS3B03G0018000	2.21915	1.72394e-09
TraesCS2B03G0350900LC	2.21901	0.00619645
TraesCSU03G0166100LC	2.21502	0.04825
TraesCS6D03G0447500LC	2.21378	0.00660159
TraesCS3D03G1134100	2.21114	5.07771e-07
TraesCS3A03G0997000	2.20997	0.0106346
TraesCS4A03G0750400	2.20651	0.0048267
TraesCS7D03G1211900	2.20605	0.0180994
TraesCS6D03G0593500	2.20593	2.50832e-05
TraesCS5B03G0370400	2.2052	0.000204047
TraesCS7B03G0710000	2.20435	1.01073e-22
TraesCS5B03G1315300	2.20298	0.00172206
TraesCS2D03G1133800	2.20065	1.30381e-10
TraesCS7D03G0052900	2.19966	0.0145263
TraesCS1A03G0912000	2.19705	0.00252149
TraesCS3D03G1053700	2.19429	0.00247446
TraesCS2B03G1305200	2.19255	0.0020057
TraesCS7D03G0774200	2.18994	0.0142073
TraesCS1D03G0047300	2.18745	4.43282e-06
TraesCS1D03G0813800	2.1868	0.00190477
TraesCS4B03G0786400	2.18262	3.76086e-07
TraesCS4B03G0479800	2.18197	0.00207009
TraesCS4D03G0450600	2.18146	0.011862
TraesCS2B03G1108300LC	2.18001	0.0331624
TraesCS2B03G0059700	2.17829	0.000395827
TraesCS3D03G1042600	2.17226	0.0485284
TraesCS1B03G1273800	2.16846	2.81886e-16
TraesCS2D03G0837000	2.16783	1.79366e-05
TraesCS2A03G0835700	2.16759	7.93467e-08
TraesCS2A03G0839400	2.16615	6.02632e-06
TraesCS2A03G0058100	2.16591	6.91304e-05
TraesCS6D03G0545300	2.16497	4.94082e-05
TraesCS5A03G1014300	2.1647	0.0265202
TraesCS5A03G0877700	2.1584	0.00864447
TraesCS1D03G0486900	2.15592	0.0071503
TraesCS5D03G0983900	2.15362	1.16444e-06
TraesCS2D03G0758400	2.15297	0.00674261
TraesCS2B03G1050500	2.1473	4.39702e-05
TraesCS6B03G0509500	2.14578	0.0242468
TraesCS6D03G0134700	2.14562	0.00218677
TraesCS5A03G0870200	2.14511	0.00207303
TraesCS5D03G0653900	2.14233	4.97344e-05
TraesCS6A03G0935200	2.14018	0.0303274
TraesCS5B03G1136500	2.13525	0.0126829
TraesCS4A03G0573000	2.1341	0.013145
TraesCS3D03G0814500	2.13381	4.97783e-08
TraesCS2D03G1199900	2.13357	3.57427e-05
TraesCS6D03G0802500	2.13325	0.000297519
TraesCS2B03G1461400	2.13047	0.000112527
TraesCS6D03G0112400	2.12981	0.000617713
TraesCS3A03G0710800	2.12762	0.000266029
TraesCS1A03G0926900	2.12725	6.79929e-07
TraesCS2D03G0058200	2.12707	0.0355718
TraesCS1B03G0107600	2.12655	8.09004e-07
TraesCS3D03G0130300	2.12601	2.5389e-11
TraesCS2A03G0056900	2.12491	0.0457486
TraesCS3D03G0073000	2.11841	0.0259288
TraesCS3D03G0134900	2.11808	0.000446013
TraesCS3B03G0718400	2.11667	0.00624659
TraesCS6A03G0933700	2.11638	0.000547834
TraesCS6A03G0750200	2.11558	0.00390363
TraesCS1B03G1173200	2.11552	5.72922e-25
TraesCS7A03G0011500LC	2.11492	0.0187888
TraesCS3A03G0755200	2.11187	9.41368e-05
TraesCS2B03G1165100	2.11153	0.0380614
TraesCS6A03G0879300	2.11139	3.11783e-05
TraesCS3D03G0148800	2.10972	0.00642809
TraesCS5B03G0295100LC	2.10855	5.12307e-05
TraesCS5D03G0495000	2.10647	0.0174216
TraesCS6B03G0214100	2.10608	0.00489221
TraesCS1D03G0249300	2.10255	3.91094e-06
TraesCS1B03G0245300	2.10035	0.0429628
TraesCS3B03G0208300	2.09838	3.76434e-08
TraesCS3B03G0034900LC	2.09684	0.000205116
TraesCS5B03G0835800	2.09662	0.0494664
TraesCS3A03G0036900	2.09584	1.39269e-15
TraesCS7B03G0894900LC	2.09558	0.0441188
TraesCS2A03G0232200	2.0944	6.75783e-05
TraesCS6D03G0135000	2.09209	6.61448e-17
TraesCS4A03G0477700	2.09113	0.00441074
TraesCS6B03G0214900	2.08967	1.21317e-32
TraesCS2B03G0065300	2.08896	2.1089e-16
TraesCS6D03G0721100	2.08892	2.75976e-05
TraesCS3B03G0099600	2.08851	0.00045806
TraesCS2B03G0066100	2.08516	7.96858e-05
TraesCS2B03G0918500	2.08514	0.00653362
TraesCS3D03G1091200	2.08468	0.00047101
TraesCS3B03G0015500	2.08437	0.0315686
TraesCS1A03G0991100	2.08074	6.36946e-11
TraesCS2B03G0010800	2.08028	9.98069e-16
TraesCS4A03G0833000	2.08025	2.24362e-11
TraesCS3A03G0129400	2.07842	9.75623e-06
TraesCS2D03G1013200	2.07837	3.83601e-08
TraesCS2A03G0787900	2.07718	0.000544078
TraesCS5D03G0794300	2.07568	0.030713
TraesCS1B03G1103900	2.07325	2.43653e-08
TraesCS4A03G0193400	2.07318	0.0339887
TraesCS5B03G0752100	2.07176	0.0429628
TraesCS6D03G0649400	2.06364	0.000690668
TraesCS2A03G0070500	2.06278	0.000643542
TraesCS5D03G0684700	2.0608	0.00936746
TraesCS2D03G1180100	2.05953	0.0104911
TraesCS3A03G0051100	2.05909	0.000167541
TraesCS1B03G0087000	2.05894	0.00152627
TraesCS7D03G0021900	2.05863	0.0134722
TraesCS7B03G0796700	2.05614	4.74791e-09
TraesCS2B03G0120200	2.05595	0.00761735
TraesCS5B03G0625900	2.05233	2.25775e-18
TraesCS2A03G1195300	2.05115	1.86937e-05
TraesCS5D03G0163600	2.05022	0.00190214
TraesCS3B03G0079300	2.04948	0.0493783
TraesCS2B03G1146200	2.0492	0.000123184
TraesCS7B03G0482800LC	2.04397	0.0180709
TraesCS4D03G0025300	2.04335	0.027896
TraesCS5A03G1173400	2.03963	0.00251032
TraesCS2D03G1022600	2.03907	0.0289841
TraesCS4D03G0572200	2.03739	7.92216e-14
TraesCS7D03G1226000	2.03348	0.0273869
TraesCS4B03G0512400	2.03337	0.0175316
TraesCS7D03G0919200	2.03336	2.25773e-08
TraesCSU03G0110900	2.02909	0.0441012
TraesCS1D03G0200700LC	2.02836	0.00677931
TraesCS2A03G0950600	2.02635	2.34269e-05
TraesCS7D03G0325300	2.02621	0.0495547
TraesCS1D03G0102000	2.02269	4.55549e-12
TraesCS2B03G0950100	2.02224	0.00913072
TraesCS3D03G1180400	2.0177	1.38215e-06
TraesCS4A03G1123000	2.01274	2.45276e-05
TraesCS5B03G0959800	2.01256	0.00113064
TraesCS2D03G1042200	2.00915	5.54245e-05
TraesCS3D03G0911100	2.00863	3.2335e-07
TraesCS5A03G1206800	2.00757	0.012941
TraesCS2B03G0320400	2.00707	0.0100043
TraesCSU03G0453700LC	2.00528	0.000395917
TraesCS1B03G0695800	2.00328	0.00549714
TraesCS4D03G0779200	2.00126	0.0484464
TraesCS2A03G0182300	2.00037	0.0238359
TraesCS7B03G0130900	2.0003	1.46227e-08
TraesCS4D03G0762700	2	0.0269521
TraesCS2A03G1015700	1.99947	7.9624e-15
TraesCS3B03G0017300	1.99914	0.00122946
TraesCS2D03G0289600	1.99883	0.00114286
TraesCS1B03G0845600	1.99824	2.43289e-06
TraesCS4A03G0944600	1.99788	0.00985797
TraesCS3A03G0590800	1.99747	2.9812e-07
TraesCS2D03G0992800	1.99705	9.74997e-05
TraesCS3A03G1118700	1.99556	0.0267668
TraesCS2D03G1003000	1.99512	0.0455412
TraesCS3B03G1326000	1.99166	0.030379
TraesCS3D03G0055900	1.98933	3.54537e-07
TraesCS2B03G0289300	1.98862	0.000878737
TraesCS7A03G0912000	1.98843	0.000995061
TraesCS2A03G1152100	1.98809	0.00149856
TraesCS6D03G0135100	1.98783	1.17095e-29
TraesCS6A03G0151100	1.98647	0.0044543
TraesCS3A03G0606900	1.98582	0.0212127
TraesCS4A03G1226100	1.98466	0.00225331
TraesCS3B03G0017600	1.9841	0.00991571
TraesCS3B03G0356900	1.98366	0.00462632
TraesCS1D03G0910300	1.98201	1.29827e-08
TraesCS5A03G0564700	1.98029	6.93062e-05
TraesCS7A03G0814900	1.9791	0.0190061
TraesCS3A03G0194300	1.97736	0.00558946
TraesCS5D03G1169700	1.97637	3.83359e-10
TraesCS3D03G1048800	1.97466	0.0231202
TraesCS1D03G0583200	1.97453	0.005774
TraesCS1B03G0906100	1.97357	0.0101483
TraesCS3B03G0131500	1.97327	0.043887
TraesCS6D03G0129700	1.97253	1.00526e-05
TraesCS1B03G0028800	1.97248	0.0241504
TraesCS3A03G0016000	1.97065	0.00106311
TraesCS5D03G1206100	1.96798	0.00181659
TraesCSU03G0020600LC	1.96603	0.00250544
TraesCS7A03G1097500	1.96415	1.35862e-05
TraesCS6B03G0704100LC	1.96184	4.69881e-07
TraesCS2D03G1331900	1.95903	0.000489983
TraesCS2A03G1171800	1.95735	0.00706038
TraesCS2D03G0945400	1.95704	0.00293076
TraesCS1A03G0991200	1.95478	0.00237961
TraesCS3B03G1465900	1.95289	0.000355199
TraesCS1D03G0718400	1.95122	4.96938e-06
TraesCS7B03G0876600	1.95075	3.36038e-10
TraesCS5D03G1176700	1.94945	2.78466e-06
TraesCS7D03G1193200	1.94886	0.036446
TraesCS2B03G1092600	1.94665	0.0413021
TraesCS5A03G0780000	1.9435	0.0325706
TraesCS2B03G0626600	1.9422	0.0195039
TraesCS6D03G0036100	1.94148	0.0113042
TraesCS6B03G1017100	1.93994	0.0232839
TraesCS3D03G1036900	1.93948	0.00777845
TraesCS6B03G0134100	1.93911	4.3954e-05
TraesCS3A03G0693100	1.9386	0.00727808
TraesCS2B03G1057900LC	1.93668	0.00590601
TraesCS6D03G0808700	1.93549	0.00237977
TraesCS3B03G0208200	1.93474	0.000404702
TraesCS2A03G0748300	1.93387	0.0168235
TraesCS4D03G0024000	1.93367	0.00852608
TraesCS7B03G1259400	1.93327	0.000315015
TraesCS3B03G0103500	1.93273	0.00407987
TraesCS2B03G0875400	1.93188	0.0134506
TraesCS7B03G1188800	1.93129	0.0485125
TraesCS2A03G1244200	1.92894	0.044672
TraesCS4D03G0448900	1.92851	0.00480792
TraesCS2D03G1013800	1.92723	0.000284857
TraesCS2A03G0468100	1.9269	0.00150421
TraesCS2B03G0080400	1.92575	5.6471e-21
TraesCS2D03G0056500	1.92569	0.0145285
TraesCS3B03G0737900	1.91989	2.35754e-06
TraesCS2A03G0194000	1.91957	0.00314352
TraesCS7D03G0443400	1.91826	0.00798387
TraesCS6A03G0163300	1.91808	0.0412492
TraesCS3D03G1089900LC	1.91101	0.0338398
TraesCS2A03G1336700	1.90651	3.65751e-25
TraesCS2A03G0247200	1.90609	6.92841e-06
TraesCS7D03G0715800	1.90542	1.48868e-06
TraesCS3B03G0026400LC	1.90493	6.35721e-06
TraesCS3D03G0148900	1.90489	0.000205116
TraesCS5D03G0925800	1.90343	0.0318921
TraesCS5A03G1054300	1.9022	0.0270102
TraesCS5D03G1153300	1.90127	0.00847566
TraesCS5A03G0584300	1.89616	0.0179302
TraesCS1D03G0888100	1.89392	0.00572485
TraesCS5B03G0828500	1.89288	0.000421186
TraesCS6D03G0720300	1.89025	0.000684204
TraesCS1B03G0006500	1.88886	7.04445e-14
TraesCS7D03G0108600	1.88779	0.000374549
TraesCS7D03G0361400	1.88671	5.96485e-08
TraesCS2D03G1245400	1.88621	0.0294689
TraesCS3D03G0999800LC	1.88471	0.022061
TraesCS1D03G0282400	1.88468	0.000617713
TraesCS5D03G1052800	1.88455	0.0234606
TraesCS5D03G0966800	1.88349	0.00449022
TraesCS3D03G0157500	1.88207	1.94688e-06
TraesCS2D03G0798600	1.88206	0.00208846
TraesCS1B03G1235400	1.88099	0.000209778
TraesCS7B03G1076400	1.88093	0.000205731
TraesCS1B03G0035300	1.88083	0.000228441
TraesCS4A03G0470500	1.88007	0.0143662
TraesCS6D03G0226500LC	1.87979	0.01491
TraesCS3B03G0627000	1.87854	0.00334638
TraesCS7D03G0355500	1.87823	0.00352401
TraesCS1A03G0187200	1.87816	2.2128e-09
TraesCS3B03G1494300	1.87758	4.55769e-06
TraesCS2B03G1134700	1.87627	2.39128e-07
TraesCS1D03G0709600	1.87573	2.48685e-07
TraesCS7D03G0024800	1.87562	0.0396056
TraesCS3B03G0701800	1.87528	0.0289973
TraesCS3D03G0960800	1.87518	0.000796111
TraesCS2A03G1356700LC	1.87396	1.33831e-11
TraesCS4A03G1064200	1.8732	4.02023e-05
TraesCS4A03G0866100	1.8664	0.0203348
TraesCS2D03G0798500	1.86512	0.0016684
TraesCS3A03G0086600	1.86479	3.87325e-11
TraesCS1A03G0686900	1.86465	3.24531e-09
TraesCS7D03G0991600	1.86462	0.00475577
TraesCS1D03G1038800	1.86455	2.56773e-23
TraesCS6A03G0702700	1.86405	0.000767819
TraesCS3B03G1294400	1.86341	2.63807e-07
TraesCS7A03G1036700	1.86256	0.00118003
TraesCS6B03G0935700	1.86247	0.00146768
TraesCS7A03G1230300	1.86188	0.00437212
TraesCS2D03G1253600	1.86175	0.0255091
TraesCS5A03G1093100	1.85844	0.000282176
TraesCS2D03G0798000	1.85827	0.0386889
TraesCS3A03G0416800	1.8577	5.08632e-06
TraesCS3D03G0873700	1.85726	0.00900197
TraesCS5B03G1074500	1.85682	0.0028077
TraesCS5B03G0578000	1.85637	8.28627e-07
TraesCS1D03G0649600	1.85552	0.0163785
TraesCS2B03G1301500	1.85525	0.00576624
TraesCS2B03G0487500	1.85516	0.0166397
TraesCS2D03G1123800	1.85454	0.00467769
TraesCS2B03G0097800	1.85405	0.00703549
TraesCS2D03G0757900	1.85401	0.00563982
TraesCS7A03G0018100	1.84558	1.11738e-06
TraesCS4A03G0634400	1.84553	0.0165994
TraesCS7D03G1090400LC	1.84252	0.0213687
TraesCS2D03G0065900	1.84219	3.38192e-17
TraesCS5A03G1283300	1.84201	3.85659e-09
TraesCS3D03G0750300	1.84156	0.00798387
TraesCS7A03G0256100	1.84083	0.00322974
TraesCS7D03G0493200	1.83896	0.0367046
TraesCS5A03G1289300	1.83864	0.00684384
TraesCS3B03G0812300	1.83731	0.00493866
TraesCS5D03G0992800	1.83599	0.0115786
TraesCS6B03G1053800	1.83493	4.62598e-11
TraesCS3B03G0747500	1.83246	6.85489e-07
TraesCS5B03G1136300	1.83154	4.32984e-05
TraesCS1A03G1022100	1.83021	0.0230556
TraesCS3A03G1095500	1.8294	2.78421e-09
TraesCS4B03G0786300	1.8288	1.78401e-09
TraesCS6D03G0356300	1.82804	0.00149373
TraesCS2B03G0103100	1.82551	1.14757e-19
TraesCS4B03G0210800	1.82412	0.0253807
TraesCS4A03G0876300	1.82385	3.45748e-16
TraesCS7D03G0480400	1.82288	4.16151e-05
TraesCS5A03G1174900	1.82038	0.0257492
TraesCS1B03G0746200	1.8188	0.000697939
TraesCS2B03G1122700LC	1.81822	0.0181574
TraesCS2D03G0756900	1.81748	0.00544126
TraesCS1D03G0726900	1.8161	3.30042e-05
TraesCS3A03G0818200LC	1.81517	1.72592e-06
TraesCS5A03G0694700	1.81421	4.57161e-05
TraesCS1D03G0718600	1.81331	0.00335895
TraesCS3D03G0711300LC	1.81306	0.0206236
TraesCS7D03G0387000	1.81233	0.000102873
TraesCS5D03G0615400	1.80912	0.042532
TraesCS4A03G1241700	1.80615	0.00953045
TraesCS2B03G0901500	1.80526	4.88911e-11
TraesCS6A03G0757900	1.80339	2.06323e-05
TraesCS3A03G0078800	1.80094	0.000172224
TraesCS2B03G1333900	1.79963	3.85659e-09
TraesCS3D03G0343200	1.79886	1.66223e-05
TraesCS6D03G0735800LC	1.79806	0.00391484
TraesCS5A03G0194100	1.79804	1.48195e-05
TraesCS3B03G1312000	1.79652	0.0313945
TraesCS6D03G0769300	1.79619	0.00354439
TraesCS3D03G0577500	1.79573	0.0152463
TraesCS7A03G1350300	1.79346	5.66553e-08
TraesCS5A03G0042200LC	1.79201	0.0153705
TraesCS3B03G1121500	1.79129	0.00477723
TraesCS1D03G0830700LC	1.79119	0.0160745
TraesCS7D03G0406400	1.78895	1.73863e-13
TraesCS2A03G0083700	1.78805	0.00536314
TraesCS5B03G0641700	1.78804	0.00617159
TraesCS5A03G0007500	1.78451	6.33349e-07
TraesCS4A03G0787700LC	1.78021	8.39681e-10
TraesCS2A03G1354300	1.77941	0.0177353
TraesCS7B03G0199300	1.77831	0.0064537
TraesCS3A03G1107100LC	1.77808	0.00209477
TraesCS7B03G0953600	1.77805	1.67586e-06
TraesCS6D03G0774700	1.77778	0.0316268
TraesCS2A03G0048000	1.77748	0.00744397
TraesCS5A03G0939000	1.77639	0.00233469
TraesCS4A03G0212800	1.77628	0.00860186
TraesCS4A03G0291500	1.77458	1.26874e-05
TraesCS7A03G0810200	1.77451	0.00867106
TraesCS1D03G0910200	1.77395	0.0331891
TraesCS1A03G1003900	1.77364	0.000887397
TraesCS2D03G1122000	1.77354	8.33512e-05
TraesCS2A03G0782600	1.77303	1.98362e-05
TraesCS7A03G1184600	1.77234	0.000103767
TraesCS2D03G0925700	1.77186	0.0148026
TraesCS3A03G0230800LC	1.77125	5.04869e-12
TraesCS4D03G0285600	1.77088	0.000682299
TraesCS5D03G0758400	1.77069	0.023548
TraesCS3A03G1020000	1.77024	1.69649e-06
TraesCS5D03G0009400	1.76987	2.10305e-05
TraesCS3D03G0221600	1.7688	3.89398e-12
TraesCS5A03G1022100	1.76668	2.96676e-07
TraesCS7D03G1059200	1.76663	0.00342134
TraesCS5B03G1213600LC	1.76644	0.00152466
TraesCS2A03G0052200	1.76091	3.11098e-07
TraesCS1A03G1031900	1.75749	1.28594e-06
TraesCS5A03G0869800	1.75595	6.1715e-05
TraesCS6A03G0158400LC	1.75368	0.0152054
TraesCS1B03G1173800	1.75309	1.85635e-07
TraesCS5A03G1071200	1.75309	0.000277238
TraesCS2A03G0708100	1.75248	0.0210405
TraesCS5B03G1023700	1.75181	0.0290012
TraesCS2A03G0259500LC	1.75177	0.0129092
TraesCS7D03G0183700	1.75106	7.7386e-07
TraesCS2D03G1305000LC	1.75039	0.000702283
TraesCS1A03G0017200	1.74661	3.97144e-05
TraesCS2A03G0056200	1.74198	0.0396187
TraesCS6B03G1053600	1.74141	0.0165279
TraesCS2A03G0808100	1.74117	2.50431e-10
TraesCS3A03G0175100LC	1.73851	0.0292005
TraesCS5D03G0884400	1.73608	0.012941
TraesCS7D03G0487900	1.7358	0.0269717
TraesCS1A03G0231900	1.7342	0.000315507
TraesCS7B03G1108300	1.73402	7.41117e-23
TraesCS1D03G0988300	1.73388	0.0428725
TraesCS5B03G1376400	1.73291	4.00329e-07
TraesCS5B03G0158600	1.73138	2.75488e-09
TraesCS2A03G0148500	1.73098	4.52122e-28
TraesCS5B03G1070800	1.73094	0.000328391
TraesCS6A03G0996000	1.7302	0.00224316
TraesCS3D03G0075200	1.72765	0.000833042
TraesCS6B03G0394600LC	1.72703	0.0392159
TraesCS5D03G0615200	1.72584	2.70946e-05
TraesCS2D03G0064300	1.72328	1.75727e-07
TraesCS3A03G0322500	1.72234	0.0023343
TraesCS4A03G1224500	1.7194	2.87442e-08
TraesCS2B03G1004700	1.71907	4.43015e-13
TraesCS1B03G0787300LC	1.71626	0.014088
TraesCS3A03G0016300	1.716	4.3081e-05
TraesCS5A03G0935200	1.7159	1.98807e-12
TraesCS1A03G0685700	1.71525	4.79786e-07
TraesCS2B03G0441300	1.71499	0.0473672
TraesCS3B03G0035400	1.71438	0.00744397
TraesCS3B03G0413300	1.71416	0.00131871
TraesCS5A03G1142000	1.71372	0.000338219
TraesCS4A03G1254800	1.71345	0.0439311
TraesCS6B03G0076100LC	1.71046	0.000404768
TraesCS1A03G0869900	1.70914	0.0153712
TraesCS2D03G0893500	1.70826	0.00517089
TraesCS7B03G0598800	1.70798	0.000373241
TraesCS6D03G0606300	1.70712	2.42734e-05
TraesCS2D03G0956200	1.70591	1.99742e-05
TraesCS1D03G0523400	1.70565	2.5987e-07
TraesCS3D03G0571600	1.70499	0.0445377
TraesCS6A03G0735900	1.70369	0.00502848
TraesCS7D03G1228000	1.70294	0.00782257
TraesCS2B03G0072200	1.70206	3.70692e-08
TraesCS3B03G0923600	1.70182	0.00010932
TraesCS5D03G0762000	1.70028	0.000164026
TraesCS7D03G0864000	1.69796	1.38101e-05
TraesCS5D03G1027100	1.69772	0.00719293
TraesCS4A03G0790500	1.69656	5.75071e-13
TraesCS5B03G1376300	1.69557	1.05865e-07
TraesCS3D03G1061200	1.69536	7.7386e-07
TraesCS3A03G0230700	1.69433	8.71339e-10
TraesCS4B03G0947800	1.69293	2.45447e-15
TraesCS2B03G0697900	1.6922	0.0422983
TraesCS2A03G1244900	1.69201	0.00832209
TraesCS1D03G0927000	1.69128	3.19289e-07
TraesCS3A03G0202300	1.68854	0.00356989
TraesCS2D03G0047700	1.68847	1.5283e-06
TraesCS6D03G0102200LC	1.68463	0.00390425
TraesCS5B03G1381800	1.68158	0.0249819
TraesCS5D03G0204900	1.6791	1.94788e-05
TraesCS5D03G0168100	1.67843	4.80361e-06
TraesCS2B03G0996400	1.67656	0.0435168
TraesCS4A03G0794400	1.67396	0.00138656
TraesCS2D03G0955600	1.67309	0.0495012
TraesCS7A03G0116700	1.67293	0.000115974
TraesCS1A03G0393100	1.67056	1.56109e-06
TraesCS3D03G0506400	1.66516	0.0364997
TraesCS3B03G0015900	1.66414	3.10947e-07
TraesCS7D03G0337500	1.66346	0.00213284
TraesCS3B03G0365600	1.66326	8.10264e-05
TraesCS5D03G0838900	1.66273	0.00836614
TraesCS1D03G0957100	1.66265	1.1005e-06
TraesCS4D03G0433500	1.6623	0.0470508
TraesCS7A03G0832300	1.65947	2.44151e-07
TraesCS4A03G0132000	1.65893	0.000445089
TraesCS1D03G0597700	1.65788	0.00756161
TraesCS7B03G1120500	1.6577	0.0205832
TraesCS2B03G0058900	1.65662	0.00789751
TraesCS5D03G1046800	1.65544	2.39331e-05
TraesCS4A03G0780100	1.65475	2.75744e-09
TraesCS7A03G0786400	1.65268	1.41825e-06
TraesCS1D03G0845800	1.65135	0.00277376
TraesCS2B03G0249700	1.65132	0.00860253
TraesCS3A03G0543600	1.65069	0.00055377
TraesCS4A03G1223000	1.65007	0.000281553
TraesCS2A03G1360200	1.64915	3.69671e-14
TraesCS6A03G0987500	1.64644	0.0346936
TraesCS3B03G0516700	1.64588	0.0298873
TraesCS6B03G1054000	1.64587	0.0117907
TraesCS6A03G0003500	1.64461	6.0304e-08
TraesCS1D03G0364900	1.6441	0.0255894
TraesCS4B03G0241000	1.64167	0.0335004
TraesCS6B03G0995200	1.6409	0.00681469
TraesCS7B03G1275200LC	1.6406	0.023009
TraesCS3D03G0219500	1.63974	0.000670144
TraesCS1A03G0991400	1.6397	0.0146152
TraesCS3A03G0322800	1.63886	0.0495853
TraesCS6B03G0215300	1.63847	7.84409e-07
TraesCS3B03G0286900	1.63819	8.78167e-11
TraesCS5A03G0009300	1.63646	0.0366793
TraesCS4A03G0907800	1.63264	0.00016682
TraesCS2A03G1022400	1.63239	0.000181299
TraesCS2D03G0718200	1.63165	0.00642022
TraesCS5A03G0170300	1.63161	0.00207939
TraesCS5D03G0839500	1.63106	0.00842778
TraesCS7D03G0406600	1.63101	0.000873156
TraesCS5D03G0350400	1.63027	1.66548e-05
TraesCS2D03G0376200	1.63023	0.0322956
TraesCS3B03G0780300	1.6275	0.0058114
TraesCS4B03G0803900LC	1.62733	0.00108914
TraesCS2D03G0106100	1.62699	1.32138e-05
TraesCS3D03G0826300	1.62686	0.0107386
TraesCS1A03G0757200	1.62633	0.0402703
TraesCS4D03G0149800	1.62479	3.98264e-07
TraesCS5D03G0372800	1.62317	1.24872e-05
TraesCS3D03G0152600	1.61856	2.39018e-18
TraesCS2D03G0369400	1.617	4.20884e-05
TraesCS2A03G1342500	1.61661	5.07105e-05
TraesCS7B03G0719900LC	1.61637	1.44856e-09
TraesCS5B03G0589800	1.61287	0.00376192
TraesCS6A03G0299500	1.61249	0.0323176
TraesCS2A03G1210100	1.61201	0.0126829
TraesCS6D03G0171400LC	1.61184	0.000166128
TraesCS3A03G1194100LC	1.60986	0.00915134
TraesCS5B03G0148700	1.60968	1.45287e-08
TraesCS4A03G0958000	1.60956	0.000587181
TraesCS7A03G0910000	1.60886	0.000190187
TraesCS6B03G0724400	1.60801	0.00237201
TraesCS7B03G0146200	1.60784	0.000471249
TraesCS1D03G0957300	1.60556	3.69814e-06
TraesCS1A03G0603400	1.60489	0.0097715
TraesCS2B03G1023800	1.60358	7.78848e-07
TraesCS2A03G0785900	1.60329	1.73398e-07
TraesCS2B03G0066700	1.6008	0.0312226
TraesCS4B03G0761800	1.59867	5.77582e-08
TraesCS7A03G0208600	1.59694	3.21112e-08
TraesCS4B03G0860400	1.59685	3.30286e-08
TraesCS7D03G1188800	1.59661	2.0174e-05
TraesCS5D03G1090400	1.59555	0.00823975
TraesCS2A03G1352500	1.5941	0.00637308
TraesCS7A03G1045900	1.59405	0.0226748
TraesCS5A03G0942300	1.594	0.0398938
TraesCS1A03G1033200	1.59306	0.00514616
TraesCS7A03G0748100	1.59283	0.0356287
TraesCS6D03G0313500	1.59231	0.00732166
TraesCS6B03G0405800	1.59111	0.0156448
TraesCS5D03G0541500	1.59101	0.000289559
TraesCS5D03G0151400	1.59036	0.00305139
TraesCS6A03G0097300	1.59013	0.033395
TraesCS4B03G0475200	1.58906	0.0206608
TraesCS1A03G0489000	1.58863	0.000330485
TraesCS3B03G0359900LC	1.58816	1.25519e-06
TraesCS4B03G1000800	1.58721	0.00121141
TraesCS1A03G0450700	1.58715	0.000169804
TraesCS4D03G0748500	1.58366	0.00168056
TraesCS2A03G0354000	1.58326	0.00257973
TraesCS7D03G0774600	1.58211	0.0108464
TraesCS2B03G0071600	1.58211	0.00550277
TraesCS6B03G1169100	1.58198	0.0030109
TraesCS2A03G0833900	1.58119	0.00212408
TraesCS2B03G0585700	1.57838	0.000228135
TraesCS5B03G0589900	1.5767	7.1563e-09
TraesCS6D03G0363100	1.57625	4.49759e-05
TraesCS3D03G0216400	1.57327	0.000691363
TraesCS2D03G1256100	1.57294	0.00281516
TraesCS2D03G0110600	1.57277	0.037785
TraesCS7D03G0617600	1.57273	0.0450737
TraesCS5A03G0720100	1.57007	0.0036289
TraesCS5D03G0365400	1.56913	0.00133503
TraesCS7A03G0378200LC	1.56867	0.034058
TraesCS4A03G0088600	1.56833	0.0202985
TraesCS4A03G0657600	1.56784	0.000167153
TraesCS6D03G0839000	1.56447	3.55015e-05
TraesCS2B03G0105500	1.56393	2.62499e-09
TraesCS3D03G0874100LC	1.56296	0.0198616
TraesCS3B03G0954000	1.56184	0.000126209
TraesCS7D03G1153500	1.56117	0.0298851
TraesCS2B03G1018400	1.56	4.65323e-07
TraesCS7D03G1187300	1.55849	0.034291
TraesCS1B03G1249300	1.55837	3.70522e-05
TraesCS3D03G0215800	1.55826	0.0375119
TraesCS2B03G0821900	1.55619	0.0201339
TraesCS3D03G1181300	1.55445	1.3445e-08
TraesCS2B03G0528100	1.55445	0.000273187
TraesCS6A03G0996200	1.55375	6.41103e-06
TraesCS4B03G0801600	1.55276	0.0151766
TraesCS5B03G0701900	1.55247	0.000831887
TraesCS3B03G1341600LC	1.55221	0.022585
TraesCS6A03G0262100	1.55126	0.0326697
TraesCS5D03G1184000	1.54924	0.000673575
TraesCS7B03G0655400	1.5489	0.0155234
TraesCS5D03G1052000	1.54776	8.32461e-14
TraesCS5D03G0591700LC	1.54641	0.0354633
TraesCS2D03G0668500LC	1.54515	0.0144608
TraesCS4A03G0126400	1.54513	3.28556e-05
TraesCS2B03G0089100	1.54507	0.0325333
TraesCS5B03G1134600	1.54493	0.00087579
TraesCS1B03G1223600	1.54425	0.00216796
TraesCS2B03G1279900	1.54423	0.00355835
TraesCS4A03G0118900	1.54415	6.53609e-13
TraesCS1D03G0995900	1.54407	0.000945328
TraesCS1D03G0055100	1.54406	0.0364507
TraesCS3B03G0246300	1.54105	2.99074e-06
TraesCS5B03G0932800LC	1.54051	0.0391391
TraesCS2D03G0870900	1.53942	1.02043e-14
TraesCS3D03G0181500	1.53743	2.26792e-06
TraesCS1B03G0747800	1.53705	0.0179558
TraesCS6D03G0708800	1.53696	0.0485167
TraesCS5B03G1309300	1.5355	3.87705e-14
TraesCS1A03G0738200	1.53518	0.0043153
TraesCS1D03G0485700	1.53492	4.92771e-06
TraesCS4B03G0656500	1.53491	0.038578
TraesCS7D03G1072300	1.53459	0.0125506
TraesCS3D03G1151900LC	1.5344	0.0219879
TraesCS3A03G0292700LC	1.52996	7.40502e-08
TraesCS2D03G1256300	1.52921	0.000161638
TraesCS7D03G0460300	1.52857	0.00331648
TraesCS4A03G0886000LC	1.52761	4.75546e-05
TraesCS3D03G0074100LC	1.5265	0.0313912
TraesCS3A03G0612100LC	1.5251	3.79149e-14
TraesCS4A03G0833100	1.52134	2.14812e-08
TraesCS5A03G0146000	1.52041	7.97852e-11
TraesCS3D03G0778000	1.51947	7.31451e-06
TraesCS5B03G0006600LC	1.51929	0.0015668
TraesCS2B03G0987800	1.51661	0.000932864
TraesCS1A03G1013900	1.51367	0.0066672
TraesCS2A03G1015900	1.51338	6.41667e-06
TraesCS5A03G0651300	1.51288	3.3542e-06
TraesCS5D03G0048100LC	1.51247	0.011808
TraesCS3A03G1162200	1.5121	0.00544206
TraesCS6D03G0104800	1.51144	0.00206749
TraesCSU03G0111800	1.51069	0.00785932
TraesCS2D03G0758000	1.50971	0.00635517
TraesCS3A03G1005900	1.50801	0.0117107
TraesCS2B03G1541000	1.50785	0.000258732
TraesCS3D03G1052000	1.50674	4.37466e-06
TraesCS3A03G1070500	1.50591	0.00586615
TraesCS3A03G0694300	1.50505	0.035405
TraesCS6A03G0706200	1.50486	7.60953e-07
TraesCS2A03G0782200	1.50484	0.0139603
TraesCS7D03G0512500	1.5047	0.00219837
TraesCS2A03G0825900	1.50437	0.00142239
TraesCS1D03G0650600	1.50285	9.60911e-05
TraesCS1A03G0450800	1.50123	0.00423625
TraesCS6D03G0322600	1.50009	1.20228e-08
TraesCSU03G0055900	1.49904	0.000903685
TraesCS6D03G0621100	1.49848	0.0449305
TraesCS5D03G0583700	1.49814	0.00795177
TraesCS5A03G0939900	1.49806	0.00743851
TraesCS3D03G0906100	1.49778	1.61555e-09
TraesCS2D03G1199800	1.49768	7.00552e-06
TraesCS5B03G0895800	1.49671	0.0325107
TraesCS1B03G1015300	1.4957	1.48868e-06
TraesCS7A03G0800400	1.49455	0.00385104
TraesCS3B03G0679400	1.49434	1.4212e-06
TraesCS5B03G0508000	1.49341	7.96903e-07
TraesCS5A03G1160500	1.49339	0.00803246
TraesCS7D03G1154300	1.4931	0.00210442
TraesCS7B03G0695600	1.49245	0.00177556
TraesCS4D03G0101000	1.49098	0.00354262
TraesCS2B03G1014400	1.49095	0.0238741
TraesCS1B03G1174100	1.48906	0.000265459
TraesCS2A03G0281800	1.4887	0.00180837
TraesCS3A03G0070600	1.48823	0.0491194
TraesCS1B03G1127300	1.48708	6.94445e-07
TraesCS1A03G0846100	1.48571	0.00350072
TraesCS3B03G1155400	1.48492	0.0180484
TraesCS4A03G1216000	1.48429	0.000723624
TraesCS7D03G0823600	1.48423	0.0228213
TraesCS3A03G0318200	1.48345	0.0281568
TraesCS4B03G0140700	1.48331	0.0134097
TraesCS2D03G0232600	1.48206	1.83535e-15
TraesCS1D03G0492700LC	1.48063	0.00421105
TraesCS1D03G0037000	1.48034	0.00380642
TraesCS1B03G0342600	1.47881	0.00179361
TraesCS5A03G0677100	1.47824	0.0185428
TraesCS1A03G0741400	1.47726	2.14812e-08
TraesCS7A03G0411400	1.47466	0.000727002
TraesCS4D03G0549600	1.47451	0.0125506
TraesCS1B03G0777000	1.47337	0.00285856
TraesCS5A03G0577000	1.47284	2.22518e-14
TraesCS3D03G0489900	1.47277	0.000388649
TraesCS2A03G0922600	1.47146	1.06205e-08
TraesCS2B03G0891300	1.47074	0.00875965
TraesCS4A03G0813700	1.46923	0.00523074
TraesCS3B03G0185300	1.46881	3.55548e-05
TraesCS5B03G0135400LC	1.46778	0.00656445
TraesCS7B03G1026900	1.46701	0.000107215
TraesCS7B03G0590800	1.46676	0.000205346
TraesCS4A03G1224300	1.46633	4.13786e-07
TraesCS4A03G0957800	1.4663	0.0418601
TraesCS6B03G0541200	1.46628	0.00482572
TraesCS5D03G0007100	1.46602	0.00653289
TraesCS3B03G0744400	1.46531	0.0326709
TraesCS5B03G0827700	1.4652	0.0414185
TraesCS1A03G0827800	1.4649	0.0113321
TraesCS1D03G0663800	1.46458	0.0243579
TraesCS7A03G0345900	1.46218	9.55736e-10
TraesCS1A03G0927400	1.46136	0.0290597
TraesCS5A03G0308300	1.46085	0.0440028
TraesCS2B03G0198600	1.46081	0.00367108
TraesCS6B03G1011000LC	1.45893	2.66268e-05
TraesCS6A03G0395000	1.45853	4.99393e-06
TraesCS1D03G0822600	1.45759	1.57653e-07
TraesCS3A03G1250800	1.4573	1.16863e-11
TraesCS1D03G0960100	1.45726	0.029732
TraesCS5B03G0020200	1.4567	5.7448e-05
TraesCS3A03G0597200	1.45657	8.91478e-06
TraesCS7D03G1125300	1.45622	0.000326762
TraesCS6B03G0468800	1.45574	0.00787856
TraesCS6A03G0996600	1.45526	0.00349297
TraesCS7A03G0892600	1.45491	0.0387902
TraesCS1B03G1192600	1.45434	0.00138913
TraesCS2D03G0986100	1.4538	0.00517375
TraesCS5D03G1192100	1.45311	0.00221891
TraesCS6D03G0905100	1.45249	0.00322974
TraesCS5A03G0007100	1.45138	1.05116e-07
TraesCS5B03G0020300	1.45099	0.00030947
TraesCS2B03G0297400	1.45065	0.0454237
TraesCS5D03G0124800	1.45027	0.0101352
TraesCS2A03G1215900	1.44994	0.0244708
TraesCS3A03G1126300	1.44957	0.0102165
TraesCS6D03G0332900	1.44782	3.63612e-06
TraesCS7D03G0780800	1.44754	0.00131288
TraesCS5D03G0512000	1.44677	0.00372898
TraesCS1B03G1063700	1.44421	0.0228311
TraesCS3A03G0085700	1.44349	4.45806e-06
TraesCS2B03G1164900	1.44336	2.9949e-05
TraesCS2A03G0058700	1.4433	0.00125389
TraesCS2A03G0144600LC	1.44293	0.0324823
TraesCS1B03G0226100LC	1.44238	0.013939
TraesCS5B03G1361300	1.44107	6.34747e-12
TraesCS1D03G0305200	1.44025	2.26822e-07
TraesCS6D03G0521300	1.43999	0.000547758
TraesCS1B03G0345600	1.43977	0.00105248
TraesCS4D03G0017200	1.4391	0.0477945
TraesCS2B03G1276100	1.43874	0.000873156
TraesCS7D03G0020100	1.43822	2.33777e-07
TraesCS3B03G1387400	1.43697	0.0109666
TraesCS1A03G0992000	1.43685	0.0460984
TraesCS2A03G0950700	1.43653	0.0152463
TraesCS7A03G0604100	1.43636	0.00871212
TraesCS5D03G0545100	1.43608	9.51629e-08
TraesCS1B03G0274400	1.43589	0.0101438
TraesCS2A03G0926300	1.43572	7.58056e-05
TraesCS6A03G0495100LC	1.43539	0.0219807
TraesCS2D03G0009200	1.43397	0.00599635
TraesCS5B03G0004100	1.43345	2.11179e-05
TraesCS7A03G1167100	1.4323	0.000166105
TraesCS2A03G1357300	1.43227	2.90547e-05
TraesCS3B03G0731700	1.43208	1.37226e-05
TraesCS6D03G0238500	1.43009	0.0112142
TraesCS1B03G0998300	1.42885	0.0142196
TraesCS3A03G0037300	1.42876	0.0126236
TraesCS2D03G0866000	1.42793	2.76048e-06
TraesCS5A03G1039500	1.42771	0.01376
TraesCS4A03G0621100	1.42604	1.86531e-11
TraesCS2A03G1089400	1.42509	0.031047
TraesCS6D03G0670900	1.42381	0.0156523
TraesCS2A03G1309700	1.42337	0.0404836
TraesCS6B03G1147100	1.42289	1.58601e-06
TraesCS2D03G0724400	1.42199	1.31464e-08
TraesCS2B03G1543500	1.42133	8.76164e-09
TraesCS2D03G0746900	1.42117	7.68794e-08
TraesCS7A03G0019700	1.42109	0.0454359
TraesCS6A03G0833500	1.42035	4.21465e-11
TraesCS1A03G0741000	1.41988	0.0483625
TraesCS5B03G0559900	1.41959	5.4549e-10
TraesCS7A03G0809800	1.41931	0.0117429
TraesCS3D03G0675100	1.41787	0.00428766
TraesCS7B03G0638400	1.41754	0.00289536
TraesCS6D03G0833700	1.41684	0.0376536
TraesCS4B03G0168800	1.41683	0.000284857
TraesCS4A03G1108900LC	1.41564	6.65093e-10
TraesCS2B03G1219200LC	1.41495	0.000259387
TraesCS2A03G1180200	1.41431	0.000176154
TraesCS5A03G0532800	1.41367	0.0319108
TraesCS7B03G1261400	1.41357	0.0267668
TraesCS6D03G0703500	1.41305	0.000808812
TraesCS5D03G0870600	1.41151	0.033921
TraesCS1D03G0251900	1.41098	0.00716844
TraesCS1D03G0041000LC	1.41048	0.0409449
TraesCS5A03G1210700	1.41027	4.01662e-06
TraesCS2B03G0799700	1.40986	0.00137785
TraesCS3B03G0219800	1.40899	0.0158391
TraesCS7A03G0328400LC	1.40712	0.0344363
TraesCS4B03G0881900	1.40707	2.07211e-10
TraesCS7D03G0999000	1.40666	0.0103599
TraesCS4A03G0839200	1.40632	0.0140284
TraesCS6B03G1099200LC	1.40519	1.64183e-05
TraesCS7A03G1100400	1.40217	0.00218511
TraesCS6D03G0905200LC	1.40214	0.0351412
TraesCS7D03G0736900	1.40133	0.00082861
TraesCS3D03G1180200	1.40112	1.8126e-07
TraesCS5D03G0664400	1.40105	0.00676393
TraesCS2D03G0757600	1.40097	0.000266601
TraesCS4A03G1223500	1.40016	0.0243257
TraesCS3B03G1186200	1.39999	0.000327394
TraesCS7A03G0789200	1.39976	0.00139868
TraesCS4B03G0363900LC	1.39954	0.00140309
TraesCS3A03G0291100	1.39878	0.0274804
TraesCS5A03G0550500LC	1.39807	0.0467083
TraesCS2B03G1134500	1.39779	3.36656e-13
TraesCS5D03G1096100	1.39744	0.00154074
TraesCS6A03G0763200	1.39653	7.99474e-06
TraesCS6D03G0562200	1.39601	0.0322108
TraesCS2A03G0201500	1.396	0.00456756
TraesCS7B03G0877800	1.39561	0.00964205
TraesCS7D03G0052300	1.39519	2.03333e-11
TraesCS7B03G0439700	1.39513	0.00205748
TraesCS2A03G0286800	1.39357	1.1755e-39
TraesCS7D03G0021600	1.39129	1.54541e-07
TraesCS7D03G0406800	1.39119	1.39539e-07
TraesCS2A03G0008100	1.38793	0.000437524
TraesCS3A03G0338400	1.38752	1.56428e-12
TraesCS2A03G0818400	1.38702	0.00176237
TraesCS5B03G0143600	1.38665	0.0351866
TraesCS7B03G0580100	1.38562	0.000900637
TraesCS3A03G0707100	1.38555	0.0208794
TraesCS7D03G1113000	1.38532	0.00513287
TraesCS5A03G0540900	1.38531	0.0132826
TraesCS4D03G0489500	1.38498	0.0347613
TraesCS2B03G0092300	1.3847	0.00140442
TraesCS6A03G0350900LC	1.38464	0.0152925
TraesCS2B03G1425700	1.38234	0.00318568
TraesCS5A03G0390900	1.38232	0.000593494
TraesCS3B03G0337400	1.38212	0.0366181
TraesCS5A03G1060400	1.38146	4.43068e-06
TraesCS5A03G0609000	1.38117	0.000114157
TraesCS2B03G0390300	1.38084	7.54656e-15
TraesCS1B03G1173300	1.37993	0.00140097
TraesCS6B03G0831700	1.37968	1.30785e-09
TraesCS2D03G0233400	1.37932	8.30608e-12
TraesCS1A03G0990900	1.37831	7.68794e-08
TraesCS3D03G0617500	1.37825	0.000676145
TraesCS4D03G0261400LC	1.37685	1.48894e-11
TraesCS3B03G0035000	1.37663	2.36134e-12
TraesCS7A03G0018600	1.3764	6.75737e-09
TraesCS2D03G0158400	1.37285	5.48245e-07
TraesCS3A03G0557800	1.37187	0.000291286
TraesCS7D03G0348500	1.37161	0.00360517
TraesCS1B03G0984100	1.3699	9.10119e-05
TraesCS2B03G0554400	1.36958	0.000382443
TraesCS6D03G0143600	1.36932	3.85679e-11
TraesCS2B03G0010600	1.36738	1.23762e-10
TraesCS4D03G0249100	1.36681	0.0409832
TraesCS2B03G0387200	1.36398	0.0102334
TraesCS3A03G0081800	1.36301	0.0390958
TraesCS2D03G1306500	1.36285	0.00735565
TraesCS4B03G0643100	1.36222	5.93084e-07
TraesCS4D03G0519400	1.36193	0.00076149
TraesCS4D03G0690100	1.36127	0.0429068
TraesCS4B03G0655700	1.35757	0.0302014
TraesCS1A03G0141200	1.35721	0.0283582
TraesCS3A03G1059700	1.35712	0.00311019
TraesCS7B03G0706500	1.35675	0.0327479
TraesCSU03G0030300	1.35622	0.00187364
TraesCS4A03G1193500	1.35577	0.0400202
TraesCS3B03G0643800	1.35565	0.0428766
TraesCS4A03G1167100	1.35522	1.4578e-07
TraesCS6A03G0158000	1.3548	1.23762e-10
TraesCS1D03G0199100	1.35416	0.00308341
TraesCS5A03G0642100	1.35236	0.0214569
TraesCS7A03G0547900	1.35137	0.000374469
TraesCS7D03G0485300	1.35128	0.00795833
TraesCS2D03G1047900	1.35018	0.00137069
TraesCS3A03G0886600	1.34982	0.00104078
TraesCS1B03G0152600	1.34843	0.0156834
TraesCS2D03G0388700	1.34771	0.00676437
TraesCS7D03G0020400	1.34718	2.54369e-14
TraesCS5D03G0127000	1.34689	0.004341
TraesCS5B03G1214900	1.34653	0.0145141
TraesCS1B03G0781100	1.34509	7.31299e-07
TraesCS5B03G0569600	1.34494	1.35144e-08
TraesCS1A03G0502600	1.34452	0.00347107
TraesCS7B03G0873000	1.34432	0.0161354
TraesCS4A03G1115600	1.34421	5.41658e-05
TraesCS2D03G0705000	1.34359	0.0135658
TraesCS7D03G0803900	1.34339	0.00427721
TraesCS2B03G1425400	1.34234	0.000614813
TraesCS1D03G0832000LC	1.3416	0.0198538
TraesCS3B03G0228200	1.34147	0.000905676
TraesCS3B03G0804900	1.34091	0.0118892
TraesCS5D03G0894200	1.33998	3.1494e-05
TraesCS7A03G0457600	1.33984	0.0127977
TraesCS2D03G0180500LC	1.33921	0.0151692
TraesCS5A03G1110000	1.33652	3.75203e-06
TraesCS3B03G0053700	1.33634	2.57025e-05
TraesCS2D03G0329500	1.33627	0.018476
TraesCS7B03G1155700LC	1.33472	0.0344788
TraesCS1B03G0921900LC	1.33431	0.000967909
TraesCS3B03G0809700	1.33289	0.00497808
TraesCS1D03G0719600	1.33278	2.85936e-11
TraesCS3B03G0292800	1.33258	0.000521797
TraesCS6B03G0218500LC	1.33257	0.0409406
TraesCS3A03G0869500	1.33255	1.26874e-05
TraesCS7D03G1073300	1.33137	8.74417e-05
TraesCS2A03G1252600	1.33088	0.025369
TraesCS3D03G0726800	1.32921	0.00439418
TraesCS3D03G0044600	1.32888	0.0361524
TraesCS2B03G0387300	1.32881	0.0244696
TraesCS7D03G1162900	1.32857	0.000113953
TraesCS2D03G0862600	1.32697	1.81131e-06
TraesCS6A03G0655400	1.32658	0.000379218
TraesCS5D03G0454400LC	1.32597	0.0133498
TraesCS4B03G0838600	1.32583	0.00242852
TraesCS2D03G1093400	1.32567	0.000329316
TraesCS7A03G0072800	1.3251	0.0250517
TraesCS2A03G0603300LC	1.32452	0.000895572
TraesCS2D03G1256000	1.32345	9.76807e-06
TraesCS5D03G0428400LC	1.32224	0.000773606
TraesCS2D03G1264500	1.32194	0.018836
TraesCS1A03G0206200	1.32075	0.0074607
TraesCS2A03G1143500	1.3194	3.69557e-05
TraesCS7A03G1273600	1.31902	0.0290692
TraesCS5D03G0551100	1.31873	0.00132537
TraesCS2B03G0752500	1.31857	0.00495619
TraesCS5A03G0104000	1.31744	0.0401044
TraesCS1D03G0957200	1.31617	0.0259056
TraesCS1B03G0006700	1.3161	6.81023e-12
TraesCS6D03G0761100	1.31031	9.69898e-06
TraesCS5D03G0222300	1.31016	0.0344066
TraesCS2A03G0677900	1.30919	0.030713
TraesCS4A03G0063800	1.30904	0.0198538
TraesCS6D03G0929800	1.30795	0.00132927
TraesCS2B03G1238100	1.3053	1.59472e-05
TraesCS2D03G0654900	1.30528	4.59178e-06
TraesCS3A03G0091000	1.30468	0.00385104
TraesCS5D03G1052100	1.30429	0.0199729
TraesCS6A03G0928100	1.30372	0.00871748
TraesCS5B03G0985700LC	1.30363	1.2791e-06
TraesCS1A03G1011500	1.30362	0.0181251
TraesCS5D03G0607800	1.30356	3.51879e-07
TraesCS5A03G1199800	1.30344	2.40983e-05
TraesCS1B03G1103800	1.30288	0.000304679
TraesCS5D03G0739200	1.30217	0.00437933
TraesCS3D03G0096400	1.30126	0.0410599
TraesCS2D03G1022200	1.30029	0.0034269
TraesCS5B03G0118000	1.29949	0.00169435
TraesCS1D03G0552900	1.29925	0.0266938
TraesCS3A03G0708800	1.29895	0.000166671
TraesCS1D03G0717100LC	1.29876	0.000547758
TraesCS4B03G0005100	1.29716	1.11609e-07
TraesCS6B03G0482900	1.29702	5.63504e-05
TraesCS7D03G1165100LC	1.29685	0.0158779
TraesCS7A03G0475900	1.29552	0.00111705
TraesCS6B03G0901100	1.2954	0.0365476
TraesCS7B03G0720300LC	1.29522	4.54111e-06
TraesCS1D03G0840900	1.2933	0.0316042
TraesCS5D03G0608900	1.29214	1.14068e-11
TraesCS3B03G1278200	1.29212	4.60877e-05
TraesCS3D03G0078800	1.29152	0.0459527
TraesCS2A03G0210200	1.29115	0.00234265
TraesCS7A03G0121200	1.28919	0.000431273
TraesCS4A03G0097400	1.28915	0.00782166
TraesCS2A03G0006500	1.2885	3.94727e-14
TraesCS6B03G1035100	1.28801	2.43486e-07
TraesCS2B03G1403100	1.28799	0.0445665
TraesCS6A03G0643900	1.28778	0.000499637
TraesCS5D03G0541600	1.28692	5.36089e-11
TraesCS6B03G0651800LC	1.28662	0.0130018
TraesCS3A03G1216300	1.28361	0.000109732
TraesCS2B03G0084600	1.28237	8.39082e-11
TraesCS5D03G1169500	1.28222	8.6874e-07
TraesCS3D03G0286900	1.28205	9.60911e-05
TraesCS3A03G0346300	1.28123	0.0327858
TraesCS1D03G0485600	1.28112	0.0224266
TraesCS5D03G1199700	1.28096	9.89731e-07
TraesCS4B03G0788700	1.28082	0.0346936
TraesCS2D03G0415900	1.28081	0.00112121
TraesCS3D03G1107000	1.27871	0.00274663
TraesCS7B03G1303400	1.27853	0.000971713
TraesCS5D03G0553100	1.27683	1.39015e-05
TraesCS5A03G1022900	1.27606	0.0100648
TraesCS5D03G0591500	1.27493	0.00264709
TraesCS2A03G0366800	1.27417	0.0309603
TraesCS1A03G0883600	1.27313	0.000391314
TraesCS3A03G0275800	1.27297	0.000250374
TraesCS2D03G0067600	1.27287	6.80329e-10
TraesCS2B03G0091300	1.27242	0.0205847
TraesCS3A03G0299000LC	1.27241	0.000691498
TraesCS5D03G0528700	1.27091	0.00229782
TraesCS3A03G0810800	1.27045	0.0141876
TraesCS5A03G0542500LC	1.26851	0.0424269
TraesCS3B03G1014100	1.26782	1.01779e-06
TraesCS4B03G0964100	1.26774	0.030605
TraesCS2D03G0053400	1.26741	0.00953045
TraesCS7D03G0025600LC	1.26644	0.0303241
TraesCS6A03G0888100	1.26606	1.19086e-05
TraesCS5B03G0508900LC	1.26602	0.0082626
TraesCS6D03G0082900	1.26573	0.00789751
TraesCS1D03G0477900	1.26499	0.00997803
TraesCS1D03G0009300	1.26492	0.0353027
TraesCS5D03G0509300	1.26392	0.000721602
TraesCS6D03G0108500	1.26388	0.0192846
TraesCS3D03G0982100	1.26273	0.00257788
TraesCS1B03G0664800LC	1.26252	0.0297099
TraesCS2A03G0684200	1.26147	0.0051446
TraesCS3A03G1267300	1.26146	8.60956e-06
TraesCS3D03G0570900	1.26064	0.0422899
TraesCS6A03G0928700	1.26059	0.0118405
TraesCS5A03G0869500	1.2598	0.00119905
TraesCS4D03G0515700	1.25888	0.0256107
TraesCS3D03G0744300	1.2587	1.85316e-05
TraesCS6B03G1146700	1.25821	1.76113e-07
TraesCS3B03G0697400	1.25727	0.0133979
TraesCS7A03G1223700	1.25633	5.20521e-05
TraesCS3D03G0048700	1.25532	0.0026167
TraesCS7B03G0271100	1.25443	0.00682885
TraesCS6B03G1275500	1.25374	0.000209633
TraesCS1A03G0977100	1.25357	0.00055214
TraesCS6B03G0193400	1.25342	0.028645
TraesCS5B03G0598900	1.25313	7.82466e-05
TraesCS2D03G0971900	1.25309	0.020126
TraesCS2A03G1298700	1.25278	0.0102204
TraesCS7A03G0857000	1.25243	4.58625e-07
TraesCS2B03G1092500	1.25241	0.00300707
TraesCS6B03G0188800	1.25105	0.00407616
TraesCS4A03G0013500	1.25022	0.0464852
TraesCS2B03G1341400	1.25019	0.00112121
TraesCS6A03G0247100	1.24939	0.00610211
TraesCS2B03G0054400	1.24922	0.0451327
TraesCS7D03G1063900	1.24905	5.04424e-08
TraesCS2B03G0101800	1.24782	1.22926e-10
TraesCS7D03G0895100LC	1.24778	0.0464852
TraesCS3B03G0761500	1.24778	0.0276936
TraesCS2B03G1129300	1.24753	8.51826e-06
TraesCS7D03G0816000	1.2475	0.00459034
TraesCS5B03G0897100	1.24714	0.0210958
TraesCS5A03G1179600	1.24612	0.0316224
TraesCS2D03G0190300	1.24603	4.59684e-07
TraesCS1D03G0693600	1.24588	0.000145371
TraesCS5B03G0006900	1.24577	0.011312
TraesCS2A03G1244500	1.24532	0.0344759
TraesCS2D03G0316300	1.24527	0.0134413
TraesCS7B03G0149600	1.24515	0.0131525
TraesCS2A03G0149300	1.24503	2.46198e-07
TraesCS2B03G0482800LC	1.24485	0.0335264
TraesCS1A03G0665000	1.24475	0.0239789
TraesCS5D03G0152600	1.24258	2.50394e-05
TraesCS5D03G0525000	1.2422	0.000724798
TraesCS7B03G0193400	1.24153	0.00495453
TraesCS2D03G1014900	1.24058	0.000597865
TraesCS7B03G0265800	1.24055	0.013423
TraesCS4A03G0958300	1.24024	0.00225365
TraesCS7D03G0873800	1.24003	1.05411e-12
TraesCS2A03G0265100	1.23968	0.0123729
TraesCS1A03G0758500	1.23955	1.99116e-05
TraesCS2B03G0873000	1.23925	0.00026169
TraesCS4A03G0776700	1.23921	0.0492017
TraesCS7A03G1348400LC	1.23895	0.033577
TraesCS5D03G0146000LC	1.23831	0.00827661
TraesCS7D03G1090500	1.2379	0.0410087
TraesCS1B03G1174000	1.23725	0.0025229
TraesCS3A03G0967200	1.23603	0.000404768
TraesCS2A03G1245300	1.23585	3.68072e-05
TraesCS3A03G0174600	1.23535	0.000314558
TraesCS3A03G1125900	1.23502	0.00175161
TraesCS5A03G0922800	1.23407	0.031688
TraesCS1A03G0748400	1.23341	0.0110838
TraesCS5D03G0772700	1.23284	1.89447e-06
TraesCS6B03G0033500	1.23253	0.0363612
TraesCS2B03G0927000	1.23243	0.00689229
TraesCS1D03G0742100	1.23231	0.0487733
TraesCS3A03G0207800	1.23084	0.00209837
TraesCS3D03G0214300	1.22995	0.000198745
TraesCS4A03G0679200	1.2299	1.96927e-05
TraesCS1B03G1173000	1.22976	0.000995061
TraesCS5A03G1013600	1.22883	0.00725923
TraesCS2D03G0624100	1.22875	7.16128e-06
TraesCS5B03G1140300	1.22839	0.00905424
TraesCS1D03G0405400	1.22808	0.0124221
TraesCS6D03G0725600	1.22785	0.0460271
TraesCS7B03G0320000	1.22717	1.45848e-05
TraesCS4A03G0811400	1.22686	0.0187252
TraesCS5A03G0028500LC	1.22612	1.34379e-05
TraesCS3D03G0122800LC	1.22564	0.00916118
TraesCS5A03G0754400	1.22505	0.0381225
TraesCS4D03G0118100	1.22421	0.000245408
TraesCS5B03G0755700	1.22405	0.00439448
TraesCS3D03G0329600	1.22282	2.18206e-05
TraesCS6B03G1126700	1.22173	0.0496939
TraesCS2B03G0034800	1.22163	0.0176301
TraesCS7D03G1043100LC	1.22072	0.000172169
TraesCS7A03G0899600	1.22062	0.0113468
TraesCS7D03G0881900	1.22014	7.48692e-08
TraesCS7D03G0083900	1.2198	0.000242328
TraesCS4B03G0195100	1.2196	0.00073754
TraesCS2B03G1488800	1.21951	2.96276e-06
[truncated: 6,482 more rows]

## Sheet: NS vs a.3bd
	log2FoldChange	padj
TraesCS5B03G1198400	8.28842	3.10815e-09
TraesCS7D03G1078400	8.12149	1.91825e-07
TraesCS1D03G0849100	8.05081	2.8364e-09
TraesCS6D03G0113000	8.0445	5.22561e-10
TraesCS6D03G0113100	7.61237	8.05015e-08
TraesCS2D03G0094200	7.50694	5.2523e-06
TraesCS4B03G0057900	7.36787	6.67305e-06
TraesCS5D03G0593000	7.34532	2.33412e-06
TraesCS7A03G0297200	7.04357	0.000170053
TraesCS6D03G0181300	7.02659	0.000171535
TraesCS6B03G0872200LC	6.98233	7.50166e-12
TraesCS5B03G0986000	6.84469	1.43824e-08
TraesCS7B03G0066600	6.83366	0.00040571
TraesCS1A03G0104500	6.83089	0.00073596
TraesCS6D03G0710800	6.73442	0.000143451
TraesCS2A03G0643000	6.70415	0.000531039
TraesCS1B03G0972200	6.53953	0.0015657
TraesCSU03G0153300LC	6.45873	0.00116052
TraesCS2D03G1307900	6.38637	0.001707
TraesCS2D03G1290500	6.32523	0.00376171
TraesCS6B03G0223800	6.28109	0.00244684
TraesCS6D03G0374000	6.2508	0.00213357
TraesCS2D03G0005600	6.23769	0.00337398
TraesCS6B03G0284200LC	6.17409	0.000188433
TraesCS2D03G0044500	6.17332	0.000171535
TraesCS6A03G0157800	6.16959	0.00654995
TraesCS2B03G1342200	6.16434	0.00160791
TraesCS5B03G0783300	6.16029	0.000317764
TraesCS2D03G0045100	6.15186	5.38368e-05
TraesCS2D03G0066200	6.14513	0.000346924
TraesCS2A03G1237900	6.13003	0.00152913
TraesCS6B03G0141300	6.03918	0.000209075
TraesCS3D03G1077400	6.03335	0.000185348
TraesCS4A03G0220900	6.02478	0.00160791
TraesCS4A03G0253700	6.0067	0.00637329
TraesCS2A03G1231800	5.97279	0.00544509
TraesCS2D03G0314000	5.9514	0.00056827
TraesCS5B03G0125000	5.93257	0.00939251
TraesCS4D03G0410200	5.87919	0.0163004
TraesCS1B03G0051400LC	5.86684	0.000193735
TraesCS2A03G0089100	5.80864	0.00812608
TraesCS5B03G0459900	5.80625	0.020434
TraesCS4B03G0692500	5.79685	9.90798e-05
TraesCS6B03G0140800LC	5.78887	0.000614551
TraesCS7A03G0297300	5.74914	0.0304399
TraesCS6D03G0709000	5.73097	0.00414532
TraesCS4D03G0183300	5.72968	0.00236781
TraesCS1A03G0874400	5.71853	3.0408e-23
TraesCS3A03G0355500	5.70199	0.00420796
TraesCS3A03G0331600	5.69334	0.00024119
TraesCS6B03G1242600	5.63771	0.00616616
TraesCS7D03G0275300	5.61834	2.95621e-06
TraesCS3B03G0671200	5.61706	0.0353993
TraesCS2B03G0030300	5.55947	0.00561176
TraesCS5D03G0693000	5.48001	0.016812
TraesCS5D03G0830000	5.47314	0.0344656
TraesCS6D03G0761300LC	5.46678	0.0135855
TraesCS3B03G1146400	5.46041	0.022199
TraesCS5B03G0684800	5.46028	0.00993941
TraesCS7B03G1007300LC	5.45693	0.0315924
TraesCS5B03G1276400	5.44755	0.00243168
TraesCS3A03G0472600LC	5.41272	0.0241771
TraesCS5D03G1081700	5.39506	5.54898e-05
TraesCS6D03G0363300LC	5.38493	0.00154831
TraesCS2D03G0383600LC	5.34241	0.0109922
TraesCS2A03G1069400	5.34122	0.0152197
TraesCS2D03G0773800LC	5.27376	0.0158716
TraesCS1D03G0958400	5.24885	5.02263e-05
TraesCS5D03G0187500	5.24247	0.0474039
TraesCS1A03G0971400LC	5.23486	0.0276262
TraesCS3D03G1173400	5.22623	0.0174253
TraesCS7D03G0100700	5.2174	0.00404728
TraesCS3D03G0658200	5.20224	0.0254791
TraesCS2D03G1097800	5.19192	0.00781558
TraesCS2B03G1538800	5.18768	0.00812686
TraesCS2B03G1337200	5.17389	0.00276434
TraesCS3B03G1073400LC	5.17243	0.00522608
TraesCS2B03G0294900	5.15955	0.0340447
TraesCS6B03G0148100	5.15441	2.76022e-05
TraesCS6B03G0108100	5.14005	0.0315924
TraesCS7D03G0113700LC	5.12877	0.0195101
TraesCS7D03G0779300	5.10159	0.0114132
TraesCS1A03G0047200	5.09976	0.000162391
TraesCS1A03G0409300LC	5.06076	0.00535058
TraesCS5D03G0682000	5.05802	0.00425046
TraesCS3B03G0639000LC	5.03907	0.00451148
TraesCS7A03G1278400	5.00611	0.0376278
TraesCS6B03G0991400	4.99	0.00995366
TraesCS7A03G1132000	4.97604	0.00733367
TraesCS2B03G0727900	4.96614	0.0318862
TraesCS3A03G0351500	4.95995	0.041738
TraesCS5B03G0446100	4.95583	0.00703575
TraesCS4B03G0194600	4.95057	0.0193797
TraesCS3A03G1165100	4.9095	0.0161363
TraesCS4B03G1004700LC	4.88475	0.000585877
TraesCS2A03G1358300	4.84812	0.0251967
TraesCS2B03G1485900	4.82921	0.0119153
TraesCS5D03G0418400	4.82444	0.0291293
TraesCS5B03G0187800	4.79415	0.0341694
TraesCS2A03G1137500	4.7588	0.0254331
TraesCS1B03G0702700	4.7235	0.049076
TraesCS4B03G0975600LC	4.68631	0.0492261
TraesCS1B03G0132800	4.67645	0.000850642
TraesCS1A03G0047800	4.66878	0.000850642
TraesCS2D03G1004500	4.65451	0.0132348
TraesCS5A03G1037300	4.64314	0.00398973
TraesCS3B03G0576200LC	4.63944	0.0433712
TraesCS3A03G1253100LC	4.63819	0.0114132
TraesCS7A03G1252700	4.61851	0.0389846
TraesCS2B03G0421700LC	4.60496	0.0118893
TraesCS1A03G0920700	4.57904	0.0231224
TraesCS3D03G1068100	4.55678	0.049264
TraesCS7B03G0835700LC	4.51985	0.0213455
TraesCS7D03G0406100	4.49297	0.000750572
TraesCS2B03G1344200	4.48171	0.0215245
TraesCS6A03G0106500	4.47276	4.00876e-19
TraesCS1A03G0249200LC	4.45998	0.00232114
TraesCS5B03G0125400	4.45059	0.0374896
TraesCS4A03G1252200	4.42501	0.00246505
TraesCS4B03G0140300LC	4.41343	0.0188027
TraesCS3A03G1026400	4.3969	0.0407404
TraesCS2D03G0889700	4.39138	8.38221e-05
TraesCS6A03G0106400	4.38817	3.23724e-15
TraesCS6D03G0363200LC	4.38765	6.39517e-09
TraesCS7D03G0923100	4.36928	0.0205452
TraesCS6D03G0675000	4.35889	0.0398786
TraesCS1A03G0926100	4.34712	0.000538047
TraesCS2B03G0201500	4.31644	0.0296778
TraesCS7A03G0254500	4.27791	0.00166008
TraesCS6B03G1288000	4.26406	4.00365e-06
TraesCS3A03G0654400	4.22891	0.0345206
TraesCS1B03G0983600	4.22546	0.0483471
TraesCS7B03G1122500	4.2083	0.00120856
TraesCS2D03G0094000	4.20812	0.0131663
TraesCS5B03G1087800	4.0786	0.00304479
TraesCS6A03G0469300LC	4.07492	4.82726e-07
TraesCS7B03G0706100	4.06266	0.00111447
TraesCS3B03G1335500	4.06131	0.0450785
TraesCS5A03G0644100	4.02033	0.0013309
TraesCS2B03G1219200LC	3.97463	5.21918e-26
TraesCS3D03G0900600	3.95969	0.0327314
TraesCS4A03G1101200	3.94586	0.00842374
TraesCS3D03G0118500	3.89124	0.000531039
TraesCS7D03G0870100	3.85406	0.00613344
TraesCS3A03G0615700	3.83463	0.00209434
TraesCS6A03G0223000	3.82698	0.00275023
TraesCS7D03G0250300	3.78524	9.24124e-07
TraesCS6B03G1066600	3.7683	1.24964e-147
TraesCS4D03G0118200	3.75152	0.00072659
TraesCS7D03G1041500	3.73429	0.0119231
TraesCS6B03G0245300	3.72776	0.0135039
TraesCS4D03G0261400LC	3.70432	4.53586e-76
TraesCS3B03G0970700	3.70048	0.00808835
TraesCS7B03G1302900LC	3.69392	0.000495928
TraesCS3A03G0229200	3.69371	0.0353993
TraesCS3B03G0237100	3.69342	0.00148201
TraesCS7D03G1208500	3.66879	0.00564412
TraesCS7D03G0491900	3.6188	0.00812561
TraesCS3D03G0695400	3.59639	0.0103555
TraesCS5A03G0565100	3.59524	0.0456221
TraesCS1B03G1075900LC	3.58659	0.039522
TraesCS5D03G0390200LC	3.58592	0.00104579
TraesCS2A03G0979900LC	3.58077	0.0426736
TraesCS3D03G0070400	3.57147	0.000733107
TraesCS5D03G0759100	3.5674	0.000312622
TraesCS3B03G1460900	3.55534	0.0052399
TraesCS3B03G1203600LC	3.5221	5.0124e-11
TraesCS1A03G0757200	3.50468	0.000230522
TraesCS3A03G0951300	3.49884	0.012546
TraesCS2A03G0539900	3.49195	3.7497e-10
TraesCS2D03G0133900	3.48917	0.0443176
TraesCS5D03G0012000	3.46251	0.0314555
TraesCS5B03G1001700	3.45634	0.0125359
TraesCS1D03G0843800	3.44078	0.000144978
TraesCS2D03G0095200	3.42665	0.00637329
TraesCS2D03G0078500	3.41305	1.9051e-13
TraesCS4D03G0025300	3.40483	0.000114341
TraesCS7B03G0949700	3.39564	0.00810437
TraesCS2B03G0000700	3.39543	0.0353673
TraesCS5A03G0495300	3.37057	0.0359905
TraesCS1B03G0028800	3.36827	0.000120519
TraesCS7D03G0043800	3.36341	0.00235672
TraesCS7D03G0044000	3.34498	0.0026851
TraesCS2D03G0327700	3.30222	0.0380624
TraesCS4D03G0620300	3.29965	0.00771552
TraesCS3D03G0099000	3.2853	0.00129049
TraesCS3A03G0618800	3.28156	1.33824e-111
TraesCS2B03G0484500	3.28111	0.0253652
TraesCS4A03G1082500	3.27879	0.0373399
TraesCS6B03G0564400LC	3.26969	0.0272853
TraesCS3A03G0755200	3.26768	4.38812e-09
TraesCS1D03G0485800LC	3.25691	0.0449977
TraesCS6A03G1010300	3.23803	0.0115348
TraesCS5A03G0456200	3.23066	0.00309155
TraesCS3D03G0070600	3.21022	0.000226556
TraesCS3D03G1160600	3.18859	0.000840283
TraesCS1D03G0848900	3.18166	7.1173e-17
TraesCS5A03G0009200	3.17069	0.0165388
TraesCS7D03G1078500	3.16955	0.0423419
TraesCS7D03G0044400	3.16558	0.00213175
TraesCS3A03G0242800	3.16334	0.00168253
TraesCS7B03G0821000	3.15545	0.0025833
TraesCS2B03G1436700	3.1314	0.0182199
TraesCS5B03G0394500	3.12549	0.0344738
TraesCS3B03G0245900LC	3.11606	0.0429466
TraesCS3D03G1045000	3.09727	0.0492152
TraesCS5A03G0748900	3.09136	0.00991091
TraesCS4A03G0924900	3.08788	0.00462962
TraesCS5A03G0925700	3.06578	0.0140289
TraesCS3A03G0857800LC	3.05973	0.0053777
TraesCS5B03G0213600	3.04453	0.0426736
TraesCS3B03G1345200	3.03783	0.0001488
TraesCS4B03G0177100LC	3.02505	0.0452251
TraesCS5A03G0043700	3.02107	0.033169
TraesCS5A03G0009700	3.00974	0.0434816
TraesCS2B03G1281300	2.99735	0.0135325
TraesCS1A03G0533300	2.98863	0.0283494
TraesCS6B03G0863700	2.98509	0.00915402
TraesCS3D03G0118800	2.97811	0.0257011
TraesCS3D03G1151900LC	2.96171	0.000203709
TraesCS2A03G0931100	2.94311	1.29886e-21
TraesCS2D03G1331000	2.9404	0.0254331
TraesCS5B03G0892400	2.93964	0.0228135
TraesCS3B03G1319800	2.91759	0.016645
TraesCS3D03G0606900	2.91634	0.000514718
TraesCS2A03G1195300	2.91444	2.60171e-08
TraesCS5D03G0696600	2.90806	1.22121e-63
TraesCS4B03G0504600	2.89089	0.0312518
TraesCS2A03G0083700	2.88459	3.12578e-06
TraesCS5B03G0754900	2.87647	0.01215
TraesCS3A03G0663900	2.85572	5.33927e-05
TraesCS1D03G0782600	2.83422	0.0034728
TraesCS5D03G1073700	2.83105	0.0469449
TraesCS3A03G0280100	2.82668	0.00987769
TraesCS5D03G1074400	2.80875	0.032398
TraesCS2B03G0726200	2.79489	0.0378543
TraesCS6D03G0244500	2.79088	0.0364207
TraesCS2A03G1352700	2.7764	0.0127143
TraesCS5A03G0653900	2.7527	0.0206756
TraesCS4B03G0195000LC	2.74894	1.40818e-05
TraesCS5D03G0433400LC	2.73879	0.0144723
TraesCS1D03G0835000	2.7374	0.000533607
TraesCS2D03G0799000	2.72996	0.00376171
TraesCS1A03G0869900	2.72693	5.87858e-05
TraesCS3D03G0823900	2.71082	0.0292376
TraesCS3A03G0663800	2.68959	0.00439524
TraesCS5D03G1074900	2.68589	0.0221756
TraesCS5D03G0615400	2.6831	0.00399338
TraesCS7B03G1287200	2.67143	0.00396212
TraesCS3B03G0757500	2.66984	0.00644435
TraesCS5D03G0762000	2.64143	9.68051e-09
TraesCS3D03G1152000LC	2.63277	0.00213357
TraesCS6B03G0509400	2.6324	0.033169
TraesCS5B03G0831800	2.63007	0.000589554
TraesCS3A03G1217600	2.62782	0.0377311
TraesCS5B03G1279900	2.62112	0.0189234
TraesCSU03G0167100LC	2.62055	0.0200367
TraesCS1A03G0676400	2.61898	0.0459241
TraesCS2B03G0120200	2.61649	0.00104614
TraesCS4D03G0025500	2.60843	0.00723932
TraesCS4A03G0212800	2.58942	0.000296262
TraesCS5A03G0683800	2.55235	0.000312622
TraesCS2A03G0857700	2.54132	0.0152961
TraesCS4A03G0657700	2.50392	0.0194785
TraesCS2D03G0384900	2.48106	8.59319e-07
TraesCS3B03G1311100	2.47671	0.0101565
TraesCS3A03G0604700	2.45149	0.0372999
TraesCS7B03G0296800	2.44987	0.000865971
TraesCS5D03G1074200	2.44461	0.042652
TraesCS2B03G1506600	2.43336	0.0127358
TraesCS3D03G0073000	2.43234	0.0204461
TraesCS4D03G0024000	2.42684	0.00220236
TraesCS7A03G0905400	2.42381	0.0320802
TraesCS4D03G0118000	2.41209	0.0402933
TraesCS3A03G1126500	2.37486	0.0304332
TraesCS3B03G1307400	2.3684	0.0115217
TraesCSU03G0055700LC	2.36131	4.50062e-19
TraesCS2D03G1253600	2.36061	0.00875887
TraesCS4A03G0749800	2.33166	0.0104005
TraesCS2A03G0325600	2.32783	0.0468908
TraesCS7A03G1017700	2.31808	0.0133184
TraesCS7D03G0637600LC	2.30199	3.15181e-05
TraesCS7A03G0328400LC	2.2939	0.000438571
TraesCS2B03G0334700LC	2.28998	0.0277069
TraesCS2B03G1424800	2.28055	0.0320541
TraesCS3D03G0606700	2.2719	0.00211034
TraesCS5B03G0680400	2.26816	1.14886e-10
TraesCS2D03G1150000	2.25708	0.0395826
TraesCS6B03G0122600	2.25624	0.0104276
TraesCS6A03G0816500	2.25473	0.000461388
TraesCS1B03G1061300	2.25244	0.00690007
TraesCS2B03G0950100	2.25137	0.00771028
TraesCS4D03G0756800	2.22086	0.0425397
TraesCS5D03G0711300LC	2.19745	0.00177405
TraesCS4D03G0252800	2.19363	1.71255e-25
TraesCS2B03G0626600	2.18965	0.0179115
TraesCS6B03G0291900	2.18938	7.05946e-05
TraesCS1A03G0674900	2.18431	0.0222206
TraesCS2A03G0052400	2.17453	2.92473e-05
TraesCS6B03G0991800	2.16376	0.0389846
TraesCS2A03G0362900	2.15793	0.01597
TraesCS2D03G0499700	2.15309	1.81011e-69
TraesCS5B03G1264200	2.13644	2.71436e-05
TraesCS2A03G1350400	2.12851	6.85506e-19
TraesCS3A03G0081800	2.1206	0.00124878
TraesCS1A03G0231900	2.10772	2.79065e-05
TraesCS4B03G0306300	2.10572	0.029413
TraesCS7B03G0328800	2.1012	0.000230536
TraesCS6B03G0438400	2.08578	8.30513e-27
TraesCS2A03G0857600	2.08492	0.0361376
TraesCS4A03G0014900	2.08074	3.75373e-12
TraesCS4B03G0006100LC	2.0738	2.73968e-12
TraesCS7D03G0493200	2.05766	0.0389087
TraesCS3A03G1045400	2.05152	0.000480511
TraesCS3D03G0873600	2.04228	0.0469226
TraesCS6A03G0735900	2.04011	0.00179802
TraesCS4A03G0657600	2.03701	1.20155e-06
TraesCS1D03G0041600	2.03472	4.33308e-08
TraesCS4A03G0571700	2.02812	0.00561176
TraesCS7A03G0388400	2.02467	0.0241956
TraesCS7B03G0462400	2.01341	2.49985e-05
TraesCS5A03G0684000LC	2.00679	0.00723932
TraesCS6B03G0350600	2.00644	0.0493572
TraesCS3D03G0999800LC	1.98553	0.0345447
TraesCS6D03G0559800	1.96797	8.06622e-46
TraesCS2D03G0925700	1.96766	0.0148342
TraesCS5D03G0994600	1.96313	0.000589554
TraesCS2D03G0668500LC	1.95023	0.0042702
TraesCS6B03G0051400	1.92032	0.0151208
TraesCS2D03G1175000	1.90873	0.002488
TraesCS5D03G0659000	1.90479	0.00206813
TraesCS2A03G0680700	1.90011	9.29523e-05
TraesCS2A03G0056200	1.89882	0.049076
TraesCS2A03G0468100	1.87762	0.0060919
TraesCS7D03G1290300	1.87111	0.0399226
TraesCS7B03G0101100	1.86946	0.0389352
TraesCS2B03G0309400	1.86747	0.037999
TraesCS7D03G0895600	1.86716	0.0293719
TraesCS4D03G0766900LC	1.86088	4.17365e-20
TraesCS1D03G0036800	1.8596	0.0315298
TraesCS7D03G1153500	1.855	0.0182678
TraesCS2D03G0684300LC	1.85466	0.0345206
TraesCS6B03G0288700	1.84711	0.0114128
TraesCS2B03G0449100	1.84549	3.66879e-12
TraesCS2B03G0987800	1.84207	0.000119811
TraesCS5D03G0677700LC	1.84085	0.000439583
TraesCS3B03G1445100	1.84028	0.00355455
TraesCS7A03G0256100	1.83652	0.00931429
TraesCS4A03G0706000	1.83278	1.21646e-15
TraesCS6D03G0395300	1.82465	1.52258e-09
TraesCS7B03G0710000	1.82149	2.73132e-15
TraesCS6B03G0618700LC	1.81687	0.00154871
TraesCS6D03G0032900	1.81432	1.13228e-06
TraesCS5A03G0241700	1.80765	6.03865e-06
TraesCS4B03G0060900	1.80129	0.0288895
TraesCS1D03G0960100	1.79627	0.0134229
TraesCS1D03G0523300	1.79191	0.0375462
TraesCS1D03G0026400	1.79127	0.00024119
TraesCS7D03G0608500	1.78402	0.00123091
TraesCS7D03G0127200	1.78239	0.00792892
TraesCS1B03G0011100LC	1.78062	0.0210776
TraesCS3D03G0906100	1.77547	8.87252e-13
TraesCS3D03G0148900	1.77438	0.00205117
TraesCS2D03G0232600	1.77344	2.27859e-21
TraesCS5A03G0311800	1.76019	0.0212753
TraesCS4A03G1064200	1.75769	0.000530179
TraesCS5A03G0009300	1.7524	0.0478769
TraesCS2A03G1244900	1.75122	0.0151208
TraesCS7A03G0628400LC	1.74982	0.000972735
TraesCS4D03G0283600LC	1.74863	0.0399657
TraesCS2D03G0798600	1.74605	0.0131118
TraesCS2A03G0839500	1.73216	0.00126737
TraesCS2D03G0885500	1.72883	0.0399597
TraesCS2D03G1209100	1.72691	0.0294689
TraesCS6D03G0051600	1.72669	0.0152197
TraesCS4D03G0133000	1.72492	0.000333645
TraesCS5A03G0939400LC	1.71867	0.00445776
TraesCS6A03G0706200	1.71795	6.10627e-08
TraesCS2B03G0296800	1.70764	0.0456466
TraesCS3B03G0034900LC	1.70621	0.00990034
TraesCS7D03G0844400LC	1.70541	0.0410982
TraesCS7A03G0491000	1.70327	0.0473069
TraesCS3B03G0356900	1.70286	0.0410256
TraesCS3A03G0207800	1.70209	1.9279e-05
TraesCS5A03G0745700	1.70173	0.0201399
TraesCS3B03G0208300	1.69947	5.38368e-05
TraesCS7D03G0356600LC	1.69404	0.000682751
TraesCS5B03G0999600	1.69315	0.00841872
TraesCS3B03G0809700	1.68158	0.000796289
TraesCS4D03G0807000	1.67673	0.0341486
TraesCS4B03G0775100	1.6766	0.00592517
TraesCS3D03G0309900	1.67296	0.0302916
TraesCS5A03G0677100	1.67073	0.0152197
TraesCS1B03G0632700	1.66686	0.015112
TraesCS1D03G0249300	1.66488	0.00163274
TraesCS7D03G1128600	1.66462	0.0207669
TraesCS7D03G0015800LC	1.66094	0.0190023
TraesCS5D03G1133200	1.64165	0.0088911
TraesCS7B03G0033500LC	1.64117	0.0234307
TraesCS2A03G1151700	1.64036	0.00846345
TraesCS1A03G0706100	1.6355	0.0282885
TraesCS2B03G0428200	1.63355	0.0493423
TraesCS3D03G0874000	1.6324	0.0271994
TraesCS1D03G0490200	1.63167	0.0248525
TraesCS2D03G0798500	1.62607	0.0197439
TraesCS6B03G1283200	1.62385	1.36393e-07
TraesCS6B03G0804500LC	1.61797	0.0356032
TraesCS5A03G0653600	1.61146	0.0351727
TraesCS5B03G0034100	1.60955	0.0222126
TraesCS2D03G0374400	1.60507	1.32788e-48
TraesCS1A03G0141200	1.60415	0.0168179
TraesCS7A03G0628200LC	1.604	0.00546324
TraesCS2A03G0782200	1.59683	0.0192398
TraesCS7A03G0095100	1.59471	0.0434647
TraesCS5B03G0837300	1.59297	1.28606e-22
TraesCS6D03G0642600	1.59291	0.0197678
TraesCS7D03G0183500	1.59221	0.0191082
TraesCS2A03G0236100	1.59081	0.0189424
TraesCS5A03G0869500	1.58622	8.49432e-05
TraesCS5B03G0295100LC	1.58592	0.00924109
TraesCS3A03G1257300	1.58588	0.00141382
TraesCS4A03G0217300LC	1.57219	0.00124454
TraesCS6B03G0871500	1.57005	0.0140289
TraesCS7D03G1251300	1.56497	0.00334111
TraesCS3B03G0027400	1.56292	0.0119235
TraesCS4D03G0373600LC	1.55961	0.0186257
TraesCS2A03G1180500	1.55106	0.0153774
TraesCS2A03G0839400	1.54865	0.00612132
TraesCS6D03G0750100	1.54738	0.0363259
TraesCS1D03G0343000	1.53996	2.20227e-05
TraesCS7A03G1273600	1.53945	0.0193614
TraesCS1A03G0082100	1.51996	0.00417084
TraesCS7B03G1259400	1.51732	0.0162529
TraesCS7A03G0899600	1.51694	0.00268081
TraesCS4B03G0975700	1.51635	0.0170987
TraesCS2A03G0462300	1.51323	0.0103665
TraesCS4B03G0140700	1.51187	0.02735
TraesCS3D03G0530700LC	1.50673	0.00505175
TraesCS5B03G0195100	1.50404	0.0170987
TraesCS5A03G1071200	1.49334	0.00771552
TraesCS2B03G0473100	1.49327	0.00207261
TraesCS7B03G0655400	1.48769	0.0467351
TraesCS5D03G1066200	1.48442	0.024224
TraesCS3B03G1465800LC	1.47927	0.0258744
TraesCS6B03G0765700	1.45865	0.00219218
TraesCS1D03G0376500	1.45311	0.00522608
TraesCS2A03G0070500	1.45058	0.0469449
TraesCS2D03G0784200	1.44826	0.00133122
TraesCS1A03G0017200	1.44282	0.00320969
TraesCS5A03G1142000	1.43328	0.0110034
TraesCS5D03G0793800	1.43193	0.00448726
TraesCS3A03G1107100LC	1.42693	0.0403501
TraesCS3D03G1145300	1.42407	0.0188139
TraesCS2B03G1085100	1.41893	0.0473912
TraesCS4A03G0743900	1.41829	0.0241905
TraesCS5D03G0497600	1.41233	1.40508e-23
TraesCS2D03G0825300	1.41151	0.020434
TraesCS5D03G0245500	1.41064	0.00560451
TraesCS2D03G1133800	1.40641	0.000321445
TraesCS4D03G0093400	1.40561	3.60555e-10
TraesCS3D03G0960800	1.40346	0.0393207
TraesCS6B03G0755700LC	1.40274	0.0107385
TraesCS5B03G0721700	1.40181	0.00949554
TraesCS2A03G0232200	1.39965	0.0290138
TraesCS2D03G0297300	1.397	0.0023601
TraesCS7A03G0416900	1.39595	0.0112721
TraesCS5D03G0272800	1.39128	0.000155342
TraesCS2A03G0046800	1.38582	0.00188024
TraesCS6D03G0593500	1.38341	0.03985
TraesCS5B03G1149300	1.37644	0.000141088
TraesCS2A03G0982700	1.37295	0.00296893
TraesCS1D03G0047300	1.36803	0.0202616
TraesCS3D03G1184000	1.36229	4.95835e-16
TraesCS5B03G1108200LC	1.35304	0.0320306
TraesCS4B03G0535600	1.34818	0.0410138
TraesCS3D03G0023400	1.344	0.00072659
TraesCS4B03G0964100	1.34199	0.0454765
TraesCS1B03G0362100	1.33986	0.00165296
TraesCS7A03G0593000	1.3274	0.000128874
TraesCS3B03G0359900LC	1.32598	0.000386123
TraesCS2D03G0784100	1.32498	0.000217498
TraesCS3D03G0055900	1.32468	0.00522608
TraesCS7B03G0796700	1.32228	0.00157126
TraesCS5D03G0124800	1.32178	0.0478902
TraesCS6D03G0011000	1.31735	0.0100667
TraesCS2A03G0896400	1.31708	0.0170792
TraesCS5B03G1186800	1.30653	3.36727e-05
TraesCS5B03G0321400	1.29622	0.00196481
TraesCS3B03G1115100	1.29073	4.94822e-06
TraesCS5B03G0701900	1.28969	0.0191703
TraesCS1A03G0492600	1.28317	0.00232842
TraesCS6B03G0756000LC	1.28087	0.0052029
TraesCS7A03G0457600	1.2801	0.0412464
TraesCS3A03G0969600	1.27926	3.29198e-05
TraesCS7D03G0756600LC	1.2741	0.00949515
TraesCS2D03G1007900LC	1.2738	0.00134617
TraesCS7B03G0193400	1.27376	0.0102386
TraesCS2A03G0068700	1.27248	0.00856854
TraesCS1A03G0999100	1.26992	0.00468505
TraesCS1A03G1048500	1.26918	3.53594e-07
TraesCS7B03G0000200	1.26822	0.0398254
TraesCS6D03G0684400	1.26319	0.041963
TraesCS7A03G0322800LC	1.26013	0.0410485
TraesCS4D03G0614100	1.25995	0.0220663
TraesCS1B03G1065800	1.25836	0.00126737
TraesCS3A03G0288500	1.25759	6.59003e-06
TraesCS3A03G0165500	1.25676	0.0179193
TraesCS5A03G1283300	1.25311	0.000539423
TraesCS7B03G1147400	1.25109	0.0123816
TraesCS1B03G0345600	1.24983	0.0150656
TraesCS7D03G0406600	1.2486	0.0365852
TraesCS5D03G0543400	1.24663	2.84472e-05
TraesCS7B03G0186000	1.24516	0.0254331
TraesCS2D03G0053400	1.23446	0.0282906
TraesCS6B03G1053800	1.23424	0.000141088
TraesCS3B03G0905600	1.23108	0.00328298
TraesCS2D03G0064300	1.22762	0.00157303
TraesCS4B03G1005100LC	1.22574	0.0467351
TraesCS6A03G0546100	1.22393	6.83577e-09
TraesCS2B03G0356100	1.22246	0.0149121
TraesCS5B03G1123000	1.22035	4.97887e-06
TraesCS6B03G1148400	1.21459	0.00118419
TraesCS7A03G1094900	1.21268	0.000378009
TraesCS5D03G0256300	1.21242	0.00171254
TraesCS4B03G0230900	1.21131	9.35279e-08
TraesCS1D03G0884600	1.21128	0.016645
TraesCS3D03G0186300	1.21005	0.000930316
TraesCS3D03G0281900LC	1.20979	2.55435e-06
TraesCS7D03G1188800	1.20515	0.00677503
TraesCS5B03G0779800	1.20464	0.0282176
TraesCS2B03G0101800	1.20382	3.50758e-09
TraesCS3D03G0048700	1.2026	0.0114749
TraesCS5A03G0694700	1.1991	0.0290138
TraesCS1D03G0486100	1.19806	0.00843007
TraesCS7A03G1268000	1.18888	0.000461154
TraesCS3B03G1196700	1.18828	0.0454747
TraesCS2B03G0014500	1.18592	0.00160791
TraesCS4A03G0096800	1.18559	0.00305734
TraesCS4D03G0078300LC	1.18545	0.00468495
TraesCS3D03G0281800LC	1.18512	0.0131419
TraesCS3D03G0974100	1.18224	0.0109908
TraesCS5D03G0561000	1.18219	0.00194297
TraesCS7D03G1200700	1.17898	0.0387601
TraesCS1D03G0199100	1.17659	0.0305178
TraesCS3B03G0026400LC	1.17489	0.030197
TraesCS2B03G1023800	1.1693	0.00235646
TraesCS4D03G0673200	1.16427	0.0229607
TraesCS7D03G1125300	1.1638	0.0165812
TraesCS5B03G1222500	1.16123	0.000136909
TraesCS3D03G0019200	1.1606	0.0327536
TraesCS5A03G1174800	1.15363	0.00468495
TraesCS5A03G0194100	1.1515	0.024969
TraesCS5A03G1013600	1.14911	0.0314555
TraesCS3A03G0029500	1.14836	0.00460269
TraesCS4A03G0886000LC	1.14527	0.0105678
TraesCS3D03G0354700	1.14422	0.0356687
TraesCS1A03G0502000	1.14412	7.43351e-05
TraesCS4A03G0677800	1.14344	1.23543e-16
TraesCS1A03G0801400	1.13949	1.92722e-07
TraesCS2A03G0065300	1.13849	0.00181377
TraesCS7A03G0345900	1.13247	2.92473e-05
TraesCS3A03G1020000	1.12716	0.0142999
TraesCS2B03G1425400	1.12691	0.0151769
TraesCS4D03G0011500	1.12067	0.0488191
TraesCS7A03G0405500LC	1.12064	0.00890736
TraesCS2D03G1076000	1.11724	0.0399657
TraesCS7B03G0225000	1.11488	0.0034728
TraesCS4D03G0720300	1.11354	4.08427e-05
TraesCS3B03G0904000	1.1122	0.04603
TraesCS2D03G0870900	1.11095	4.22606e-07
TraesCS6D03G0663400	1.10814	0.0182965
TraesCS2A03G0240900	1.10786	0.030978
TraesCS3A03G0144500LC	1.10598	0.00862563
TraesCS5B03G0896100	1.10578	0.00709753
TraesCS4A03G0278400	1.10288	0.0258477
TraesCS7D03G0756700LC	1.10232	0.00708787
TraesCS4D03G0056300	1.1019	0.0315924
TraesCS5B03G0611200	1.10147	0.0462606
TraesCS2D03G0861000	1.10087	4.132e-16
TraesCS3A03G0590800	1.10071	0.0315924
TraesCS7B03G1191500	1.0956	0.0351522
TraesCS3B03G0721600	1.08375	0.0168634
TraesCS3B03G1294400	1.08291	0.0176269
TraesCS4D03G0548000	1.07827	0.0366827
TraesCS2A03G1045300	1.07703	0.0381311
TraesCS6A03G0142500	1.07399	0.0414699
TraesCS1A03G0450700	1.07275	0.0480931
TraesCS5B03G0592300	1.07057	0.0135404
TraesCS7A03G1389300	1.0691	0.0045794
TraesCS1B03G0234600LC	1.06354	2.28949e-07
TraesCS2D03G0263100	1.06083	0.000850642
TraesCS4B03G0117300	1.05983	7.96143e-10
TraesCS1A03G0536000LC	1.05899	0.0392525
TraesCS7D03G0864000	1.05723	0.0364082
TraesCS3A03G0268800	1.0548	6.76468e-14
TraesCS1D03G0078600	1.05397	0.0493672
TraesCS6A03G0097500	1.04743	0.0473539
TraesCS3D03G0071600	1.04565	0.000559205
TraesCS1B03G0107600	1.04136	0.0469226
TraesCS1B03G0889500	1.04058	0.0380624
TraesCS3D03G0352100	1.03692	3.82721e-11
TraesCS2A03G0052200	1.03493	0.0157516
TraesCS2B03G0065300	1.03492	0.000853806
TraesCS2B03G0065800LC	1.03364	0.0104809
TraesCS5B03G0501900	1.03281	0.0281411
TraesCS3B03G0536200LC	1.03265	0.0401997
TraesCS5D03G0633400	1.03081	0.0228268
TraesCS5A03G0661400	1.03076	0.00193251
TraesCS2A03G0310700LC	1.03019	0.0456115
TraesCS3A03G0624700	1.02797	0.0396276
TraesCS3D03G1184500	1.0142	1.59395e-05
TraesCS2B03G0080400	1.01155	3.5542e-05
TraesCS4B03G0885200	1.00745	0.00810437
TraesCS5B03G0560200	1.00722	0.00418243
TraesCS1B03G0824800LC	1.00675	0.0142719
TraesCS3B03G0845000	1.00611	0.0276262
TraesCS3D03G0510100	1.00537	0.00250888
TraesCS4A03G0260000	1.00223	0.000589554
TraesCS3D03G0297300	1.00218	0.00101793
TraesCS5D03G0551100	1.00068	0.0462606
TraesCS4B03G0000200	1.00005	0.0152197
TraesCS5A03G0408200LC	0.9988	0.00150234
TraesCS5B03G1055600	0.997099	0.00373511
TraesCS2B03G1061700	0.993205	6.53743e-05
TraesCS3A03G0299000LC	0.991806	0.0296401
TraesCS6D03G0741300	0.99098	0.0202926
TraesCS2D03G0901400	0.989155	5.67453e-05
TraesCS2A03G1356700LC	0.988627	0.00334111
TraesCS2B03G0926400	0.986986	0.0123189
TraesCS2D03G0046300	0.986481	0.0411758
TraesCS2A03G0302700	0.986211	0.000141576
TraesCS3D03G0089300	0.9802	0.000711816
TraesCS6B03G0272300	0.979132	0.0115911
TraesCS5A03G0552100	0.978538	0.0178374
TraesCS2D03G1230000	0.977514	0.0170066
TraesCS3B03G1159100	0.977267	0.0291301
TraesCS2B03G0922200	0.973658	0.0235092
TraesCS5B03G1055300	0.969366	0.000534943
TraesCS1A03G0398900	0.96911	5.43797e-07
TraesCS3D03G0781900	0.968989	0.0442458
TraesCS7A03G1389400	0.968921	0.00834389
TraesCS3A03G0145000	0.966994	0.0248921
TraesCS7B03G0719900LC	0.961064	0.00323171
TraesCS3B03G1502700	0.96034	1.16331e-08
TraesCS3A03G1258300	0.958653	0.000202137
TraesCS3B03G0654900	0.955668	0.0294218
TraesCS3B03G0185300	0.952257	0.0371631
TraesCS2B03G1157900	0.950698	0.0322061
TraesCS5A03G0662000	0.946797	2.10307e-05
TraesCS7A03G0857000	0.946553	0.00115616
TraesCS2A03G0904000	0.946291	0.0243464
TraesCS6D03G0850000LC	0.943252	0.0121673
TraesCS2B03G0436600	0.940616	0.00304693
TraesCS7D03G0605600	0.939241	0.0145874
TraesCS7A03G0786400	0.934368	0.0372254
TraesCS7A03G1350300	0.931906	0.0304548
TraesCS6A03G0003500	0.931361	0.0171701
TraesCS7D03G1063900	0.929919	0.000513283
TraesCS1A03G0691100	0.929685	0.000119507
TraesCS3D03G0038800	0.928964	0.0120518
TraesCS6D03G0725200	0.924307	0.00394734
TraesCS3D03G1161100	0.924294	0.00447534
TraesCS5B03G0433800	0.924292	0.037999
TraesCS6A03G0267000	0.919431	0.0489478
TraesCS2B03G0442900	0.917489	0.00551313
TraesCS4A03G0634000	0.917147	0.0249106
TraesCS1B03G0779400	0.915257	0.0353673
TraesCS6B03G0364200	0.915133	0.0103216
TraesCS6A03G0695500	0.91508	1.32478e-05
TraesCS2A03G0148500	0.914782	1.74259e-07
TraesCS3B03G0177900	0.910978	0.00299897
TraesCS5B03G0322800	0.910427	0.000310845
TraesCS4B03G0010400	0.90997	0.0426736
TraesCS2A03G0249400	0.908208	1.70112e-06
TraesCS5A03G1110000	0.905666	0.0108063
TraesCS7A03G0346800	0.904566	0.0483431
TraesCS5D03G0744600	0.903825	0.00504044
TraesCS1A03G0283800	0.903662	0.0203246
TraesCS3A03G0292700LC	0.903589	0.0132568
TraesCS7D03G0093900	0.9013	0.00322016
TraesCS1D03G0910800	0.899424	0.0199735
TraesCS7A03G0105100	0.898741	0.00278683
TraesCS7D03G0977300	0.896653	0.0195287
TraesCS6B03G0831700	0.895653	0.000918352
TraesCS6A03G0761400	0.886719	0.0037841
TraesCS6A03G0397000	0.885149	0.0448831
TraesCS3A03G0296800	0.881404	0.0389285
TraesCS2B03G0063800	0.878049	0.000580137
TraesCS6B03G1164000	0.878005	0.000349156
TraesCS2D03G0129800	0.875144	0.00289679
TraesCS4D03G0099700	0.875029	1.18526e-07
TraesCS6A03G0939400	0.87338	0.0310787
TraesCS2A03G1046200	0.872665	0.0447137
TraesCS7A03G0746600	0.871912	0.00178086
TraesCS5A03G0583800	0.871828	0.00781558
TraesCS1B03G0909600	0.870921	0.00414532
TraesCS7A03G0493200	0.869494	0.0268385
TraesCS7B03G0979800LC	0.869453	0.0215596
TraesCS2D03G0719100	0.867454	0.0266944
TraesCS7B03G0225200	0.865994	0.0370371
TraesCS1A03G0803800	0.865569	0.036417
TraesCS5D03G0913100	0.859986	0.000749215
TraesCS6A03G0702200	0.857336	0.0193614
TraesCS4A03G0787700LC	0.857082	0.029054
TraesCS2A03G0149300	0.854349	0.00350779
TraesCS2B03G0855500	0.850242	0.00590039
TraesCS3D03G1184300	0.848495	0.000115316
TraesCS6D03G0562100	0.848145	0.0248921
TraesCS2B03G0010600	0.847116	0.000736748
TraesCS7D03G0408700	0.845775	0.000254579
TraesCS5D03G0704500	0.845736	0.00821243
TraesCS1A03G0827500	0.844946	0.0157544
TraesCS1D03G0846900	0.84482	0.0171802
TraesCS6B03G0354600LC	0.844735	0.0188139
TraesCS5D03G0608900	0.841429	0.000193735
TraesCS7A03G1156600	0.840266	0.0437223
TraesCS3A03G0230800LC	0.840159	0.0111356
TraesCS2A03G1215300	0.839081	0.00753786
TraesCS1B03G0794600	0.837151	0.00623693
TraesCS3D03G0242600	0.836711	0.00451148
TraesCS6B03G1269900	0.834475	0.03182
TraesCS2A03G1138900	0.833322	0.00765661
TraesCS6D03G0596400	0.832388	0.00976666
TraesCS5D03G0901200	0.832077	0.0122108
TraesCS6D03G0382100	0.830736	6.09998e-05
TraesCS2B03G0105500	0.830711	0.0134229
TraesCS6B03G0288900	0.828684	7.88161e-06
TraesCS7A03G0983400	0.827489	0.0469449
TraesCS5B03G0701600	0.826627	0.036189
TraesCS4B03G0122000	0.824819	0.0449756
TraesCS3B03G1196400	0.823048	0.0151492
TraesCS4D03G0626400	0.821896	0.00561176
TraesCS4A03G0345600	0.821061	0.00832744
TraesCS4B03G0662400	0.819993	9.24124e-07
TraesCS7A03G0050000	0.817827	0.0492261
TraesCS4B03G0240700	0.817193	0.0194794
TraesCS2D03G0112500	0.817138	0.0294024
TraesCS4A03G0619200	0.811507	0.0184597
TraesCS1D03G0212100	0.810448	0.0389846
TraesCS6A03G0668000	0.810269	0.0315298
TraesCS6A03G0962900LC	0.809085	0.0301505
TraesCS3A03G0697500	0.808984	0.00809808
TraesCS5D03G0903300	0.808795	0.00193251
TraesCS2D03G0205000	0.808556	0.00111263
TraesCS2B03G0455200	0.805824	0.0203246
TraesCS3D03G0619800	0.805699	0.0131607
TraesCS2D03G0816200	0.798603	0.01215
TraesCSU03G0165900	0.797616	0.000492211
TraesCS3B03G0765600	0.797325	0.0220594
TraesCS7B03G0477300	0.796519	7.9796e-05
TraesCS7B03G0971800	0.793048	0.00211034
TraesCS2D03G0739100	0.790705	0.0462399
TraesCS1D03G0071600	0.789069	0.0139183
TraesCS1D03G0981700	0.788761	0.00275207
TraesCS2A03G0959500	0.787141	0.000402206
TraesCS5B03G0672800	0.784747	0.000656647
TraesCS1B03G1273800	0.782467	0.0397603
TraesCS7D03G0335800	0.781063	0.0492261
TraesCS1B03G0692800	0.781043	0.000462253
TraesCS7B03G0329500	0.780389	0.00111447
TraesCS1B03G0821900	0.780012	0.000159357
TraesCS5D03G1039300	0.778689	0.0286632
TraesCS2D03G0974600	0.777456	6.54872e-05
TraesCS5B03G1083200	0.775628	0.00508742
TraesCS6B03G0563700	0.775388	0.00943868
TraesCS2A03G0922600	0.774506	0.0235092
TraesCS3D03G0152600	0.774192	0.000886375
TraesCS1D03G0083900	0.773499	0.0362106
TraesCS2D03G1015600	0.773132	0.0184982
TraesCS4A03G0696700	0.771848	9.58843e-07
TraesCS7D03G0406400	0.769045	0.0203246
TraesCS1D03G0956400	0.766677	0.0287172
TraesCS6B03G0306500LC	0.765179	0.0450803
TraesCS7A03G1196600	0.764798	0.000255849
TraesCS5B03G1009000	0.76337	0.047756
TraesCS4A03G0292700	0.763339	0.00708574
TraesCS2D03G0746900	0.762218	0.0256971
TraesCS1B03G0183700	0.762199	0.0180375
TraesCS2B03G1334300	0.76216	0.000368679
TraesCS6A03G0361800LC	0.761481	0.00508742
TraesCS3A03G0770200	0.761192	0.00620009
TraesCS6B03G0935400	0.760623	1.63035e-05
TraesCS3D03G0384100	0.760215	0.0473382
TraesCS4B03G0333100	0.759551	0.037409
TraesCS3B03G1443900LC	0.758525	0.0014203
TraesCS4A03G0073700	0.757665	0.0151208
TraesCS6B03G0199700LC	0.756331	0.0307367
TraesCS4B03G0935400	0.755403	0.0230147
TraesCS2D03G0598600	0.754197	0.0109206
TraesCS4D03G0727400LC	0.75237	0.00388496
TraesCS7A03G1126900	0.751598	0.0213455
TraesCS2D03G0902100	0.746542	0.049281
TraesCS3A03G0298900	0.74584	0.0359963
TraesCS2B03G0343500LC	0.745743	6.51658e-05
TraesCS1A03G0685200	0.743813	0.0277494
TraesCS1A03G1005700	0.743166	0.0447137
TraesCS2D03G0724400	0.742668	0.0251967
TraesCS3D03G0281500	0.741548	0.0340447
TraesCS6D03G0555200	0.735654	0.00564718
TraesCS5D03G0358100	0.735252	6.99946e-05
TraesCS7A03G0612200	0.731317	0.0247822
TraesCS7D03G0304200	0.729814	0.0374896
TraesCS7A03G0932000	0.726543	0.0137734
TraesCS2D03G0063700	0.726506	0.022199
TraesCS2B03G0990200	0.726485	0.0333579
TraesCS3A03G0981300LC	0.725539	0.0136694
TraesCS5B03G1181600LC	0.724805	0.0311904
TraesCS4D03G0011400	0.723303	0.00249002
TraesCS6A03G0945800LC	0.721349	0.00153862
TraesCS5B03G1136200	0.719892	0.00166741
TraesCS1D03G0294700	0.719246	0.0240112
TraesCS5D03G0156500	0.71853	0.000559581
TraesCS6D03G0771700	0.713424	0.00844837
TraesCS7B03G0980700	0.712423	0.0353866
TraesCS6A03G0292000LC	0.710793	0.00462996
TraesCS3A03G0319600	0.7093	0.019986
TraesCS5D03G0226900	0.708694	0.0456221
TraesCS5D03G0607800	0.706596	0.037999
TraesCS2B03G0328800	0.70574	0.00805405
TraesCS7D03G1139000	0.703465	7.33411e-06
TraesCS3B03G0360200	0.69993	0.00592517
TraesCS3D03G0820700	0.69824	0.000609541
TraesCS3D03G0027200	0.696486	0.00562953
TraesCS3A03G0930400	0.696413	0.0293145
TraesCS5D03G1219100	0.696254	0.00804211
TraesCS6A03G0387700	0.695194	0.0140289
TraesCS1D03G1038800	0.694547	0.00521637
TraesCS2B03G0273200	0.694495	0.00236544
TraesCS7B03G1078500LC	0.692017	0.00299885
TraesCS3B03G1114400	0.691355	0.0496158
TraesCS7B03G0642100	0.690361	0.0019198
TraesCS3B03G1002200	0.688511	0.0183231
TraesCS4D03G0536200	0.686749	0.000764644
TraesCS3D03G0651900	0.686583	0.00468495
TraesCS5D03G0553400	0.685914	0.0245532
TraesCS7A03G1203500	0.6845	0.0361376
TraesCS4A03G0725300	0.683699	0.0148416
TraesCS2A03G0805700	0.682049	0.0314555
TraesCS7B03G0138800LC	0.681297	0.0119612
TraesCS3A03G1258100	0.681078	0.000347369
TraesCS5A03G0283400	0.680813	0.00420473
TraesCS1B03G0882400	0.680755	0.0469449
TraesCS3A03G0893100	0.679697	0.0155409
TraesCS2A03G1034300	0.677667	1.81817e-05
TraesCS6D03G0032600	0.676922	0.0363259
TraesCS5B03G0209300	0.675357	0.0429466
TraesCS5B03G0983100	0.674294	0.00147134
TraesCS2B03G1003200	0.672843	0.0144348
TraesCS2D03G0311500LC	0.671305	0.0389846
TraesCS5B03G0625900	0.669969	0.0410138
TraesCS5B03G0559900	0.669615	0.0292081
TraesCS7D03G0624400LC	0.669049	0.0378543
TraesCS6B03G0960400	0.668577	0.00454262
TraesCS6D03G0611400	0.667403	0.0440526
TraesCS4D03G0267000	0.667004	0.0193025
TraesCS4B03G0700400	0.66585	0.00165849
TraesCS3B03G0667400	0.665785	0.0101792
TraesCS5B03G0569600	0.665401	0.0384434
TraesCS2A03G1336700	0.665268	0.00598568
TraesCS2D03G0870100	0.664862	0.000455078
TraesCS1A03G0595800	0.663846	0.0114372
TraesCS3D03G0228500	0.663205	0.0101565
TraesCS5D03G0951600LC	0.663021	0.0161406
TraesCS1A03G1022000	0.662749	4.35256e-05
TraesCS7A03G0272800	0.662424	0.0145696
TraesCS3B03G0753200	0.661767	0.00963409
TraesCS4A03G0042100	0.661078	0.000171535
TraesCS4D03G0514500	0.660389	0.0309146
TraesCS2D03G0397000	0.659991	8.60551e-05
TraesCS3B03G0035000	0.659712	0.0113899
TraesCS6A03G0200200	0.659117	0.01253
TraesCS7D03G0052300	0.658574	0.0177148
TraesCS5B03G0346700	0.65626	0.025502
TraesCS5A03G0957800LC	0.655733	0.0121654
TraesCS2B03G1389200	0.654399	0.0148713
TraesCS6D03G0325100	0.653864	0.000326323
TraesCS7D03G0773000	0.652934	0.0103868
TraesCS4B03G0172700LC	0.652339	0.0161539
TraesCS6B03G0882100LC	0.650278	0.00111074
TraesCS2D03G0519700LC	0.64967	8.98781e-06
TraesCS4A03G0876300	0.649604	0.0345447
TraesCS6A03G0199500	0.645751	0.0155546
TraesCS2D03G1125400	0.644927	0.00089521
TraesCS4A03G1108900LC	0.643603	0.0444424
TraesCS4D03G0586600	0.643541	0.00724402
TraesCS2B03G0801100	0.64352	0.0407585
TraesCS5B03G0439100	0.641711	0.0430649
TraesCS6A03G0158000	0.641348	0.0248643
TraesCS2D03G1173100	0.640495	0.0394262
TraesCS6B03G0862600LC	0.639246	0.00342331
TraesCS1B03G1019800	0.638448	0.0112657
TraesCS2D03G0260200	0.637786	0.002931
TraesCS6A03G0833500	0.63618	0.030197
TraesCS2A03G0578700LC	0.635773	0.0490645
TraesCS2A03G0800300	0.635651	0.0327536
TraesCSU03G0053800	0.633571	0.00142038
TraesCS3A03G0612100LC	0.633526	0.0161825
TraesCS5D03G0301900	0.633381	0.0445423
TraesCS2D03G0785100	0.631123	0.0278685
TraesCS2A03G0071800	0.630901	4.92475e-05
TraesCS3A03G0164300	0.629774	0.0024408
TraesCS5D03G0868100	0.627191	0.00210344
TraesCS3D03G0771500	0.627026	0.0140023
TraesCS5D03G1058000	0.625107	0.024954
TraesCS3A03G0020000	0.624362	0.0365005
TraesCS3A03G0754100	0.624132	0.00723932
TraesCS4A03G0621100	0.62324	0.0324309
TraesCS4A03G0136500	0.622385	0.0262617
TraesCS2B03G0816500	0.620119	0.039233
TraesCS7A03G0626200	0.619028	0.0361131
TraesCS3A03G0992100	0.61856	0.0247205
TraesCS3B03G0820500	0.617886	0.0346592
TraesCS3D03G0408000	0.617175	8.24322e-05
TraesCS7D03G0710500	0.615224	0.00620527
TraesCS6B03G0994900	0.614579	0.00808028
TraesCS3D03G0169300	0.61327	0.00621161
TraesCS3D03G0734000	0.610648	0.0358781
TraesCS3B03G0898200	0.610378	0.0131607
TraesCS2B03G0969500	0.610248	0.0100667
TraesCS7D03G0007300	0.609916	0.000802302
TraesCS3B03G0399200	0.609304	0.0253808
TraesCS4B03G0673900	0.60873	0.00216021
TraesCS3B03G1303500	0.60805	0.0137401
TraesCS6B03G0729600	0.607632	0.0418435
TraesCS4B03G0496300	0.606884	0.00139183
TraesCS7D03G0334500	0.606655	0.044695
TraesCS5B03G0440500	0.605943	0.00160791
TraesCS7D03G1144200	0.605696	0.00136505
TraesCS2B03G0455000	0.605437	0.0263363
TraesCS3A03G0979200	0.605189	0.000511564
TraesCS7B03G1108300	0.604775	0.0111426
TraesCS1B03G0322700	0.604164	0.00210208
TraesCS5D03G0414100	0.60349	0.0186882
TraesCS7B03G0232900	0.603044	0.0469226
TraesCS5D03G0049300	0.602943	0.00631141
TraesCS4A03G1181700	0.602071	0.0324624
TraesCSU03G0053900	0.600283	6.35165e-06
TraesCS2B03G1212300	0.597593	0.0317067
TraesCS1A03G0260200	0.59693	8.08751e-05
TraesCS3B03G0686600	0.596177	0.0414754
TraesCS4D03G0626500	0.594682	0.0272853
TraesCS2A03G0958100	0.594615	0.00685099
TraesCS2B03G1074800	0.594483	0.00455563
TraesCS1A03G1017300	0.593802	0.0114372
TraesCS7A03G0370100	0.593684	0.000394492
TraesCS3B03G1106800	0.592208	0.0200628
TraesCS3A03G0590600	0.591999	0.0256722
TraesCS6A03G0800000	0.591275	0.000450881
TraesCS5D03G0237600	0.589314	0.000764644
TraesCS4A03G0542900	0.588667	0.00028967
TraesCS5D03G0286700	0.588418	0.012655
TraesCS7A03G0708300	0.586467	6.57247e-05
TraesCS5A03G0336500	0.586377	0.00420116
TraesCS3A03G0338700	0.585731	0.00623214
TraesCS6D03G0853900LC	0.584924	0.0398689
TraesCS6D03G0317500	0.584665	0.00991091
TraesCS7B03G0730800	0.584255	0.00412619
TraesCS6B03G0149300	0.583788	0.00932237
TraesCS5A03G0935400	0.583396	2.16034e-09
TraesCS1B03G0382800	0.583281	0.0367593
TraesCS2A03G0835500	0.582928	0.0493019
TraesCS2D03G1140700	0.581426	0.0254791
TraesCS3A03G0338400	0.580776	0.0315924
TraesCS3B03G0513000	0.580472	0.0160054
TraesCS3B03G0987100	0.579207	0.00705651
TraesCS5B03G1180800	0.579076	1.04975e-06
TraesCS6A03G1000900	0.577804	0.0419203
TraesCS6B03G0741200	0.577674	0.0142999
TraesCS1B03G0788000	0.576857	0.0297342
TraesCS2D03G1313000	0.576502	0.0372725
TraesCS1B03G0623800	0.576369	0.00901135
TraesCS2A03G0343000	0.576074	0.0103555
TraesCS2D03G0674100	0.575019	5.61092e-07
TraesCS5A03G0513900	0.573016	0.0160831
TraesCS4D03G0131100	0.572923	6.51658e-05
TraesCS4A03G0686000	0.572259	0.0114132
TraesCS3D03G0458500LC	0.572024	0.00141382
TraesCS4B03G0727200	0.571422	0.0485741
TraesCS4D03G0069800	0.57108	0.00455575
TraesCS7B03G1011300	0.57035	0.0430137
TraesCS7B03G0574400	0.569836	0.0311768
TraesCS6D03G0588800	0.569248	0.0171701
TraesCS5B03G1168200	0.568824	0.00738593
TraesCS2D03G0696400	0.568731	0.00420473
TraesCS2A03G0587100	0.567943	0.0341694
TraesCS1A03G0808700	0.566899	0.000226556
TraesCS4B03G0243600	0.566629	0.00167273
TraesCS1D03G0069800	0.566387	0.00097415
TraesCS4B03G0555600	0.565279	0.0152281
TraesCS2A03G0199600	0.564927	0.0222572
TraesCS4A03G0131400	0.564116	0.00103398
TraesCS7A03G0416100	0.564014	0.00414532
TraesCS4A03G0896700	0.56369	5.0169e-05
TraesCS2A03G0913800	0.563319	0.00287456
TraesCS1A03G0400700	0.561341	0.023848
TraesCS2A03G0870100	0.560891	0.0139457
TraesCS5B03G0656000	0.560854	0.00726577
TraesCS3A03G0604500	0.558764	0.0389263
TraesCS5D03G0152000	0.55789	0.0274005
TraesCS7B03G0195700	0.557779	0.0152961
TraesCS2A03G0799000	0.555689	0.00104337
TraesCSU03G0550500	0.555684	0.015914
TraesCS6D03G0560800	0.555575	0.0347982
TraesCS6D03G0114100	0.555511	0.0150155
TraesCS4A03G0012400	0.554726	0.0267231
TraesCS3A03G0197900	0.552868	0.00896909
TraesCS6A03G0248100	0.552568	0.0357517
TraesCS7D03G0734100LC	0.551485	0.00548928
TraesCS4B03G0651900	0.550724	0.000503074
TraesCS1A03G0295500	0.549345	0.0126478
TraesCS7B03G1226700	0.549062	0.0173835
TraesCS3D03G0326200LC	0.547132	0.0474546
TraesCS7D03G0736300	0.546169	0.0240136
TraesCS5A03G0938800	0.545694	0.0361976
TraesCS2A03G0676100	0.545343	0.000141088
TraesCS5B03G1289500	0.544963	0.00209607
TraesCS2B03G0957600LC	0.544126	0.0150034
TraesCS7A03G0420200	0.543578	0.0172058
TraesCS2B03G1156100	0.543324	0.00024119
TraesCS7D03G0253600	0.543082	0.0243174
TraesCS3B03G0403700	0.5428	0.000787918
TraesCS1A03G0207500	0.542554	0.033151
TraesCS5B03G0622500	0.541513	0.00368401
TraesCS2B03G0988000	0.540742	0.0145198
TraesCS5B03G1183600	0.540043	0.0389846
TraesCS1A03G0160400LC	0.539943	0.0258891
TraesCS4D03G0479700	0.539363	0.00130879
TraesCS5A03G0700000	0.538597	0.0272226
TraesCS1B03G0560600LC	0.538182	0.000827824
TraesCS1B03G0260500	0.536624	5.0169e-05
TraesCS7B03G0166400	0.536361	0.0208385
TraesCS4D03G0708000	0.536326	0.0445423
TraesCS3A03G0048600	0.535218	0.035494
TraesCS5A03G0033100	0.534319	2.8364e-09
TraesCS1D03G0977500	0.534086	0.049281
TraesCS6A03G0265700	0.53378	0.0310787
TraesCS4A03G0021500	0.533538	0.0082293
TraesCS7D03G1289900	0.532482	0.0154546
TraesCS4A03G0023900	0.531794	0.0301427
TraesCS5A03G0223100	0.530664	0.00220236
TraesCS5D03G0597400	0.529567	0.01683
TraesCS4B03G0246100	0.529448	0.0194812
TraesCS7B03G0510600LC	0.529445	0.0449052
TraesCS4B03G0764400	0.529349	0.00777449
TraesCS4D03G0164000	0.529053	0.0475127
TraesCS3A03G0291800LC	0.528572	0.0292291
TraesCS2D03G1016000	0.528003	0.014177
TraesCS5B03G0728500	0.526956	0.00454262
TraesCS3D03G0542200	0.526543	0.0276714
TraesCS7A03G1054700	0.525053	0.00590039
TraesCSU03G0054400	0.524986	0.000461324
TraesCS3D03G0898900	0.524668	0.00217898
TraesCSU03G0085300LC	0.52294	0.0431116
TraesCS7D03G0767100	0.522849	0.0113492
TraesCS1B03G0929600	0.522778	0.000157593
TraesCS4B03G0542300	0.522297	0.00429415
TraesCS3D03G0973900	0.522287	0.013047
TraesCS5D03G1211100	0.52134	0.00712716
TraesCS2D03G1015800	0.521322	0.0485218
TraesCS7D03G0237300	0.520298	0.0242907
TraesCS5D03G0984100	0.520143	0.00418243
TraesCS5B03G0482000	0.520082	0.00455563
TraesCS7D03G0463700	0.520052	0.0389285
TraesCS5D03G0655100	0.518559	0.000436243
TraesCS7A03G0328300	0.518498	0.00862563
TraesCS7B03G0307100	0.518414	0.0312002
TraesCS4A03G0827800	0.518373	0.00760064
TraesCS3A03G0610400	0.518035	0.0130177
TraesCS6A03G0490100	0.517858	0.0193685
TraesCS2A03G0675400	0.516073	0.0170987
TraesCS3B03G0915200	0.515818	0.0485399
TraesCS6D03G0599200	0.515468	0.0125361
TraesCS1D03G0540200	0.514279	0.000155714
TraesCS5D03G1114000	0.514095	0.0269038
TraesCS1A03G0960500	0.513663	0.00602088
TraesCS5A03G0503800	0.512966	0.039233
TraesCS1B03G1051100	0.512445	0.0016456
TraesCS2D03G0397100	0.511883	0.00654887
TraesCS5A03G0761600	0.509627	0.00360253
TraesCS3A03G0431500	0.509031	0.0346573
TraesCS3A03G0304600	0.508528	0.0139457
TraesCS5D03G0743600	0.507982	0.0370371
TraesCS3B03G1128300	0.507323	0.0142105
TraesCS5A03G1163900	0.506849	0.0274292
TraesCS3A03G0523600	0.506759	0.00165986
TraesCS3B03G1119100	0.506615	8.19697e-05
TraesCS7D03G0873800	0.506109	0.0385589
TraesCS1D03G0369400	0.504391	0.0114132
TraesCS5D03G0554100	0.503676	0.0340447
TraesCS4B03G0766600	0.503202	0.0415031
TraesCS3D03G1031700	0.503163	0.0167694
TraesCS7B03G0925800	0.503096	8.74748e-07
TraesCS2D03G0355300	0.503046	0.0457939
TraesCS6D03G0832500	0.502786	0.0347507
TraesCS3D03G0667800	0.500038	0.002931
TraesCS6B03G0500000	0.49915	0.00178086
TraesCS5A03G0950200	0.49786	0.0171962
TraesCS6A03G0642700	0.496506	0.037999
TraesCS2B03G0505400	0.496256	0.00599567
TraesCS7D03G0609000	0.495838	0.00355972
TraesCS5B03G1281100	0.495181	2.21201e-06
TraesCS7D03G0805300	0.494162	0.0164708
TraesCS3D03G0489500	0.493818	0.0474546
TraesCS5A03G1051600	0.493486	0.0450803
TraesCS1D03G0250800	0.493164	0.00236781
TraesCS3A03G1076600LC	0.491965	0.0264674
TraesCS1D03G0870700	0.491374	0.0294553
TraesCS3D03G0414400	0.490958	0.0019198
TraesCS2D03G0358500	0.490708	0.0355358
TraesCS3A03G0219400	0.490696	0.0263363
TraesCS3B03G0524100	0.488689	5.02263e-05
TraesCS6A03G0973200	0.488196	0.0457939
TraesCS7B03G0900100	0.488084	0.031805
TraesCS6B03G0988700	0.487281	0.0178373
TraesCS7B03G0624700	0.487129	0.00467805
TraesCS3B03G1196500	0.485506	0.0434647
TraesCS5B03G0347200	0.485123	0.0408708
TraesCS3D03G0466100	0.484646	0.0144463
TraesCS1B03G1225300LC	0.484635	0.0288221
TraesCS4D03G0206200	0.484616	0.0108029
TraesCS6B03G0438600	0.484123	0.0191703
TraesCS7B03G0206100	0.483893	0.0214542
TraesCS3A03G0446500	0.483618	0.000562616
TraesCS4A03G0248200	0.482912	0.016723
TraesCS2A03G1039700	0.482363	7.38797e-05
TraesCS2D03G0306600	0.481958	0.0244657
TraesCS7B03G0819500	0.481595	0.00654887
TraesCS6A03G0528700	0.480043	0.0140447
TraesCS7D03G0386300	0.479473	0.00262977
TraesCS2A03G0473200	0.479353	0.0473859
TraesCS5A03G0751400LC	0.478908	0.0449357
TraesCS3B03G1067900	0.478841	0.00869604
TraesCS1B03G1183200	0.478151	0.0351878
TraesCS7A03G0373200	0.477404	0.037999
TraesCS5B03G0238000	0.477127	0.0126089
TraesCS2D03G0315200	0.477122	0.0104803
TraesCS6A03G0972200	0.476874	1.31152e-05
TraesCS6B03G0447200	0.476557	0.0491208
TraesCS2B03G0579500	0.476072	0.00414532
TraesCS5B03G0732700	0.475879	0.0122194
TraesCS4D03G0759800	0.475066	0.00481376
TraesCS5D03G0569300	0.474558	0.0076419
TraesCS4A03G0236000	0.47338	0.0282588
TraesCS2A03G1072400	0.473046	0.0468908
TraesCS2A03G1016500	0.472964	0.0407404
TraesCS3A03G0359600	0.472718	0.00365658
TraesCS6B03G0430500	0.471827	0.0213112
TraesCS3D03G0283200	0.471465	0.0130074
TraesCS6D03G0196000	0.470934	0.0417767
TraesCS2A03G1050000	0.470295	0.0331689
TraesCS4D03G0764000	0.469877	0.0162468
TraesCS7D03G0852800	0.469493	0.0488604
TraesCS1D03G0889500	0.469449	0.0328738
TraesCS3D03G0237700	0.469288	0.00777449
TraesCS5B03G1276000LC	0.468976	0.0466128
TraesCS2D03G0286400	0.468462	0.000815821
TraesCS3D03G0919300	0.468365	0.00578101
TraesCS1A03G0317300	0.468345	0.00684039
TraesCS2D03G0111800	0.468018	0.00672028
TraesCS5A03G0274800	0.467183	0.0467106
TraesCS1D03G0509200	0.466351	0.0243464
TraesCS4A03G0248100	0.466263	0.0144514
TraesCS2D03G0451200	0.465396	0.00153854
TraesCS3A03G0438800	0.46536	0.000126621
TraesCS4A03G0793900	0.464034	0.037377
TraesCS2A03G0300800	0.463706	0.000179216
TraesCS5A03G0677200	0.463224	0.0389846
TraesCS7A03G0810700	0.463151	0.0338663
TraesCS1B03G0625000	0.462795	0.0392525
TraesCSU03G0129300	0.461252	0.0301833
TraesCS3A03G0723400	0.460894	0.00424362
TraesCS7B03G0015200	0.459457	0.00220236
TraesCS4B03G0067700	0.457724	0.0247319
TraesCS1A03G0505200	0.457606	0.0448499
TraesCS1B03G0944300	0.4573	0.0222907
TraesCS5D03G0218100	0.455785	0.0455534
TraesCS5D03G0230000	0.455448	0.00457296
TraesCS5B03G0217200	0.455289	0.041738
TraesCS1B03G0741900	0.454779	0.000570945
TraesCS2B03G1094200	0.454657	0.0381311
TraesCS3A03G0130800	0.454066	0.0371708
TraesCS5B03G0386900	0.453	0.0139183
TraesCS1B03G0763200	0.452851	0.0215596
TraesCS7A03G0332500LC	0.452845	0.0255775
TraesCS5B03G0570400	0.452115	0.0248797
TraesCS2D03G0067000	0.450401	0.00593327
TraesCS3D03G0736300	0.448803	0.03507
TraesCS4D03G0429100	0.44826	0.000652767
TraesCS2D03G0724700	0.448137	0.0345251
TraesCS2A03G1263500	0.446926	0.0301833
TraesCS3B03G0207400	0.446787	0.00269893
TraesCS6B03G1189000	0.445849	0.039522
TraesCS4D03G0646800	0.445735	0.0236963
TraesCS2A03G0852000	0.445198	0.000423346
TraesCS7B03G0819000	0.444995	0.0148419
TraesCS1B03G0733000	0.443736	0.0152961
TraesCS4D03G0631500	0.443367	0.0435321
TraesCS2D03G0778300	0.442548	0.0493278
TraesCS7A03G0142800	0.442387	0.0466267
TraesCS7B03G0863800	0.442153	0.0397183
TraesCS3B03G0832600	0.441916	0.00287342
TraesCS1A03G0612600LC	0.441277	0.0137778
TraesCS4A03G0163100	0.441239	0.0226231
TraesCS3B03G0295300LC	0.440274	0.0356713
TraesCS5B03G0184900	0.440272	0.0149532
TraesCS2A03G0644400	0.439087	0.0418284
TraesCS6B03G0290800	0.439025	0.00399338
TraesCS2B03G0956600	0.438933	0.00179087
TraesCS7D03G0783200	0.438614	0.0275391
TraesCS2A03G0437800	0.438438	0.00454018
TraesCS2D03G0675900	0.437278	0.00114023
TraesCS2D03G0735800	0.43719	0.0270981
TraesCS2A03G0340800	0.436925	0.00940325
TraesCS7B03G1225500	0.436882	0.0312112
TraesCS5D03G0480300	0.436526	0.0291301
TraesCS7A03G0492000	0.436465	0.00564718
TraesCS7B03G0695200	0.435956	0.0187965
TraesCS6A03G0191900	0.435903	0.014177
TraesCS7B03G0830300	0.435403	0.0165812
TraesCS7A03G0821000	0.435157	0.0125667
TraesCS1B03G0213000LC	0.434513	0.000513283
TraesCS1A03G0920500	0.434256	0.00771552
TraesCS5D03G1049800LC	0.433918	0.0182179
TraesCS2A03G0079900	0.433301	0.000133528
TraesCS5B03G0701700	0.433208	0.0304332
TraesCS2A03G0568000	0.432342	0.0089899
TraesCS5A03G0655000	0.432223	0.000461154
TraesCS1B03G0411400	0.431857	0.0196821
TraesCS2B03G0817600	0.431128	0.0280367
TraesCS5D03G0249900	0.430671	0.0393207
TraesCS5B03G0674700	0.430636	0.049076
TraesCS3D03G0942000	0.430617	0.0273531
TraesCS4B03G0596600	0.430419	0.0356711
TraesCS3B03G0829800	0.43013	0.0074374
TraesCS5D03G0239100	0.430014	0.00424111
TraesCS1A03G0235000	0.429821	0.0378543
TraesCS1B03G0366100	0.429225	0.00152816
TraesCS3A03G1201400	0.429025	0.0228268
TraesCS6B03G0971300	0.42895	0.0274292
TraesCS6D03G0295400	0.428939	0.0397304
TraesCS7D03G0404900	0.428221	0.0274292
TraesCS6A03G0372800	0.427999	0.00182056
TraesCS5D03G1179500	0.42682	0.0231916
TraesCS5B03G0445100	0.426669	0.0467563
TraesCS3B03G0809200	0.426613	0.0135628
TraesCS1A03G0303800	0.426186	0.0273462
TraesCS5D03G0637900	0.426102	0.0124277
TraesCS3D03G0597600	0.425916	0.0389087
TraesCS3A03G0984600	0.425123	0.00564718
TraesCS3A03G0226800	0.425044	0.01253
TraesCS5A03G0105600	0.424946	0.0190851
TraesCS2D03G0794800	0.424669	0.00103834
TraesCS2A03G1168200	0.424396	0.0372091
TraesCS1D03G0237300	0.423177	0.0205583
TraesCS3A03G0286400	0.423132	0.009755
TraesCS2A03G0890200	0.422125	0.0236745
TraesCS2B03G0418900	0.422049	0.0116448
TraesCS2D03G0059400	0.42193	0.0281545
TraesCS1A03G0142800	0.421106	0.0370869
TraesCS1A03G0233400	0.420743	0.00423571
TraesCS2A03G0808300	0.420313	0.0170987
TraesCS7B03G0031700	0.420244	0.0346707
TraesCS7D03G0696600	0.420196	0.00145901
TraesCS2A03G0070100	0.419323	0.0135404
TraesCS7A03G0258700	0.418619	0.00159978
TraesCS5D03G0782500	0.41796	0.01376
TraesCS1A03G0629600	0.417852	0.0345219
TraesCS2A03G0291500	0.417419	0.0175313
TraesCS2B03G0830100	0.416838	0.0314357
TraesCS2B03G0808800	0.416263	7.23174e-05
TraesCS3D03G0946400	0.41601	0.0469449
TraesCS3B03G1134600	0.415745	0.010319
TraesCS3A03G0937000	0.413507	0.0403501
TraesCS5B03G0858100	0.413024	0.0134229
TraesCS4A03G0288200	0.41285	0.00141382
TraesCS5A03G0197200	0.412661	0.0366014
TraesCS5A03G0905800LC	0.412585	0.0337603
TraesCS6B03G0970000	0.41134	0.0178739
TraesCS7D03G1087900	0.411181	0.0433152
TraesCS7A03G0720300	0.410942	0.00124878
TraesCS2D03G0022300LC	0.410761	0.0423039
TraesCS3A03G0459900	0.408871	0.01907
TraesCS2D03G0413700	0.408537	0.0105183
TraesCS2D03G0707700	0.407907	0.0340142
TraesCS3B03G0627700	0.406992	0.00870309
TraesCS3B03G0640500	0.4068	0.008845
TraesCS5D03G1100400	0.406614	0.008845
TraesCS2A03G0777200	0.406271	0.015388
TraesCS5D03G0687600	0.4049	0.0179735
TraesCS1A03G0910800	0.404694	0.00862853
TraesCS5B03G0040800	0.404434	0.0155469
TraesCS4D03G0332100	0.404096	0.01253
TraesCS2A03G0349400LC	0.403186	0.0341694
TraesCS6D03G0782200	0.402882	0.0407404
TraesCS7B03G0866300	0.402586	0.0348722
TraesCS5A03G1294600	0.402465	0.0432521
TraesCS2D03G0497200	0.401413	0.00654995
TraesCS3A03G1237100	0.401268	0.0173583
TraesCS3A03G0863800	0.401171	0.00846345
TraesCS5A03G0416400	0.400885	0.0189658
TraesCS3D03G0319300	0.399506	0.0314275
TraesCS1D03G0870600	0.399215	0.0402646
TraesCS3B03G1252500	0.399158	0.0121821
TraesCS4A03G0229200	0.398812	0.0126919
TraesCS3A03G1011300	0.398543	0.0454747
TraesCS2B03G0808000	0.39777	0.00582991
TraesCS3B03G1161800	0.39752	0.0170987
TraesCS4D03G0529200	0.396863	0.0174643
TraesCS1A03G0533000	0.396772	0.0363938
TraesCS6A03G0924100	0.395189	0.000708317
TraesCS4D03G0069000	0.39468	0.0221756
TraesCS2B03G0383800	0.393945	0.000148608
TraesCS6D03G0822900	0.393604	0.0308462
TraesCSU03G0054300	0.392392	0.00353804
TraesCS5A03G0005400	0.391936	5.09669e-05
TraesCS3A03G0119200	0.391772	0.0254309
TraesCS3D03G0739400	0.391653	0.0159005
TraesCS3A03G0846200	0.391056	0.00498747
TraesCS5A03G0238200	0.390295	0.0137347
TraesCS6B03G0454500	0.389564	0.019942
TraesCS3A03G0343400	0.389149	0.0496348
TraesCS7D03G0752500	0.38887	0.0254331
TraesCS4D03G0460000	0.388767	0.0206756
TraesCS7D03G0847900	0.388468	0.0298677
TraesCS2D03G0602300	0.386526	0.0193541
TraesCS1B03G0275400	0.386248	0.0254331
TraesCS5D03G1084800	0.385977	0.0366014
TraesCS2A03G0740500	0.385661	0.0425014
TraesCS2A03G0509300	0.384121	0.00762767
TraesCS5A03G1076400	0.384042	0.0315766
TraesCS4D03G0441200	0.383239	0.0121187
TraesCS7D03G0651600	0.3826	0.0130281
TraesCS3B03G0420400	0.382513	0.0369557
TraesCS7A03G0625900	0.382181	0.00182446
TraesCS2A03G0813400	0.379715	0.035494
TraesCS3D03G0410400	0.379519	0.0120895
TraesCS3B03G0971300	0.37924	0.0238578
TraesCS6B03G1194200	0.378856	0.0480634
TraesCS1D03G0759800	0.378112	0.040919
TraesCS3D03G0167500	0.377681	0.00376171
TraesCS4A03G0697800	0.376924	0.00924109
TraesCS3A03G0457900LC	0.376241	0.0300128
TraesCS5A03G0396100	0.376068	0.0392183
TraesCS1D03G0609300	0.37604	0.00230165
TraesCS2B03G0944700	0.375327	0.00154234
TraesCS5D03G0384400	0.375271	0.0469449
TraesCS7A03G0600100	0.374153	0.0047453
TraesCS2A03G0086800	0.37404	0.0387895
TraesCS6D03G0321300	0.373423	0.01303
TraesCS1D03G0249100	0.373073	0.0175436
TraesCS7A03G0909500	0.373019	0.0389352
TraesCS7D03G1031500	0.372047	0.00129514
TraesCS7D03G0393100	0.37192	0.00969544
TraesCS3A03G0193200	0.370754	0.00160701
TraesCS3A03G0188500	0.370014	0.035432
TraesCS2B03G0155300	0.369927	0.016812
TraesCS3B03G1414700	0.369464	0.0197764
TraesCS3A03G1030000	0.367981	0.0301833
TraesCS3B03G0138600	0.365815	0.0232075
TraesCS5D03G0891600	0.364952	0.0489354
TraesCS1A03G0760300	0.364621	0.0261631
TraesCS7A03G1080800	0.363705	0.0496158
TraesCS3B03G0924900	0.363368	0.0112889
TraesCS2A03G0358800	0.363214	0.0091152
TraesCS6D03G0426800	0.363066	0.0193614
TraesCS5D03G0004700	0.362158	0.0312112
TraesCS5B03G0211600	0.361884	0.00857203
TraesCS6D03G0615900	0.360976	0.000127646
TraesCS4A03G0081700	0.360886	0.0233028
TraesCS7B03G0546000	0.360868	8.37337e-06
TraesCS2B03G0197800	0.36044	0.0469449
TraesCS1D03G0587900	0.359453	0.0145198
TraesCS5A03G0546600	0.359372	0.0173644
TraesCS2B03G0563500	0.359159	0.0367526
TraesCS2D03G0877800	0.358894	0.0390636
TraesCS3D03G0506700	0.358312	0.0207565
TraesCS3A03G0726200	0.357745	0.00590039
TraesCS2D03G0966300	0.357355	0.0119787
TraesCS4A03G1108300	0.356856	0.00587556
TraesCS5D03G0595900	0.356358	0.000380495
TraesCS7B03G1114600	0.35595	0.031459
TraesCS3D03G0525000	0.355912	0.015785
TraesCS4A03G0348800	0.355566	0.0409607
TraesCS3D03G0729200	0.354766	0.0390079
TraesCS5A03G0207600	0.354548	0.014954
TraesCS1D03G0195300	0.352153	0.0310397
TraesCS7A03G1288800	0.351884	0.0498955
TraesCS7D03G0781500	0.351821	0.0426593
TraesCS5D03G1131600	0.349677	0.0239175
TraesCS1B03G0610300	0.348841	0.0290794
TraesCS3B03G0396200	0.348814	0.027787
TraesCS1B03G0343800	0.34877	0.0139183
TraesCS3B03G0825100	0.348203	0.0277838
TraesCS6D03G0242900	0.34776	0.0410485
TraesCS6A03G0354000	0.347713	0.0182534
TraesCS3A03G0800800	0.34767	0.0151403
TraesCS7D03G0362100	0.346803	0.00349467
TraesCS4A03G0032200	0.346191	0.00598239
TraesCS3D03G0743800	0.343187	0.0341056
TraesCS7B03G0543200	0.343181	0.000902088
TraesCS3B03G0917200	0.342664	0.0473069
TraesCS1A03G0646700	0.341856	0.0276059
TraesCS2D03G0568700	0.340909	0.0411758
TraesCS4A03G0729900LC	0.340843	0.00256065
TraesCS4D03G0479900	0.340516	0.0449357
TraesCS4B03G0711800	0.339962	0.0322843
TraesCS2A03G0936400	0.339869	0.0298983
TraesCS6D03G0004700	0.338246	0.00302736
TraesCS1A03G0580200	0.338178	0.0473382
TraesCS4B03G0568800	0.337944	0.00439502
TraesCS6B03G0589900	0.337343	0.0477913
TraesCS4D03G0042100	0.336039	0.00723932
TraesCS2D03G0357400	0.335313	0.0411034
TraesCS4B03G0753200	0.334103	0.016779
TraesCS4D03G0080300	0.33348	0.0183231
TraesCS4A03G1060400	0.333338	0.0227143
TraesCS1A03G0466600	0.33259	0.00256065
TraesCS3A03G0721800	0.331343	0.0447568
TraesCS3B03G1180100	0.331153	0.0249921
TraesCS7B03G0600400	0.328195	0.0453562
TraesCS6B03G1104600	0.327882	0.0357798
TraesCS6A03G0728900	0.326114	0.0439162
TraesCS2B03G0412600	0.325887	0.0302115
TraesCS1D03G0681600	0.325834	0.0314555
TraesCS3B03G0028100	0.324392	0.0155546
TraesCS6D03G0004600	0.323281	0.00691782
TraesCS1A03G0961900	0.322763	0.0261599
TraesCS1A03G0520500	0.321279	0.0480931
TraesCS3A03G0569400	0.320352	0.0218746
TraesCS6D03G0692600	0.320193	0.0425397
TraesCS6A03G0943900	0.319027	0.0261599
TraesCS3B03G0650900	0.31826	0.0203246
TraesCS2B03G0807500	0.318237	0.0223841
TraesCS2B03G0469500	0.317754	0.0374896
TraesCS1B03G0731800	0.317438	0.0170448
TraesCS6A03G0731700	0.317194	0.0190111
TraesCS2D03G0074500	0.316904	0.0127858
TraesCS6B03G1156000	0.316532	0.0341056
TraesCS3D03G0958800	0.316465	0.037999
TraesCS6D03G0847600	0.316016	0.045762
TraesCS5D03G0645300	0.315898	0.0261814
TraesCS1A03G0627000	0.315183	0.00974711
TraesCS1D03G0996900LC	0.315164	0.0279695
TraesCS3A03G0355600	0.31509	0.0348967
TraesCS2D03G0324700	0.31489	0.0437223
TraesCSU03G0053400	0.314719	0.00605783
TraesCS6D03G0599500	0.31346	0.0458109
TraesCS6B03G0000500	0.312542	0.0275323
TraesCS2B03G0725400	0.311673	0.00139183
TraesCS2D03G1217900	0.311074	0.00883317
TraesCS2A03G0732900	0.311001	0.0297342
TraesCS2D03G0603400	0.310471	0.00949554
TraesCS7A03G0482800	0.309538	0.0197764
TraesCS1A03G0224100	0.309256	0.0442458
TraesCS2A03G1046900	0.309042	0.0424761
TraesCS6A03G0617100	0.306875	0.0276893
TraesCS4A03G0256900	0.305882	0.0433942
TraesCS6B03G0000700	0.304141	0.0248921
TraesCS6B03G0755000	0.30367	0.0127644
TraesCS3B03G0514200	0.302807	0.0373577
TraesCS2D03G0507800	0.302142	0.00252895
TraesCS3B03G0937500	0.301383	0.0367526
TraesCS5A03G0173200	0.301149	0.0263689
TraesCS1D03G0602800	0.297918	0.033483
TraesCS1A03G0585700	0.296723	0.030857
TraesCS4A03G0587800	0.295078	0.0389263
TraesCS7D03G0950800	0.294084	0.0281411
TraesCS2B03G1160600	0.292857	0.00623214
TraesCS6A03G0917800	0.291092	0.0227622
TraesCS3D03G0906500	0.29057	0.0412252
TraesCS4B03G0005400	0.288938	0.0206449
TraesCS5D03G0952600	0.285167	0.0291301
TraesCS5D03G0877300	0.284476	0.0274411
TraesCS2D03G0851600	0.28242	0.047756
TraesCS5B03G1052300	0.280363	0.0498736
TraesCS4A03G0796000	0.273541	0.024182
TraesCS1B03G0869800	0.271929	0.0193685
TraesCS3D03G0753900	0.271903	0.0153342
TraesCS6D03G0011800	0.271277	0.0465611
TraesCS6B03G0776200	0.270359	0.0497223
TraesCS5A03G1006000	0.269228	0.0315924
TraesCS5D03G0920800	0.256552	0.0238945
TraesCS5A03G0704000	0.252256	0.0434647
TraesCS4A03G0206400	0.252128	0.0303884
TraesCS5B03G1017200	0.250693	0.0359986
TraesCS7B03G0528900	0.248442	0.0179115
TraesCS3B03G0924300	0.243123	0.0341056
TraesCS6D03G0854500	0.243069	0.0473431
TraesCS7D03G0467000	0.242251	0.043336
TraesCS5A03G0034100	0.215556	0.0269038
TraesCS2A03G0645200	0.209415	0.0487115
TraesCS1A03G0724900	-0.241167	0.0492261
TraesCS3B03G0368500LC	-0.256447	0.0425397
TraesCS3D03G0288900	-0.280877	0.0430137
TraesCS4D03G0652000	-0.282995	0.0455155
TraesCS3D03G0389800	-0.285784	0.0111857
TraesCS1A03G0773400	-0.290747	0.00869028
TraesCS5B03G0290000	-0.292304	0.0458109
TraesCS3D03G1089600	-0.29298	0.00821276
TraesCS4A03G0300000	-0.294452	0.01907
TraesCS1A03G1065900	-0.296531	0.037487
TraesCS4D03G0665100	-0.297574	0.0294553
TraesCS6A03G0810000	-0.300118	0.0478769
TraesCS3D03G0559400	-0.300154	0.00878954
TraesCS4D03G0537000	-0.301304	0.00292989
TraesCS5D03G0866000	-0.301929	0.0147746
TraesCS3D03G0708500	-0.308428	0.0449357
TraesCS1B03G0003800	-0.308807	0.018021
TraesCS5D03G1197000	-0.310801	0.0145043
TraesCS7D03G0560900	-0.311059	0.0193614
TraesCS3A03G0969700	-0.314522	0.0159005
TraesCS4A03G0169600	-0.317694	0.0169581
TraesCS4D03G0017000	-0.31773	0.0418824
TraesCS7D03G0755700	-0.31794	0.0135074
TraesCS7A03G1359000	-0.31814	0.0394262
TraesCS3B03G1463000	-0.320319	0.0053989
TraesCS4A03G0495400	-0.322123	0.0249735
TraesCS2A03G1157400	-0.325802	0.0463775
TraesCS7D03G0669400	-0.32862	0.0286446
TraesCS2A03G0137400	-0.329803	0.0384742
TraesCS7A03G0578700	-0.330104	0.0127143
TraesCS7B03G0386000	-0.332111	0.000715199
TraesCS2A03G1113000	-0.332579	0.0365112
TraesCS1A03G0818800	-0.333051	0.024761
TraesCS3B03G1305000	-0.333489	0.0387376
TraesCS5D03G0969000	-0.333691	0.0268385
TraesCS5D03G1120600	-0.334848	0.00569462
TraesCS6B03G0342100	-0.335574	0.0180944
TraesCS1A03G0414800	-0.335591	0.01273
TraesCS6D03G0410900	-0.336332	0.00936456
TraesCS2A03G0536100	-0.338182	0.0300049
TraesCS7A03G0791500	-0.338666	0.0394296
TraesCS5B03G0953300	-0.338677	0.00491205
TraesCS4D03G0514600	-0.338919	0.0454747
TraesCS1A03G1079400	-0.339615	0.020434
TraesCS6D03G0078700	-0.339957	0.0151441
TraesCS4A03G0560900	-0.340758	0.0236117
TraesCS4A03G0701300	-0.342379	0.0380044
TraesCS6B03G0109800	-0.342516	0.0351727
TraesCS2B03G0740700	-0.344766	0.0446408
TraesCS4B03G0480300	-0.345061	0.0452648
TraesCS4A03G0710800	-0.347209	0.0449357
TraesCS4B03G0417400	-0.348158	0.0301833
TraesCS2B03G0243300	-0.349638	0.02762
TraesCS4B03G0321700	-0.350873	0.00579879
TraesCS7B03G1282500	-0.35151	0.0321423
TraesCS6B03G0232100	-0.352861	0.0408708
TraesCS4D03G0261000	-0.352895	0.0120518
TraesCS5D03G0226100	-0.353208	0.0357798
TraesCS7A03G1346100	-0.355378	0.0362325
TraesCS5D03G1234300	-0.355678	0.0233836
TraesCS2A03G0568200	-0.356971	0.0345383
TraesCS7B03G0627400	-0.357378	0.0020943
TraesCS5B03G1033300	-0.359015	0.0499443
TraesCS5A03G1024800	-0.360333	0.039714
TraesCS5D03G0247200	-0.360441	0.0181233
TraesCS2A03G0072700	-0.360726	0.0434647
TraesCS4B03G0214800	-0.361759	0.049281
TraesCS7A03G0934300	-0.363097	0.0492261
TraesCS3D03G0880000	-0.363621	0.00540166
TraesCS3D03G0487500	-0.363903	0.0329228
TraesCS5B03G1381400	-0.364883	0.0165812
TraesCS4A03G1100300	-0.365259	0.021542
TraesCS2D03G0452200	-0.365558	0.0281411
TraesCS1D03G0986000	-0.366693	0.0179217
TraesCS4D03G0545000	-0.366973	0.0335771
TraesCS1D03G0539300	-0.367123	0.00602088
TraesCS6D03G0064400	-0.367808	0.00414532
TraesCS3D03G0918600	-0.368714	0.0356687
TraesCS4D03G0594000	-0.369649	0.0478795
TraesCS3A03G0461800LC	-0.370194	0.0314555
TraesCS4D03G0312200	-0.371961	0.00976666
TraesCS7B03G0436500	-0.372253	0.027365
TraesCS2D03G0283400	-0.372751	0.0453562
TraesCS5D03G0803900	-0.373069	0.0492261
TraesCS2B03G0381400	-0.374492	0.0403953
TraesCS4B03G0098700	-0.374645	0.00691782
TraesCS1B03G0621800	-0.376012	0.0488037
TraesCS3B03G0542400	-0.376569	0.0493293
TraesCS4B03G0083400	-0.376813	0.02762
TraesCS6A03G0584100	-0.378081	0.0289501
TraesCS3D03G0748400	-0.378486	0.0175697
TraesCS1A03G0330800	-0.379065	0.00693996
TraesCS4B03G0733400	-0.379113	0.0114372
TraesCS3A03G0438100	-0.380187	0.0426736
TraesCS2A03G0619800	-0.380334	0.017593
TraesCS1D03G0155800	-0.38085	0.00719522
TraesCS6B03G0094900	-0.380967	0.0162866
TraesCS7B03G1241300	-0.381984	0.0288456
TraesCS4D03G0096500	-0.3833	0.0369364
TraesCS4A03G0101900	-0.383429	0.037999
TraesCS6D03G0617000	-0.383669	0.0241905
TraesCS6B03G0922400	-0.383711	0.025217
TraesCS5B03G0205500	-0.384679	0.0247275
TraesCS5D03G1173300	-0.385719	0.0211041
TraesCS3B03G1126800	-0.38609	0.0452251
TraesCS2A03G0445000	-0.386244	0.0252455
TraesCS2B03G0566600	-0.386312	0.0341995
TraesCS1A03G0455000	-0.387206	0.0487851
TraesCS4B03G0560100	-0.387432	0.0241726
TraesCS2D03G0970300	-0.389551	0.00281167
TraesCS5D03G1135300	-0.3906	0.0189658
TraesCS4A03G0375100	-0.390864	0.00190251
TraesCS2D03G0616700	-0.391245	0.0498048
TraesCS4B03G0209600	-0.391518	0.0397894
TraesCS4D03G0200300	-0.39169	0.0175697
TraesCS2D03G0311600LC	-0.393106	0.0263997
TraesCS2D03G0917300	-0.393859	0.0493278
TraesCS7B03G0774300LC	-0.394675	0.020434
TraesCS3B03G0395700	-0.395069	0.0347917
TraesCS7D03G0021800	-0.395121	0.0043827
TraesCS6B03G0078900	-0.39544	0.0499128
TraesCS5B03G1365500	-0.396127	0.0462606
TraesCS5D03G1087800	-0.396154	0.00255985
TraesCS2A03G0412200	-0.397186	0.00420473
TraesCS3A03G1279400LC	-0.397955	0.0231435
TraesCS5D03G0830600	-0.398062	0.0321889
TraesCS1A03G0167300	-0.398456	0.0354604
TraesCS3B03G0267400	-0.398838	0.033426
TraesCS3B03G0203700	-0.400247	0.00959806
TraesCS2D03G0430000	-0.401227	0.0180436
TraesCS3B03G0248900	-0.40139	0.02762
TraesCS6B03G0867200	-0.402068	0.000374842
TraesCS3A03G1276800	-0.402575	0.0105009
TraesCS4D03G0082200	-0.403171	0.00154234
TraesCS7A03G0331500	-0.403683	0.0493672
TraesCS3D03G0314500	-0.404099	0.00648123
TraesCS5B03G0222100	-0.404735	0.02762
TraesCS3A03G1229400	-0.40616	0.00499214
TraesCS7A03G1250700	-0.406347	0.0375
TraesCS4A03G0195300	-0.406514	0.0170941
TraesCS4D03G0680400	-0.406748	0.00589248
TraesCS6B03G1017800	-0.408445	0.00592362
TraesCS1A03G0578400	-0.409242	0.00987769
TraesCS5D03G0027200	-0.409325	0.0482743
TraesCS6B03G0626200	-0.410259	0.0367681
TraesCS7B03G0263700	-0.410744	0.0274411
TraesCS4B03G0963300	-0.411105	0.0282176
TraesCS3D03G1200000	-0.411258	0.032156
TraesCS1A03G0560100	-0.411754	0.011673
TraesCS4A03G0648400	-0.413325	0.0131567
TraesCS3A03G0522000	-0.413961	0.0161434
TraesCS1B03G0442100	-0.414991	0.0439992
TraesCS3A03G0679200	-0.415084	0.0267231
TraesCS7A03G0317100	-0.415414	0.0249337
TraesCS3B03G0598000LC	-0.416294	0.02773
TraesCS5A03G1243100	-0.417203	0.00379342
TraesCS4A03G0112500	-0.41821	0.0362385
TraesCS3B03G1058600	-0.418589	0.0213847
TraesCS7B03G0112600	-0.419441	0.0164708
TraesCS2A03G0847700	-0.421234	0.0374896
TraesCS3D03G0865500	-0.422659	0.00592517
TraesCS5A03G1004800	-0.422668	0.0108738
TraesCS5D03G0885400	-0.423623	0.0365493
TraesCS6D03G0483800	-0.423644	0.000816883
TraesCS2B03G0290000	-0.424146	0.00153854
TraesCS5D03G0929100LC	-0.424452	0.0449357
TraesCS5A03G0937700	-0.425654	0.0193614
TraesCS1D03G0448300	-0.426529	0.0389846
TraesCS7D03G0111000	-0.427014	0.0275157
TraesCS7B03G0408300LC	-0.427127	0.041738
TraesCS6D03G0504200	-0.42724	0.0281411
TraesCS5D03G0839000	-0.428902	0.0232614
TraesCS2B03G0640900	-0.429209	0.00468495
TraesCS4A03G0871600	-0.429392	0.00497004
TraesCS7D03G0680400	-0.430543	0.0241838
TraesCS7D03G0554800	-0.43176	0.0444187
TraesCS6A03G0520200	-0.432066	0.0347186
TraesCS6A03G0327300	-0.433146	0.0392211
TraesCS7B03G0353500	-0.433242	0.0469226
TraesCS3D03G0906600	-0.433701	0.0172253
TraesCS4B03G1011000	-0.434473	0.0231224
TraesCS3D03G0584000	-0.435402	0.0166557
TraesCS2A03G0498900LC	-0.436097	0.0197678
TraesCS6B03G1026900	-0.436101	0.0399657
TraesCS1A03G0371800	-0.436414	0.0368376
TraesCS3D03G0513200	-0.437182	0.0112657
TraesCS2B03G1314300	-0.437475	0.0423419
TraesCS5B03G0806200	-0.438386	0.00676121
TraesCS1A03G0355000	-0.438799	0.00539802
TraesCS5A03G0212600	-0.439968	0.00858802
TraesCS6A03G0075700	-0.440235	0.00249002
TraesCS1B03G0222300	-0.440471	2.87792e-05
TraesCS4B03G0384600	-0.440663	0.017593
TraesCS7B03G0662100LC	-0.440868	0.00111517
TraesCS1A03G0813000LC	-0.44132	0.033952
TraesCS7D03G0596800LC	-0.442209	0.0328975
TraesCS2D03G0772100	-0.442707	0.0348722
TraesCS2A03G0718900	-0.443028	0.00690018
TraesCS6A03G0733400	-0.443806	0.0118579
TraesCS6A03G0956000	-0.445024	0.0355894
TraesCS3A03G0014800	-0.445494	0.00788152
TraesCS4B03G0955400	-0.445594	0.0315699
TraesCS3A03G0531000	-0.44604	0.00810437
TraesCS3A03G0448900	-0.447388	0.0114868
TraesCS3D03G0579600	-0.447776	0.0166944
TraesCS2B03G1034000	-0.448187	0.0353993
TraesCS4B03G0493800	-0.448255	0.00124501
TraesCS5D03G0180300	-0.449037	0.0188542
TraesCS7D03G0461700	-0.449542	0.00974711
TraesCS7A03G0831400	-0.450297	0.0193614
TraesCS3A03G0464900	-0.450312	0.049281
TraesCS7D03G1271500	-0.450529	0.00173763
TraesCS4B03G0113600	-0.450772	0.00166432
TraesCS1A03G0347800LC	-0.450834	0.0155469
TraesCS4D03G0482400	-0.451179	0.0113307
TraesCS5B03G1271400	-0.451389	0.037999
TraesCS6B03G0420700	-0.451505	0.0232705
TraesCS5D03G0215500	-0.45168	0.0124072
TraesCS6D03G0614600	-0.451891	0.0224892
TraesCS5A03G0339000	-0.451972	0.0227803
TraesCS6A03G0483900	-0.452445	0.00723932
TraesCS3D03G0327600LC	-0.452458	0.0294126
TraesCS3D03G0189000	-0.452506	0.037409
TraesCS5A03G1009600	-0.452526	0.0122591
TraesCS4A03G0684300	-0.453254	0.00849686
TraesCS6B03G1163100	-0.453346	0.0265156
TraesCS5B03G0976300	-0.453442	0.028672
TraesCS6A03G0730900	-0.453677	0.0389846
TraesCS6D03G0206300	-0.454933	0.00287606
TraesCS5D03G0893400	-0.455671	0.0028836
TraesCS2A03G0008500	-0.456763	0.0397604
TraesCS1D03G0564400	-0.457002	0.0188217
TraesCS4B03G0617000	-0.45718	0.00265133
TraesCS2A03G0661300	-0.45755	0.00456275
TraesCS5D03G0496300	-0.459184	0.0452251
TraesCS3B03G0052800	-0.460696	0.0498736
TraesCS7A03G0653700LC	-0.460898	0.0449693
TraesCS2B03G0954100	-0.461815	0.0139457
TraesCS3A03G0812600	-0.462692	0.000894428
TraesCS1B03G0671400	-0.462944	0.00029313
TraesCS2B03G0091700	-0.463521	0.0417337
TraesCS7B03G0573500	-0.464496	0.0215901
TraesCS6A03G1042900	-0.465421	0.00232184
TraesCS7B03G0477400	-0.467089	0.0336437
TraesCS2D03G0247100	-0.467448	0.0089899
TraesCS6B03G0289000	-0.467794	0.0458129
TraesCS4D03G0517100	-0.46995	0.0290011
TraesCS4B03G0577500LC	-0.47031	0.037999
TraesCS1B03G0926300	-0.470668	0.000572146
TraesCS6D03G0529000	-0.470877	0.0194785
TraesCS3A03G1166800	-0.471106	0.00498087
TraesCS1B03G0265800	-0.471377	0.000380495
TraesCS7D03G1299700	-0.47142	0.0369086
TraesCS1D03G0001000	-0.471737	0.0478218
TraesCS7A03G0477200	-0.471867	0.000718771
TraesCS4D03G0264100	-0.472263	0.00334111
TraesCS2B03G0689200LC	-0.473469	0.0107514
TraesCS5D03G0944600	-0.475004	0.015229
TraesCS6D03G0162800LC	-0.476228	0.0218149
TraesCS7D03G0789400	-0.476851	0.0170987
TraesCS1A03G1068700	-0.476856	0.0126681
TraesCS6B03G0019700	-0.477633	0.00256065
TraesCS5D03G0095100	-0.47765	0.0398172
TraesCS2B03G0528500	-0.477881	0.0452251
TraesCS1A03G0809200	-0.477958	0.00256065
TraesCS5A03G0659200	-0.478284	0.0109206
TraesCS6A03G0947600	-0.47963	7.23174e-05
TraesCS7B03G0527100	-0.479703	0.00208437
TraesCS3B03G1406700	-0.480547	0.009352
TraesCS5D03G0455800	-0.480901	0.0430137
TraesCS5D03G0456400	-0.481391	0.000533448
TraesCS5B03G0448700	-0.482117	0.00223382
TraesCS3A03G0478200	-0.482162	0.00174
TraesCS3A03G0219600	-0.484029	0.0200628
TraesCS7A03G0136300	-0.484236	0.00990034
TraesCS2D03G0503300	-0.484795	0.0314247
TraesCS1D03G0552600	-0.485345	0.000338734
TraesCS7A03G1388100	-0.485877	0.00249002
TraesCS6A03G0634100	-0.486115	0.00418243
TraesCS3D03G0259000	-0.486971	0.0417337
TraesCS7B03G0079700	-0.48737	0.00178086
TraesCS5D03G0313700	-0.487461	0.0261814
TraesCS2A03G0241800	-0.48855	0.0280454
TraesCS7A03G0425000	-0.489386	0.0239497
TraesCS6D03G0656500	-0.489728	0.00765661
TraesCS2A03G0552800	-0.490322	0.0150034
TraesCS3A03G0149200LC	-0.491212	0.0493278
TraesCS2D03G0202300	-0.491317	0.0247319
TraesCS5D03G0282500	-0.491371	0.00941007
TraesCS2A03G0290200	-0.492607	0.00684082
TraesCS7D03G0289300	-0.493969	0.00014145
TraesCS4D03G0728100	-0.494593	0.00464261
TraesCS2A03G0774200	-0.495992	0.0480931
TraesCS4B03G0371800	-0.496255	0.0320306
TraesCS2B03G1094600	-0.496573	0.0382811
TraesCS3B03G0321000	-0.498284	0.0169486
TraesCS2A03G0128200	-0.498937	0.00455563
TraesCS3A03G0932700	-0.499026	0.00299897
TraesCS7A03G0011200	-0.499491	0.0469449
TraesCS6D03G0279200LC	-0.499905	0.0182534
TraesCS3A03G0498500	-0.500309	0.0496348
TraesCS6A03G0799600	-0.50038	0.0126064
TraesCS1B03G0700700	-0.500406	0.0346179
TraesCS6B03G0353100LC	-0.500761	0.0361485
TraesCS6B03G0472000	-0.501115	0.000805462
TraesCS4A03G0866200	-0.501869	0.00209607
TraesCS5A03G0491200	-0.504582	0.0145198
TraesCS7B03G0844700	-0.504607	0.00559153
TraesCS2D03G0291400	-0.504797	0.0194812
TraesCS5D03G0285600	-0.504807	0.0425397
TraesCS2B03G1252700	-0.505467	2.71734e-05
TraesCS6A03G0485200	-0.505841	0.00952556
TraesCS6D03G0440200	-0.505842	0.0026105
TraesCS3B03G0633900	-0.506159	0.00738593
TraesCS7A03G0498300	-0.506588	0.036993
TraesCS4A03G0320200LC	-0.507345	0.033151
TraesCS3A03G0629800	-0.508212	0.0013677
TraesCS5D03G0420200	-0.508289	0.00012523
TraesCS3A03G0639300	-0.508936	0.0114372
TraesCS7D03G1250700	-0.508991	0.00485984
TraesCS5D03G1201200	-0.509225	0.0365698
TraesCS1A03G0245900	-0.509621	0.00726577
TraesCS5D03G0811200	-0.510664	0.0318883
TraesCS6B03G0607000	-0.511394	0.0112834
TraesCS1B03G1268200	-0.511423	0.000793968
TraesCS2D03G0932900	-0.511794	0.0424621
TraesCS3D03G0688100	-0.512045	0.0276388
TraesCS6B03G0579300	-0.512113	0.0243464
TraesCS7B03G0507500LC	-0.512314	0.0199772
TraesCS7A03G1313800	-0.512841	0.000788963
TraesCS7D03G0122900	-0.513513	0.0449052
TraesCS1A03G0456400LC	-0.514228	0.00389998
TraesCS5D03G1016800	-0.514529	0.0130074
TraesCS5B03G0153400	-0.514844	0.0165933
TraesCS7A03G0198300LC	-0.514997	0.0189234
TraesCS2A03G0156300	-0.515789	0.0480634
TraesCS5D03G0294400	-0.515892	0.0202169
TraesCS1A03G0568200	-0.51591	0.0427298
TraesCS4D03G0618200	-0.516185	0.0407585
TraesCS5B03G0169400	-0.516291	0.00745338
TraesCS1D03G0772900	-0.518039	0.0013677
TraesCS2B03G0796600	-0.518252	0.00720532
TraesCS7A03G0538100	-0.519038	0.0338051
TraesCS2A03G0695100	-0.519608	0.0469449
TraesCS4B03G0879000LC	-0.519854	0.0062136
TraesCS3D03G0245200	-0.520206	0.00201821
TraesCS2D03G1242600	-0.521471	0.0274292
TraesCS7B03G0228600	-0.521649	0.0142746
TraesCS7D03G1241000	-0.521873	0.00584076
TraesCS7D03G0776500	-0.521935	0.0397294
TraesCS3A03G0423700	-0.522512	0.0397183
TraesCS6D03G0728100	-0.522793	0.0099909
TraesCS2B03G0407300	-0.522901	0.00725194
TraesCS7D03G0746600	-0.523158	0.00670078
TraesCS4D03G0060000	-0.523188	0.0232913
TraesCS1D03G0263500	-0.523304	0.0389846
TraesCS1D03G0402700	-0.524928	0.0296778
TraesCS2D03G0589000	-0.525181	0.0109922
TraesCS6D03G0055100	-0.526491	1.66943e-06
TraesCS7B03G0466500	-0.527389	0.0488037
TraesCS4A03G0402800	-0.527616	0.00508742
TraesCS5B03G0227100	-0.528392	0.0261023
TraesCS1D03G0338600	-0.528594	2.64111e-05
TraesCS7B03G1059200	-0.528623	0.0435089
TraesCS3A03G0110600LC	-0.529287	0.0154546
TraesCS2D03G0124400LC	-0.53129	0.000167966
TraesCS3A03G0543500	-0.531978	0.00195047
TraesCS4D03G0184800	-0.532792	9.27276e-05
TraesCS4B03G0810400	-0.53327	0.0435321
TraesCS4D03G0227200LC	-0.53398	0.00768867
TraesCS5B03G0300800	-0.534626	0.000787918
TraesCS4B03G0812000	-0.53853	0.00194297
TraesCS5D03G0391700LC	-0.539458	0.00874382
TraesCS4A03G0649500LC	-0.540077	0.0001081
TraesCS2A03G0192300	-0.540159	0.00256065
TraesCS7B03G1062900	-0.543076	0.0345447
TraesCS4B03G0658400	-0.543465	0.041151
TraesCS3D03G0240900LC	-0.54381	0.0160471
TraesCS7B03G0689200	-0.544254	0.0165812
TraesCS5A03G0686200LC	-0.545391	0.0194785
TraesCS5A03G0007700	-0.545648	0.000136909
TraesCS2B03G0643700	-0.545968	0.0469226
TraesCS4A03G0485300	-0.546831	0.00777449
TraesCS5A03G0877900	-0.546925	0.00320969
TraesCS2B03G0050700	-0.547085	0.00438611
TraesCS7B03G0290900	-0.548909	0.000850642
TraesCS5D03G0323100	-0.549298	0.0414736
TraesCS5B03G0325500	-0.549477	0.00392
TraesCS7D03G0924700	-0.549841	0.0477913
TraesCS4B03G0466400	-0.550221	0.000193735
TraesCS2D03G0498300LC	-0.551288	0.000133528
TraesCS7D03G0959000	-0.55131	0.00810437
TraesCS3D03G0691000	-0.552246	0.0155469
TraesCS3A03G0490400	-0.552478	0.00393302
TraesCS7A03G0811900	-0.553039	0.00114988
TraesCS1B03G0349300LC	-0.553405	0.0249921
TraesCS7B03G0615400	-0.554316	0.000555013
TraesCS1D03G0786200	-0.554793	0.0175697
TraesCS5D03G0307600	-0.555327	0.00671596
TraesCS4A03G0296600LC	-0.555725	0.000850642
TraesCS5A03G0468700	-0.556773	0.00455326
TraesCS6B03G0902000LC	-0.556926	0.00858802
TraesCS2D03G0868200LC	-0.557016	0.00491205
TraesCS5D03G0084900	-0.557481	0.0307367
TraesCS1D03G0458500	-0.557654	0.0357929
TraesCS4D03G0128000LC	-0.557744	0.00789066
TraesCS2D03G0305300	-0.559355	0.00103405
TraesCS5B03G0287100	-0.559634	0.0393207
TraesCS1D03G0393000LC	-0.55986	0.0175716
TraesCS3B03G0622500	-0.55994	0.0192275
TraesCS6B03G0693500	-0.560435	0.00781558
TraesCS7A03G0743100	-0.56124	0.0395826
TraesCS3D03G0501400	-0.561532	0.0062136
TraesCS5D03G1123000	-0.561571	0.0486563
TraesCS6B03G0694200	-0.561831	0.000437762
TraesCS3B03G0653900	-0.562337	0.0394286
TraesCS4A03G1161400LC	-0.564361	0.0261599
TraesCS1B03G0652900	-0.564521	0.000850642
TraesCS5A03G0437700	-0.564572	0.00981028
TraesCS7B03G0072000LC	-0.568125	0.0498048
TraesCS5A03G0386500	-0.568278	0.00150234
TraesCS2A03G1308200	-0.568691	0.0057884
TraesCS2B03G0388700	-0.570044	0.00024119
TraesCS3D03G0364400	-0.571684	0.0140289
TraesCS3B03G1014700	-0.571935	0.0074901
TraesCS7B03G0233200	-0.573945	0.0359905
TraesCS4D03G0353900	-0.574533	0.0426736
TraesCS7B03G1197700	-0.574682	0.000373849
TraesCS5B03G0281700	-0.575017	0.0249735
TraesCS7A03G0268700	-0.575062	0.0211041
TraesCS7D03G0165200LC	-0.575239	0.00843925
TraesCS2D03G1183200	-0.575292	0.00250888
TraesCS4D03G0646200	-0.57589	0.0321889
TraesCS3B03G0553200	-0.576086	0.00142887
TraesCS2A03G0301800LC	-0.576416	0.0372247
TraesCS6A03G0251300	-0.576658	0.000292236
TraesCS3B03G0261600	-0.576664	0.0244517
TraesCS6B03G0641200	-0.576808	0.00149999
TraesCS2A03G0301600LC	-0.577777	0.00163631
TraesCS5A03G0621700	-0.578624	0.0347085
TraesCS5A03G0461700	-0.580787	0.0254331
TraesCS4A03G0760000	-0.581929	0.0431113
TraesCS1B03G1281700	-0.582783	0.0451592
TraesCS1A03G0197600	-0.582806	0.000732388
TraesCS7B03G0631600	-0.583728	0.0282176
TraesCS7B03G0961800	-0.58437	0.0365005
TraesCS6A03G0112700LC	-0.585028	0.0170987
TraesCS1A03G1052000	-0.586757	0.00190251
TraesCS4D03G0408800	-0.586786	1.6233e-06
TraesCS3A03G0505700	-0.588622	0.00249002
TraesCS2A03G0372500	-0.589254	0.0326088
TraesCS5A03G1290200LC	-0.589982	0.000452297
TraesCS1B03G0607600	-0.591188	0.000741414
TraesCS7A03G0745600	-0.591858	0.000119811
TraesCS3B03G0518700	-0.592618	0.0199772
TraesCS4D03G0016900	-0.59295	0.00239142
TraesCS1B03G0763000	-0.592985	0.0227907
TraesCS4A03G0424600	-0.593828	0.00028967
TraesCS3B03G1337400LC	-0.594337	0.00487822
TraesCS2A03G0301900LC	-0.596004	0.00213942
TraesCS4B03G0768300	-0.596056	0.0033952
TraesCS7D03G0412800	-0.596288	0.0148857
TraesCS4B03G0430200LC	-0.597557	0.0429379
TraesCS3B03G1474000	-0.598369	0.0456274
TraesCS2A03G0661400LC	-0.598851	0.0371631
TraesCS6B03G0694800	-0.599109	0.000308855
TraesCS7A03G1359100	-0.599127	0.00969544
TraesCS5B03G0246800	-0.599369	0.0236745
TraesCS7D03G0635100	-0.602045	0.0135325
TraesCS5A03G0455000	-0.602998	2.09817e-09
TraesCS7A03G1388200	-0.603137	0.00296893
TraesCS3A03G0423600LC	-0.603206	0.0231916
TraesCS3D03G0760500	-0.603484	0.0445423
TraesCS2D03G0955800	-0.604054	0.0171701
TraesCS6A03G0419000	-0.604418	0.0162468
TraesCS5B03G0937600	-0.604422	0.017444
TraesCS6A03G0344300	-0.606159	0.00921783
TraesCS5B03G1360400	-0.606387	0.00810905
TraesCS5D03G0024400	-0.606605	0.0321764
TraesCS2A03G0059900	-0.606674	0.0341557
TraesCS3B03G1434000	-0.607484	0.0341056
TraesCS2A03G0843400	-0.607809	0.00606025
TraesCS3B03G0811900	-0.611417	0.00464261
TraesCS5B03G0968800	-0.612925	0.000193735
TraesCS3B03G0712100	-0.61374	0.0197815
TraesCS2A03G1154300	-0.61395	0.00125194
TraesCS1B03G0310600	-0.614179	0.035873
TraesCS7D03G0772100LC	-0.614628	0.0261814
TraesCS2D03G0669300LC	-0.616568	0.0266248
TraesCS6B03G0011900	-0.617193	0.0396051
TraesCS6B03G0817600LC	-0.618999	0.00361581
TraesCS5B03G1375500	-0.619143	0.00725194
TraesCS3D03G0781800LC	-0.619321	0.000338734
TraesCS1B03G1265300	-0.621042	0.0334775
TraesCS3D03G1071000	-0.621469	0.00804211
TraesCS1D03G0002800	-0.621762	0.0254791
TraesCS5B03G0187900	-0.62254	0.00462962
TraesCS5A03G0487700	-0.622851	0.0117147
TraesCS2D03G0583900	-0.623091	1.50774e-05
TraesCS1A03G0978700	-0.623832	0.0110034
TraesCS2D03G0696100	-0.624653	0.0145861
TraesCS5A03G0290900	-0.624692	0.0104809
TraesCS2D03G0923800	-0.626791	1.40625e-07
TraesCS2D03G0789500LC	-0.626887	0.0493931
TraesCS2B03G0094000	-0.627996	0.00924109
TraesCS4A03G0522800	-0.62803	0.0232249
TraesCS3B03G1174400	-0.628916	0.00493914
TraesCS2A03G0985400	-0.629413	0.000204409
[truncated: 868 more rows]

## Sheet: NS vs bd
	log2FoldChange	padj
TraesCS3B03G0225800	4.03241	2.38756e-12
TraesCS3B03G1203600LC	3.46226	7.61907e-10
TraesCS3D03G0940900	3.31078	0.0169333
TraesCS3A03G0659300	3.16931	1.09333e-11
TraesCS5B03G0295100LC	2.62952	2.31877e-05
TraesCS1D03G0343000	2.5234	1.34354e-13
TraesCS2D03G1266500	2.35877	0.000815808
TraesCS7B03G1252300LC	2.3445	0.0221425
TraesCS2B03G1172900LC	2.26713	0.000167063
TraesCS6D03G0395300	2.02117	1.36544e-10
TraesCS3B03G1039000	1.98858	0.0305072
TraesCS5B03G0589800	1.80706	0.020943
TraesCS6B03G1113100LC	1.78598	0.0353913
TraesCS5D03G1162500	1.76111	0.000772247
TraesCS2D03G0078500	1.72631	0.00899935
TraesCS5D03G0023400LC	1.72473	0.00622557
TraesCS5D03G0023500LC	1.67794	1.21076e-08
TraesCS4D03G0516900LC	1.66011	0.00387628
TraesCS5B03G0020200	1.65545	5.75583e-05
TraesCS2A03G0539900	1.64727	0.00622557
TraesCS2D03G0232600	1.64347	4.54967e-17
TraesCS5A03G0678400	1.54991	0.0305072
TraesCS7A03G0653500LC	1.54052	0.0364336
TraesCS1D03G0566600	1.48285	0.0439025
TraesCS5D03G0831900LC	1.4557	0.0134075
TraesCS1D03G0026400	1.45516	0.0414476
TraesCS5B03G0295000LC	1.39998	0.0045777
TraesCS5B03G0191900LC	1.34933	0.00194752
TraesCS5B03G0022000	1.32609	0.0161417
TraesCS1D03G0708200	1.32562	0.00189905
TraesCS6B03G0872200LC	1.30894	0.0442145
TraesCS2A03G0541800	1.30719	0.0341116
TraesCS2B03G1172800LC	1.27928	0.00300431
TraesCS2D03G0263100	1.2209	0.000354895
TraesCS5B03G0022600	1.1806	0.0148501
TraesCS1D03G0647400	1.16705	0.000271229
TraesCS7B03G0052100LC	1.15627	3.77273e-05
TraesCS5B03G0192000	1.14397	0.000808665
TraesCS5B03G0022700	1.07529	3.33711e-05
TraesCS6D03G0774800	1.07118	0.0477367
TraesCS4D03G0336700	1.04275	1.0074e-06
TraesCS3D03G0352100	1.03904	2.66237e-10
TraesCS3A03G0020000	0.840324	0.0123622
TraesCS3D03G0471400	0.826536	0.00158768
TraesCS4D03G0261400LC	0.719408	0.0447779
TraesCS3B03G1371900	0.706848	0.000504938
TraesCS6B03G0438400	0.66868	0.0439025
TraesCS1B03G0234600LC	0.659823	0.0474523
TraesCS5A03G0253400	0.610151	0.00550554
TraesCS6B03G0782300LC	0.580863	0.0146151
TraesCS6D03G0929200	0.536332	0.0184621
TraesCS3D03G0458500LC	0.521893	0.0363101
TraesCS2A03G1034300	0.50027	0.0340631
TraesCS5A03G0033100	-0.322044	0.017276
TraesCS6B03G0694200	-0.523768	0.00899935
TraesCS6B03G0694800	-0.597061	0.00189905
TraesCS6B03G0693500	-0.597364	0.0265499
TraesCS6B03G0702000LC	-0.694014	0.00691802
TraesCS6B03G0686900	-0.695676	3.75551e-10
TraesCS6B03G0690000	-0.699114	0.000167063
TraesCS6B03G0705600	-0.708933	0.000218318
TraesCS6B03G0696800	-0.714919	0.000554901
TraesCS6B03G0689900LC	-0.723461	0.0179625
TraesCS1A03G1085100	-0.736624	0.00550554
TraesCS6B03G0696200	-0.743203	0.0162084
TraesCS6B03G0681100	-0.745497	0.00270849
TraesCS6B03G0701600	-0.749337	0.00523854
TraesCS6B03G0631400LC	-0.763213	0.0383289
TraesCS6B03G0683600	-0.77837	0.0341116
TraesCS6B03G0682600	-0.784151	0.00256004
TraesCS6B03G0634300	-0.786489	0.00140612
TraesCS6B03G0636000	-0.816492	1.55757e-05
TraesCS6B03G0701900	-0.844424	1.60788e-07
TraesCS6B03G0639400	-0.844754	0.00346851
TraesCS6B03G0705400	-0.849944	4.26731e-06
TraesCS1B03G1265400	-0.855211	0.0314876
TraesCS6B03G0637200	-0.867048	0.0269836
TraesCS6B03G0636200	-0.887493	0.000128424
TraesCS1B03G1265300	-0.891904	0.00230775
TraesCS1A03G0661200	-0.916555	0.0414476
TraesCS6B03G0628700	-0.917326	1.51955e-05
TraesCS6B03G0630900	-0.921319	0.00885553
TraesCS7A03G0928700LC	-0.930712	0.035149
TraesCS6B03G0634500	-0.946502	0.000117047
TraesCS3B03G0505900	-0.95231	0.0251221
TraesCS6B03G0643900	-0.960135	0.000272184
TraesCS6B03G0637300	-0.965293	9.25484e-08
TraesCS6B03G0214900	-0.973923	4.26731e-06
TraesCS5B03G1204700	-0.979436	0.00252958
TraesCS6B03G0645100LC	-0.98142	0.0225871
TraesCS6B03G0629000	-0.995702	0.00172688
TraesCS6B03G0706700	-1.00197	0.00193767
TraesCS6B03G0698200	-1.04686	1.0074e-06
TraesCS6B03G0292000LC	-1.0712	0.0155735
TraesCS6B03G0628800LC	-1.08284	0.00287575
TraesCS6B03G0686500	-1.10249	0.00100659
TraesCS6A03G0315300	-1.10303	0.00682881
TraesCS6B03G0682300	-1.12024	1.49909e-07
TraesCS3B03G1417400LC	-1.13427	1.41236e-05
TraesCS6B03G0647700	-1.13713	3.46918e-06
TraesCS7D03G0042200	-1.20559	0.0369922
TraesCS6B03G0693400	-1.23167	1.55757e-05
TraesCS1A03G0247600	-1.25314	1.36544e-10
TraesCS1A03G0000400	-1.27522	0.000685766
TraesCS3D03G0687800	-1.29809	1.54557e-08
TraesCS6B03G0196600	-1.31253	0.000199348
TraesCS3B03G0358900	-1.35306	2.58183e-05
TraesCS5B03G0435800	-1.36813	0.0149453
TraesCS2B03G0395600	-1.38353	0.0225871
TraesCS4D03G0133000	-1.40157	0.0300671
TraesCS6A03G1016400	-1.49873	0.0447779
TraesCS6A03G0987900	-1.57195	6.36537e-10
TraesCS2D03G0518100LC	-1.5863	0.00730836
TraesCS2A03G1125500	-1.65976	2.47696e-53
TraesCS1A03G0001400	-1.67009	0.000219778
TraesCS1A03G0055000	-1.81409	0.00265126
TraesCSU03G0548500	-1.82641	0.0455647
TraesCS2A03G0172800LC	-1.86525	1.47128e-06
TraesCS1B03G0535900	-1.86529	0.00252958
TraesCS6A03G0855000LC	-1.891	1.09333e-11
TraesCS5D03G0708000	-1.89924	0.0414476
TraesCS3A03G0761500	-2.17591	0.0400712
TraesCS3D03G0936300LC	-2.23742	0.00100659
TraesCS7A03G0166900LC	-2.42973	0.0134075
TraesCS3A03G0896500LC	-2.51267	0.00272744
TraesCS5B03G0022900	-2.56315	0.0242946
TraesCS3D03G0555200LC	-2.78564	0.000133467
TraesCS6A03G0109100	-3.31389	0.020943
TraesCS7A03G0096500	-3.37017	4.11578e-06
TraesCS7A03G1322000	-3.38339	0.0453418
TraesCS1D03G0173300LC	-3.58644	0.00023235
TraesCS7D03G0216900LC	-3.67029	0.000572806
TraesCS7D03G0377500LC	-3.94304	7.0947e-07
TraesCS1A03G1008900	-4.35586	0.000461743
TraesCS6B03G0286900	-5.44189	0.0225871
TraesCS1A03G0173300LC	-5.57896	0.0191022
TraesCS5B03G0120900LC	-5.78996	0.00241033
TraesCS3B03G1471800LC	-7.0974	4.19535e-06
TraesCS2A03G1076600LC	-15.1285	0.0106002

## Sheet: NS vs Cad
	log2FoldChange	padj
TraesCS5B03G1181600LC	11.5947	7.07671e-25
TraesCS5B03G0022700	11.2001	1.47539e-23
TraesCS5B03G0022600	10.3131	3.51621e-19
TraesCS7D03G1224100	9.68849	1.52362e-13
TraesCS3A03G1070600LC	9.32445	8.95278e-15
TraesCS5B03G0022000	9.19215	7.22908e-15
TraesCS7A03G1289200LC	8.78476	1.38064e-06
TraesCS6A03G0594500	8.74878	1.14787e-10
TraesCS2A03G0048100	8.59858	1.93684e-11
TraesCS2A03G0048000	8.59705	2.19233e-11
TraesCS2B03G0063600	8.56189	3.60657e-24
TraesCS2B03G0086800LC	8.37736	2.23865e-10
TraesCS7D03G1224200	8.37181	0.00231513
TraesCS4A03G1245200	8.29454	0.00860022
TraesCS2B03G0063500LC	8.11772	3.69146e-10
TraesCS2B03G0105500	8.07563	3.44867e-23
TraesCS7B03G1208600LC	8.00568	8.79598e-05
TraesCS5B03G1255600	7.97138	1.3512e-08
TraesCS2B03G0054400	7.88858	5.43957e-10
TraesCS2B03G0062400	7.84975	8.4213e-09
TraesCS7A03G1289000	7.76438	1.24661e-17
TraesCS2B03G0095100LC	7.64584	6.32259e-06
TraesCS7B03G0169200	7.60414	0.00654963
TraesCS6B03G0723400	7.53899	8.17767e-15
TraesCS7D03G0974300	7.53714	5.4284e-07
TraesCS7A03G1289100	7.48659	0.00486345
TraesCS3D03G1094200	7.48629	0.0132171
TraesCS2B03G0095200	7.15191	1.20548e-07
TraesCS1B03G0490800LC	6.88573	1.02282e-05
TraesCS5D03G0994600	6.79341	1.73089e-10
TraesCS5B03G1258000LC	6.78729	6.85813e-06
TraesCS7D03G1223800	6.76495	1.94104e-05
TraesCS5A03G0586200	6.72299	0.00197705
TraesCS2A03G0036800	6.70396	2.86426e-06
TraesCS2D03G0916000	6.56822	3.96656e-18
TraesCS7A03G1291700	6.49745	5.89292e-14
TraesCS7B03G0860500	6.35114	0.000148471
TraesCS2A03G0976800	6.2591	6.6179e-12
TraesCS6D03G0493500	6.15055	1.92949e-12
TraesCS7A03G1292000	6.13512	8.97707e-12
TraesCS5B03G1145200	6.13427	0.000219693
TraesCS3A03G1079000LC	6.05369	0.00404077
TraesCS4B03G0923300	5.61744	0.0229635
TraesCS3B03G1434100	5.49518	9.18097e-08
TraesCS3B03G0184500	5.4866	0.0437253
TraesCS2B03G0092100	5.3765	1.42399e-15
TraesCS2D03G0046300	5.32841	2.23338e-35
TraesCS2D03G0046000	5.31007	0.0038401
TraesCS7D03G1225600	5.28659	9.81436e-18
TraesCS7B03G0074600	5.22351	0.00701084
TraesCS5A03G0200400	5.17893	0.00381339
TraesCS7A03G1288900	5.09453	1.75591e-07
TraesCS6D03G0063400	5.08636	0.0187896
TraesCS3D03G1134700	5.07441	8.92586e-18
TraesCS5B03G0020300	5.05699	1.23472e-37
TraesCS2B03G0054500	4.97948	1.83154e-05
TraesCS3A03G1189400	4.91076	9.4842e-05
TraesCS5B03G1256600	4.87079	6.61933e-13
TraesCS2B03G0091200	4.81542	0.000433994
TraesCS1D03G0709500	4.62538	0.0426227
TraesCS5B03G0020200	4.58945	4.12291e-46
TraesCS4B03G0911500	4.57198	0.0422956
TraesCS1B03G0241200	4.54921	4.07588e-19
TraesCS7A03G0302100	4.48312	0.0411309
TraesCS2B03G0981300LC	4.46882	1.54995e-09
TraesCS3A03G1068400	4.45474	0.00743824
TraesCS3B03G1203600LC	4.36155	5.64736e-16
TraesCS2B03G1081800	4.30918	1.03541e-11
TraesCS5B03G0049600LC	4.26462	0.0218066
TraesCS6A03G0064300	4.24704	0.0403095
TraesCS7B03G1210900	4.14632	9.54817e-07
TraesCS2D03G0062200	4.04932	0.0448542
TraesCS2B03G0106200	4.03147	1.15124e-18
TraesCS2B03G0071600	3.97186	3.26356e-15
TraesCS6B03G0284200LC	3.86353	0.0111157
TraesCS7D03G1225700	3.82541	7.25337e-14
TraesCS7D03G0284600	3.72528	7.71833e-06
TraesCSU03G0167100LC	3.70584	0.00203954
TraesCS3D03G1001800	3.68955	0.0219062
TraesCS4A03G0671200	3.5519	0.00216215
TraesCS1B03G0241300LC	3.49875	0.00682578
TraesCS1D03G0701000	3.46013	0.0366517
TraesCS3B03G1126500LC	3.42853	8.37823e-25
TraesCS2A03G0099700	3.3217	0.0100335
TraesCS3B03G0154800	3.31022	0.00425255
TraesCS3D03G0999200	3.23852	7.48771e-05
TraesCS1A03G0073500	3.19094	0.00279225
TraesCS2B03G0503000LC	3.17205	1.69598e-66
TraesCS1D03G1001300LC	3.15551	0.0471898
TraesCS5A03G0505700	3.14597	0.00206225
TraesCS2B03G0097100LC	3.13157	0.00120181
TraesCS5B03G1213600LC	3.09151	9.77409e-09
TraesCS4B03G0803900LC	3.08217	1.25016e-08
TraesCS4D03G0106600	3.07813	0.0253032
TraesCS1A03G0260700	3.07101	0.0169796
TraesCS5B03G0048700	3.0523	3.14315e-14
TraesCS1A03G0574300	3.00486	0.00481555
TraesCS5B03G0023200	2.9626	2.21742e-48
TraesCS2A03G0880400LC	2.84956	5.66235e-08
TraesCS1A03G0968700LC	2.83693	9.11173e-06
TraesCS3A03G1069400LC	2.80169	3.20912e-21
TraesCS5B03G1263700	2.7821	0.0149738
TraesCS5D03G0983700LC	2.78147	0.0107935
TraesCS4B03G0551200LC	2.75047	0.036956
TraesCS5B03G0163200	2.69465	0.00748992
TraesCS2A03G0454000LC	2.68785	4.16678e-10
TraesCS3D03G1134100	2.66372	1.88641e-09
TraesCS5A03G0574500LC	2.65485	0.00255641
TraesCS2D03G0604500	2.6501	0.0300704
TraesCS3A03G0069400	2.64474	0.0296974
TraesCS1D03G0305200	2.61192	5.01708e-23
TraesCS2B03G1338500	2.58713	0.000235267
TraesCS7A03G0405500LC	2.585	3.76084e-14
TraesCS4A03G1071100	2.56163	0.00295794
TraesCS3B03G0684100	2.50355	0.0344579
TraesCS2B03G0103100	2.48669	1.4235e-35
TraesCS5B03G1260800	2.48181	0.0176777
TraesCS2A03G0880600LC	2.4789	0.0181055
TraesCS1D03G0363400	2.3687	0.00167883
TraesCS2A03G1176600	2.36553	0.0216558
TraesCS3A03G0331600	2.3531	0.019931
TraesCS6D03G0916500	2.3347	0.0386143
TraesCS1B03G0845600	2.33227	5.29075e-08
TraesCS6B03G0431900	2.33065	0.039532
TraesCS2A03G0880500LC	2.32537	0.00175717
TraesCS2B03G0098400	2.29958	1.34679e-21
TraesCS5D03G0067100	2.21987	0.0152732
TraesCS1D03G0305300LC	2.20405	0.0377703
TraesCS3B03G0806900	2.19563	0.00840122
TraesCS4D03G0481800	2.12371	0.0120579
TraesCS5B03G1149300	2.06962	9.90001e-11
TraesCS7B03G0590300LC	2.04123	0.00936697
TraesCS5A03G0550500LC	1.98235	0.0102534
TraesCS1B03G0395100	1.94425	1.74441e-10
TraesCS3B03G0087700	1.94196	0.0245526
TraesCS7D03G0912600LC	1.92915	0.00499138
TraesCS1A03G0741400	1.92439	1.07828e-13
TraesCS2B03G1111300	1.92271	0.0147177
TraesCS4D03G0283600LC	1.90718	0.0251949
TraesCS2A03G0881000	1.90243	0.0148248
TraesCS4D03G0078300LC	1.89639	1.0897e-07
TraesCS1D03G0709600	1.89243	6.3108e-07
TraesCS1A03G0177700	1.86649	0.027849
TraesCS1D03G0641300	1.85938	0.0395249
TraesCS1B03G0274400	1.835	0.00176867
TraesCS7A03G0883300	1.82601	4.25038e-13
TraesCS5B03G0932300LC	1.82139	0.0105805
TraesCS1B03G0188600	1.81917	0.000218451
TraesCS2B03G0072200	1.75519	3.40335e-08
TraesCS1A03G0205600	1.75157	0.000814393
TraesCS5D03G0541500	1.7405	0.000219693
TraesCS4D03G0691800	1.72782	0.0170475
TraesCS5A03G0340200LC	1.72225	0.044562
TraesCS5A03G1268300LC	1.68472	2.39246e-09
TraesCS3D03G0739600	1.68384	0.0409844
TraesCS2A03G0816500	1.68251	0.00608648
TraesCS5A03G0975100	1.66226	0.01699
TraesCS2B03G0063800	1.65828	4.27455e-15
TraesCS1A03G0312000	1.65518	7.29972e-10
TraesCS6B03G0291900	1.63789	0.00533216
TraesCS1D03G0199100	1.63648	0.000676314
TraesCS6B03G1015600LC	1.63349	0.0293945
TraesCS5B03G0589800	1.62219	0.0112709
TraesCS3A03G0545400	1.61384	0.0217259
TraesCS3A03G1063100	1.60523	0.000254853
TraesCS7B03G0731300	1.57205	1.90991e-07
TraesCS1D03G0283300	1.56799	0.0130187
TraesCS2A03G0454100LC	1.55891	0.0165828
TraesCS7D03G0668500LC	1.5033	0.0061425
TraesCS5D03G0194400	1.49957	0.0214243
TraesCS1A03G1023000	1.49898	1.33158e-12
TraesCS3A03G1070500	1.48579	0.0203811
TraesCS2D03G0578000LC	1.48036	0.015555
TraesCS6A03G0397000	1.47613	5.65572e-05
TraesCS3A03G0092900	1.47535	0.00393238
TraesCS2B03G0198600	1.46552	0.0112382
TraesCS2A03G0787700LC	1.46419	0.0362456
TraesCS7A03G1347000	1.46079	0.00459753
TraesCS7A03G0116600	1.45594	0.00285872
TraesCS2D03G0078500	1.44186	0.0147363
TraesCS3B03G0766500	1.41995	0.0317965
TraesCS5B03G0897100	1.39802	0.0229726
TraesCS7D03G0853300	1.39617	6.68785e-08
TraesCS1D03G0280000	1.39145	0.044562
TraesCS5B03G1264200	1.38322	0.022026
TraesCS5A03G0094900	1.3735	0.0469073
TraesCS5A03G0264400	1.37223	0.00602713
TraesCS6A03G0770400LC	1.32353	0.0119358
TraesCS1D03G0343000	1.31435	0.000593617
TraesCS1B03G0249300	1.30954	0.00163365
TraesCS1D03G0718400	1.30917	0.0153319
TraesCS3B03G0797300	1.29097	1.14858e-06
TraesCS3B03G1139900LC	1.28316	2.17281e-08
TraesCS7D03G0884200	1.27931	0.0378424
TraesCS3D03G0734400	1.27308	0.00502952
TraesCS3A03G1174300	1.25045	0.0416756
TraesCS4D03G0468100	1.24129	0.0226515
TraesCS2A03G0857500	1.2333	0.00768659
TraesCS2A03G1013500	1.22283	0.0472764
TraesCS5D03G1064600	1.22082	0.0112382
TraesCS5B03G1186800	1.20474	0.000174548
TraesCS5A03G0299300	1.18708	0.0493625
TraesCS3A03G0699800	1.1755	0.0318161
TraesCS3A03G1059700	1.17484	0.0369522
TraesCS4B03G0919000	1.1699	0.036356
TraesCS1A03G1031600	1.16374	0.0252774
TraesCS4D03G0807100	1.16319	0.00056884
TraesCS1B03G0591800	1.15393	0.0399987
TraesCS5A03G1013600	1.14179	0.0396645
TraesCS5D03G0242800	1.13429	0.00277502
TraesCS1B03G0274600	1.1284	0.0438419
TraesCS6A03G0420200	1.11748	0.0334833
TraesCS5B03G0548000	1.11623	0.0491583
TraesCS7B03G0692500	1.11523	0.011104
TraesCS1D03G0708200	1.10619	0.0038401
TraesCS2B03G1006200	1.09894	0.0416756
TraesCS1D03G0693600	1.09733	0.00425115
TraesCS3B03G1226500	1.09647	0.0155077
TraesCS3B03G0276200	1.09075	0.00308527
TraesCS5B03G1213200	1.09019	2.24461e-06
TraesCS2D03G0048900	1.07634	0.0427574
TraesCS5D03G0479800	1.06877	0.020972
TraesCS6A03G0153300	1.04699	0.0352307
TraesCS1D03G0572300	1.04058	0.00646707
TraesCS7A03G0612200	1.03362	0.000324811
TraesCS5B03G1181100	1.02369	1.14787e-10
TraesCS5B03G1182100	1.01481	0.00185591
TraesCS5D03G1095900	0.990989	0.000759455
TraesCS7B03G0036500	0.983069	0.0352126
TraesCS5A03G0593300	0.982436	0.0175564
TraesCS3B03G1371900	0.9813	9.30255e-10
TraesCS5A03G0577000	0.979415	8.0144e-06
TraesCS5D03G0553400	0.969216	0.000321422
TraesCS3D03G1070900	0.96566	0.0241833
TraesCS7D03G0781700	0.963114	0.0216312
TraesCS5B03G0191900LC	0.958989	0.0234128
TraesCS3B03G0848200	0.955758	0.0167995
TraesCS4B03G0939600	0.953924	0.0445802
TraesCS6D03G0619700	0.953918	0.0482468
TraesCS6D03G0375400	0.946168	0.0177014
TraesCS4D03G0424600	0.941612	0.0156746
TraesCS1A03G0141300	0.940735	0.0262051
TraesCS3D03G0677700	0.940157	0.025544
TraesCS5B03G1215200	0.930593	3.41332e-08
TraesCS4B03G0337300LC	0.924371	0.0096044
TraesCS4B03G0895400	0.923703	0.0231387
TraesCS7B03G0900100	0.922943	1.75591e-07
TraesCS2B03G0239800	0.922625	0.000362706
TraesCS3A03G0986600	0.921264	0.00340222
TraesCS5D03G0181700	0.911288	0.00370238
TraesCS6D03G0534500LC	0.905772	0.00254742
TraesCS2D03G1290700	0.904252	0.0028423
TraesCS3D03G0312000	0.899405	0.00713402
TraesCS6A03G0083000	0.898225	0.0460144
TraesCS3D03G0089300	0.891971	0.0031462
TraesCS2D03G1015600	0.890477	0.00499119
TraesCS6D03G0784600LC	0.88146	0.0307579
TraesCS7D03G0566700LC	0.880034	0.0314256
TraesCS5D03G0996500	0.873091	0.0226053
TraesCS4D03G0837500	0.862465	0.03762
TraesCS6A03G0003500	0.844562	0.0463537
TraesCS2A03G0982100	0.837315	0.0290062
TraesCS6B03G1029200	0.836099	0.0106798
TraesCS2B03G0901500	0.834715	0.0285243
TraesCS2D03G0936800	0.828405	0.044562
TraesCS2B03G1129300	0.826974	0.0235376
TraesCS6B03G0364200	0.824619	0.0314256
TraesCS7B03G0915200	0.823398	0.0046424
TraesCS7D03G0292600	0.81685	0.0108199
TraesCS1B03G1174300	0.815952	0.0408635
TraesCS5A03G0393300	0.813146	0.0327557
TraesCS6A03G0702200	0.813058	0.036785
TraesCS7D03G0093900	0.807693	0.0141256
TraesCS5D03G1224800	0.806236	0.0043339
TraesCS5B03G0589900	0.802469	0.0314287
TraesCS7A03G0900000	0.797496	0.03112
TraesCS1A03G0721800	0.796987	0.0399987
TraesCS2A03G0318300	0.786645	0.0096044
TraesCS6B03G0935300	0.785053	0.00356157
TraesCS3D03G0906100	0.783746	0.0211396
TraesCS4D03G0180500LC	0.782584	0.0493625
TraesCS3B03G0153000	0.779943	0.000907555
TraesCS6B03G0438400	0.778869	0.000656029
TraesCS7D03G1006500	0.776586	0.0137666
TraesCS7A03G1054700	0.776149	2.04125e-06
TraesCS2B03G0436600	0.773261	0.0286338
TraesCS5B03G0622100	0.770118	0.0299306
TraesCS4A03G0120400	0.769593	0.0284573
TraesCS3A03G1071800	0.768188	0.000105292
TraesCS3D03G0071600	0.76541	0.0260783
TraesCS7B03G0284100LC	0.764998	0.0414424
TraesCS3B03G0433400	0.764276	0.0298851
TraesCS7D03G0624400LC	0.763522	0.0147177
TraesCS5D03G0541600	0.756823	0.00206225
TraesCS4A03G0073700	0.753653	0.0191151
TraesCS3B03G0667400	0.753646	0.00258689
TraesCS7A03G1064600	0.751336	0.0099339
TraesCS6D03G0853900LC	0.745835	0.00464007
TraesCS1B03G0662300	0.74268	0.0035675
TraesCS5D03G0569300	0.732072	1.01162e-06
TraesCS4A03G0151600	0.731504	0.00510497
TraesCS1A03G0691100	0.730606	0.00574419
TraesCS7D03G1015400	0.72745	0.000916551
TraesCS2D03G0317200	0.727402	0.000219693
TraesCS5B03G1180800	0.722526	4.47815e-11
TraesCS4A03G0005400	0.721205	0.0341944
TraesCS2A03G0826600	0.721066	0.0433055
TraesCS2B03G0890600	0.718474	0.0233146
TraesCS5B03G1183600	0.717201	0.00244566
TraesCS4B03G0254500	0.715992	0.000891362
TraesCS4B03G0882900	0.714757	0.000494116
TraesCS5A03G1075500	0.712563	0.00498492
TraesCS6A03G0211500	0.712156	0.044562
TraesCS3A03G0103400	0.708499	0.0397982
TraesCS2B03G0463700	0.706262	0.0099339
TraesCS4D03G0238800	0.700192	0.00168403
TraesCS2B03G0101800	0.697963	0.00518642
TraesCS4B03G0551500	0.693938	0.0300575
TraesCS1A03G0305200LC	0.689782	0.0132171
TraesCS1B03G0711800	0.688792	0.0384747
TraesCS3A03G0770200	0.685137	0.0217574
TraesCS4A03G0007300	0.684887	0.0346408
TraesCS4B03G0172700LC	0.676478	0.0133187
TraesCS6B03G0108900	0.675369	0.00502952
TraesCS5D03G0679200LC	0.674084	0.0278676
TraesCS7D03G1022000	0.672898	0.000996804
TraesCS2A03G0736700	0.672856	0.0138499
TraesCS2D03G0818000	0.66999	0.0116178
TraesCS7A03G0826400	0.669111	0.0298851
TraesCS2D03G0361400	0.668749	0.015057
TraesCS7D03G0734100LC	0.668	0.000316377
TraesCS7B03G0654500	0.666511	0.0438419
TraesCS4D03G0727400LC	0.661492	0.0189974
TraesCS5B03G0622500	0.660837	0.000131316
TraesCS7A03G0660200	0.658733	0.0369584
TraesCS6D03G0493300	0.657469	0.0416756
TraesCS7B03G0477300	0.657159	0.00242473
TraesCS1A03G0400700	0.653078	0.00625561
TraesCS6B03G0790600	0.650498	0.0175479
TraesCS2D03G0745600	0.649926	0.0285415
TraesCS5B03G0715800	0.648843	0.00479255
TraesCS6D03G0620300	0.644758	0.00486345
TraesCS1A03G0572400	0.643926	0.0202339
TraesCS2A03G0726900	0.643703	0.0358481
TraesCS4A03G0811500	0.638524	0.00163608
TraesCS7D03G0337200	0.638277	0.0067481
TraesCS5B03G0066900	0.638013	0.00236174
TraesCS2A03G0836300	0.636522	0.0378688
TraesCS6A03G0200200	0.635116	0.0207996
TraesCS3D03G0292300LC	0.634872	0.0303463
TraesCS6B03G0882100LC	0.631832	0.00194091
TraesCS5D03G0049300	0.631282	0.00409251
TraesCS2D03G0429200	0.631264	0.0318982
TraesCS4D03G0551900	0.630036	0.00981882
TraesCS1B03G1019800	0.629082	0.0153724
TraesCS1D03G0931100	0.628171	0.0327715
TraesCS2B03G0784800	0.624763	0.0453844
TraesCS6B03G0848700	0.624107	0.0418243
TraesCS6D03G0784700LC	0.622991	0.0468592
TraesCS7A03G0406000	0.621112	0.0137666
TraesCS3D03G0375400	0.620895	0.0397982
TraesCS1B03G0159100LC	0.618272	0.0190918
TraesCS4D03G0665800	0.616831	0.0101874
TraesCS4B03G0612600	0.614024	0.0352245
TraesCS2D03G1015800	0.613871	0.015555
TraesCS4A03G0023900	0.612713	0.0096044
TraesCS4B03G0106500LC	0.611287	2.01902e-09
TraesCS5D03G0917600	0.61052	0.0378017
TraesCS6B03G0721000	0.610088	0.021796
TraesCS1A03G0597600	0.608465	0.0198561
TraesCS5D03G0916300LC	0.607736	0.00049742
TraesCS1D03G0375200	0.607264	0.00840122
TraesCS3A03G0723400	0.607114	2.67361e-05
TraesCS5A03G0223100	0.606285	0.000254144
TraesCS2A03G0228500	0.60618	0.00743824
TraesCS3B03G0829800	0.605111	1.63038e-05
TraesCS4A03G0021500	0.603439	0.00194549
TraesCS7B03G0642100	0.601687	0.0118349
TraesCS2D03G0269400	0.601657	0.0167065
TraesCS4A03G0021300	0.601536	0.0488695
TraesCS3B03G0399200	0.601217	0.0339954
TraesCS1A03G0759700	0.600201	0.0459394
TraesCS5B03G0860700	0.599851	0.00150675
TraesCS5A03G0859600	0.598954	0.0253933
TraesCS1D03G0559400	0.598208	0.0304265
TraesCS3A03G0649200	0.597712	0.0142733
TraesCS6B03G1156300	0.596191	0.0175564
TraesCS5B03G1106900	0.595097	0.026417
TraesCS2B03G1401900	0.592839	0.00180391
TraesCS6D03G0193200	0.589695	0.00152633
TraesCS6B03G0115800	0.58933	0.030657
TraesCS7D03G1032000	0.589163	0.0347459
TraesCS3A03G0984500LC	0.587976	0.0413082
TraesCS1A03G0310800	0.587265	0.0287446
TraesCS3D03G0593700	0.582028	0.0493625
TraesCS7A03G0322400	0.581525	0.00481058
TraesCSU03G0550500	0.581276	0.012124
TraesCS1D03G0307900	0.579585	0.0416756
TraesCS1D03G0996900LC	0.578707	2.72228e-07
TraesCS7A03G0768500	0.578607	0.0262162
TraesCS3D03G0667800	0.577884	0.000308905
TraesCS2B03G0025600	0.577352	0.0262051
TraesCS7A03G0647200	0.575989	7.61963e-06
TraesCSU03G0545900LC	0.575171	0.00585415
TraesCS5D03G0237600	0.575141	0.00129349
TraesCS4D03G0029500	0.573248	0.0169113
TraesCS7B03G0108700	0.571929	0.00513412
TraesCS7B03G0437700	0.571903	0.021891
TraesCS7B03G0187800	0.571338	0.0493727
TraesCS4B03G0041500	0.568817	0.0186455
TraesCS1A03G0170500	0.567758	0.0108617
TraesCS1A03G1081300	0.567612	0.0414424
TraesCS5D03G0270700	0.567394	0.0336648
TraesCS2D03G0268400	0.565293	0.0371297
TraesCS6A03G1011200	0.564883	0.00827467
TraesCS4A03G0489500	0.563629	0.0186808
TraesCS5A03G1003900LC	0.560284	0.0458626
TraesCS7D03G0401600	0.559919	0.0227824
TraesCS4A03G0188800LC	0.558635	0.0217681
TraesCS6A03G0490100	0.557942	0.0112382
TraesCS4B03G0496300	0.557362	0.00525419
TraesCS6B03G0810200	0.556232	0.00900441
TraesCS6A03G0599200	0.555843	0.0253549
TraesCS3D03G0542200	0.554471	0.0215797
TraesCS1A03G0612600LC	0.553996	0.000791758
TraesCS4A03G0730100	0.553249	0.0324789
TraesCS3A03G0626900	0.553048	0.0413082
TraesCS3B03G1070900LC	0.552995	0.00625561
TraesCS3D03G0651900	0.552599	0.044562
TraesCS6D03G0610900	0.552401	0.0244194
TraesCS2A03G1073100	0.551231	0.00370238
TraesCS5A03G0862600	0.551181	0.0216187
TraesCS5D03G0660000	0.550512	0.039532
TraesCS4D03G0429100	0.548981	5.94958e-06
TraesCS2A03G1039700	0.548457	1.70727e-06
TraesCS5D03G1114000	0.548432	0.0185916
TraesCS2B03G0579500	0.547664	0.000535564
TraesCS5A03G1100800	0.546898	0.0215797
TraesCS1B03G0486400	0.546269	0.0116444
TraesCS2D03G0358500	0.545665	0.0175299
TraesCS6B03G0775900	0.545218	0.0197928
TraesCS2A03G0676100	0.544128	0.000133275
TraesCS5D03G1058100	0.54387	0.0281626
TraesCS2B03G0830100	0.543377	0.00205828
TraesCS6B03G0603300	0.540312	0.00685582
TraesCS1B03G0944300	0.540003	0.00469064
TraesCS1D03G0369400	0.539554	0.00656172
TraesCS3B03G1474300	0.53693	0.020972
TraesCS2D03G0306600	0.536644	0.0105037
TraesCS1B03G0448700	0.536185	0.0408635
TraesCS5B03G0583200	0.535768	0.0240129
TraesCS5B03G0422300	0.535706	0.0305273
TraesCS7A03G1222500	0.534406	0.0266413
TraesCS5A03G1294600	0.534185	0.00299056
TraesCS2B03G1152000	0.534013	0.0258891
TraesCS7D03G1168800	0.533769	0.0158842
TraesCS5B03G0274000	0.533537	0.0443786
TraesCS1B03G0673500	0.533289	0.0253244
TraesCS2B03G0995100	0.532903	0.0225013
TraesCS5D03G0798700	0.532327	0.0229137
TraesCS2A03G0397500	0.531798	0.0099563
TraesCS3A03G0958100	0.530865	0.0335152
TraesCS5B03G0695600	0.526915	0.011781
TraesCS5B03G0804100	0.526088	0.0332423
TraesCS6B03G1160200	0.525861	0.00903886
TraesCS1B03G1232600LC	0.524452	0.00110583
TraesCS3B03G0354200	0.524193	0.0101199
TraesCS7B03G0415800	0.520401	0.0120996
TraesCS3B03G0022800	0.518656	0.0453844
TraesCS5B03G0388100	0.517892	0.0438156
TraesCS4A03G0769500	0.517681	0.0303291
TraesCS2A03G1080100	0.516798	0.0460549
TraesCS5D03G0648700	0.516068	0.00089301
TraesCS6B03G0936600	0.515637	0.0310479
TraesCS6B03G0149300	0.51515	0.0352307
TraesCS2B03G0419300	0.514603	0.0259089
TraesCS3B03G0758500	0.514129	0.0160256
TraesCS2D03G0857400	0.513924	0.0361652
TraesCS2D03G1016000	0.513297	0.0220519
TraesCS3D03G0525400LC	0.512168	0.0148248
TraesCS1D03G0361300	0.512002	0.0154351
TraesCS5B03G1168200	0.5091	0.0262846
TraesCS7A03G0773000	0.507917	0.0286338
TraesCS1D03G0578300	0.507313	0.034906
TraesCS4D03G0686100	0.504383	0.0438419
TraesCS3D03G0919300	0.504008	0.00255641
TraesCS7D03G0439000	0.503362	0.00654963
TraesCS7B03G0624700	0.50261	0.00356157
TraesCS2B03G0884000	0.502423	0.00752204
TraesCS5B03G0570400	0.500508	0.0112382
TraesCS5A03G0336500	0.499156	0.0269793
TraesCS2B03G0671100	0.498683	0.0338143
TraesCS7D03G0629300LC	0.498369	0.0213553
TraesCS1B03G0821900	0.497524	0.0490909
TraesCS5A03G0473400	0.497052	0.0390055
TraesCS3A03G0950100	0.492151	0.00963277
TraesCS3D03G0641600	0.491806	0.049366
TraesCS6A03G0800000	0.490749	0.00752204
TraesCS1A03G0808700	0.490348	0.00286204
TraesCS1D03G0073100	0.486645	0.00387389
TraesCS4B03G0067700	0.486631	0.0175564
TraesCS7D03G0624900	0.485673	0.00380108
TraesCS2D03G0497200	0.485477	0.000422429
TraesCS4D03G0759800	0.485004	0.00431936
TraesCS2B03G0808800	0.482899	8.54558e-07
TraesCS5B03G0238000	0.481546	0.0140688
TraesCS3A03G0724700	0.480968	0.0447537
TraesCS3A03G0935200	0.475828	0.0148248
TraesCS5B03G0065800	0.475421	0.0311162
TraesCS7D03G0767100	0.473761	0.0327557
TraesCS6B03G0970000	0.473535	0.00476558
TraesCS2A03G0732900	0.473534	9.02012e-05
TraesCS2D03G0805200	0.473398	0.0286338
TraesCS2A03G0300800	0.472655	0.000105292
TraesCS7D03G0615800	0.472316	0.0234387
TraesCS1B03G0809600	0.470211	0.0437253
TraesCS7B03G0739500	0.47	0.038249
TraesCS3D03G0423200	0.466813	0.0144755
TraesCS4A03G0236000	0.466027	0.0383186
TraesCS5B03G0226200	0.465821	0.0173367
TraesCS4B03G0764400	0.464588	0.0328354
TraesCS7B03G0730800	0.462947	0.0457125
TraesCS4B03G0856000	0.46267	0.0429664
TraesCS4A03G0275500	0.461825	0.0109848
TraesCS6A03G0617100	0.461255	9.77621e-05
TraesCS5B03G0184900	0.460603	0.0115117
TraesCS7B03G0031700	0.458151	0.0200782
TraesCS2B03G0477700	0.457509	0.00703342
TraesCS7A03G0649900	0.456709	0.0110342
TraesCS3A03G0166800	0.455719	0.0135948
TraesCS2A03G0086800	0.455209	0.00758821
TraesCS5D03G0655100	0.454178	0.00389868
TraesCS3A03G0794000	0.454047	0.0399987
TraesCS2D03G0984500	0.453867	0.00531268
TraesCS7A03G0821000	0.452674	0.0101865
TraesCS7B03G0469000	0.451236	0.00865928
TraesCS5B03G1140700	0.4507	0.0351523
TraesCS2A03G0317500	0.450485	0.0377118
TraesCS2A03G0568000	0.449529	0.00692652
TraesCS1A03G0520500	0.448957	0.00176867
TraesCS5D03G0835900	0.448402	0.00356157
TraesCS3D03G0898900	0.446932	0.0171518
TraesCS1A03G0920500	0.446414	0.0066145
TraesCS4A03G0256900	0.446409	0.00064155
TraesCS6A03G0731700	0.446046	0.000167938
TraesCS4D03G0479700	0.445681	0.0169359
TraesCS6D03G0551100	0.444928	0.00696349
TraesCS6B03G0935400	0.444111	0.0416756
TraesCS6A03G0179900	0.444058	0.0270742
TraesCS5A03G1175900	0.44351	0.0138793
TraesCS3D03G0736300	0.443268	0.0460549
TraesCS5D03G0377100	0.443014	0.0330607
TraesCS2B03G0612700	0.442186	0.013328
TraesCS2D03G0629700	0.441906	0.00810214
TraesCS7B03G0866300	0.440713	0.0197928
TraesCS3B03G0832600	0.43986	0.00370238
TraesCS7A03G0930200	0.439571	0.00201624
TraesCS4A03G0211900	0.436004	0.0144922
TraesCS6D03G0692500	0.435313	0.0404769
TraesCS6D03G0211100	0.435225	0.0490909
TraesCS3A03G0984600	0.435189	0.00517199
TraesCS1A03G0497100	0.434658	0.0376349
TraesCS5D03G0230000	0.433001	0.00975007
TraesCS7B03G0819500	0.432789	0.0221643
TraesCS4A03G0042100	0.431704	0.0426514
TraesCS7A03G0332500LC	0.431359	0.0442047
TraesCS3B03G0809200	0.430537	0.0146408
TraesCS7B03G1114600	0.429382	0.00609001
TraesCS4D03G0131100	0.429036	0.00784282
TraesCS1B03G0733000	0.42897	0.0255918
TraesCS4A03G0896700	0.428837	0.00566594
TraesCS2B03G0788200	0.42655	0.0206157
TraesCS2A03G0338200	0.426116	0.0363959
TraesCS2D03G0319300LC	0.425941	0.0106798
TraesCS7D03G0821500	0.424632	0.0279424
TraesCS2D03G0675900	0.424193	0.0020931
TraesCS6D03G0598900	0.423458	0.0314287
TraesCS2D03G0466100	0.421623	0.013687
TraesCS1D03G0249100	0.42025	0.00588139
TraesCS7D03G1139000	0.42024	0.0333279
TraesCS2D03G0674100	0.419199	0.00114674
TraesCS5A03G0207600	0.418427	0.00249061
TraesCS4D03G0047000	0.417748	0.01132
TraesCS3D03G0410400	0.416028	0.00513115
TraesCS6B03G0016700LC	0.414185	0.0225013
TraesCS2A03G0291500	0.41416	0.0222653
TraesCS4A03G0348800	0.412725	0.0139014
TraesCS4D03G0747800	0.410719	0.00681817
TraesCS4A03G1095300	0.410273	0.0140441
TraesCS2B03G0476700	0.410089	0.0220519
TraesCS1B03G0134900	0.410065	0.04745
TraesCS6A03G0746900	0.409227	0.00740134
TraesCS2A03G0799000	0.40876	0.0404467
TraesCS2A03G0349400LC	0.407143	0.0387241
TraesCS5B03G0976400	0.406717	0.0411896
TraesCS5B03G0304900	0.405753	0.0464876
TraesCS5B03G0028300	0.405718	0.0233146
TraesCS6B03G0755000	0.402985	0.000233599
TraesCS5B03G0386900	0.402104	0.0448813
TraesCS6B03G0867000	0.401932	0.012124
TraesCS3D03G0870300	0.401079	0.0461863
TraesCS1A03G0671500	0.401057	0.0144755
TraesCS2B03G1160600	0.400192	2.35347e-05
TraesCS5A03G0396100	0.400172	0.0303097
TraesCS3B03G1214600	0.39984	0.0280661
TraesCS3D03G0743800	0.396572	0.0112059
TraesCS3D03G0704100	0.395774	0.0370695
TraesCS3A03G0459900	0.395144	0.0315266
TraesCS1A03G0083300	0.39382	0.0149651
TraesCS7A03G0424200	0.39175	0.0252823
TraesCS5A03G0935400	0.391695	0.000436791
TraesCS3D03G0567200	0.390796	0.0386006
TraesCS5B03G0599800	0.389372	0.0150079
TraesCS5D03G1084800	0.389076	0.0420454
TraesCS3B03G0259800	0.387053	0.0173236
TraesCS6B03G0885400	0.386989	0.00129059
TraesCS1B03G0919400LC	0.386088	0.0328354
TraesCS6D03G0692600	0.385649	0.0100711
TraesCS2D03G0717500	0.383488	0.0192389
TraesCS1D03G0270700	0.38295	0.00335197
TraesCS5A03G0506400	0.38239	0.0328241
TraesCS2B03G0412600	0.379202	0.00866022
TraesCS5D03G0921600	0.378992	0.0314256
TraesCS1A03G0554200	0.378797	0.00259902
TraesCS2B03G0726100	0.378369	0.0442866
TraesCS5A03G0416400	0.377954	0.0382821
TraesCS4D03G0332100	0.377954	0.0279424
TraesCS2D03G0782500	0.377815	0.0121361
TraesCS3A03G0355600	0.377493	0.00769196
TraesCS3A03G0457900LC	0.376887	0.0362456
TraesCS2B03G0806700	0.376703	0.0112059
TraesCS6A03G0154200	0.375987	0.0233146
TraesCS7A03G0492000	0.374954	0.0306649
TraesCS4A03G0229200	0.3745	0.028056
TraesCS1B03G0583900	0.374285	0.036785
TraesCS7B03G0170000	0.37338	0.0175564
TraesCS6D03G0139300	0.372796	0.0488268
TraesCS2D03G0978000	0.372646	0.0248451
TraesCS3A03G0438800	0.369255	0.00609001
TraesCS1D03G0665400	0.369213	0.0460144
TraesCS3D03G0414400	0.367955	0.0472764
TraesCS5D03G0877300	0.367709	0.00178473
TraesCS2B03G0469500	0.366258	0.0132846
TraesCS6D03G0525200	0.362973	0.00300951
TraesCS2B03G0421200	0.362043	0.0390079
TraesCS7B03G0432900	0.359825	0.0144922
TraesCS2B03G1339900	0.358162	0.0365318
TraesCS1A03G0701000	0.357936	0.0393688
TraesCS7A03G0261600	0.357129	0.00480475
TraesCS1B03G0260500	0.356607	0.0251393
TraesCS5A03G0173200	0.355327	0.00602199
TraesCS3A03G0726200	0.354779	0.00786636
TraesCS5A03G0349600LC	0.354018	0.0223183
TraesCS5D03G0045900	0.353674	0.0294546
TraesCS6B03G0000700	0.35207	0.00692652
TraesCS3B03G0640500	0.350494	0.0416756
TraesCS2B03G0452300	0.349659	0.0243662
TraesCS5A03G0655000	0.349282	0.0103385
TraesCS1D03G0861400	0.348767	0.0481749
TraesCS6D03G0426800	0.348487	0.0339018
TraesCS7A03G0258700	0.348454	0.0175043
TraesCS2A03G0079900	0.348136	0.0051997
TraesCS1D03G0195300	0.347968	0.0409844
TraesCS3D03G0506700	0.346707	0.0341455
TraesCS5B03G0448000	0.346617	0.0396645
TraesCS1B03G0213000LC	0.344921	0.0136535
TraesCS6A03G0972200	0.344801	0.00619476
TraesCS6D03G0321300	0.344206	0.0333279
TraesCS7B03G0232300	0.342641	0.0111087
TraesCS1B03G0343800	0.339473	0.0219368
TraesCS2B03G0082600	0.33943	0.00622809
TraesCS3A03G0446500	0.338937	0.0438419
TraesCS4B03G0711800	0.337114	0.0416756
TraesCS1D03G0897100	0.334404	0.00623723
TraesCS6D03G0651200	0.333787	0.0402809
TraesCS7D03G0950800	0.333047	0.0106798
TraesCS6A03G0372800	0.332972	0.0352307
TraesCS6B03G0866800	0.331628	0.0416756
TraesCS1A03G0387100	0.330748	0.0390988
TraesCS2B03G0808000	0.32949	0.0411896
TraesCS3D03G0167500	0.328686	0.020972
TraesCS3A03G0613500	0.328034	0.0269365
TraesCS2A03G0509300	0.32595	0.0416756
TraesCS5B03G0211600	0.325493	0.0293287
TraesCS4D03G0525600	0.323343	0.0338492
TraesCS3B03G0524100	0.320653	0.028056
TraesCS6D03G0811000	0.318578	0.0347459
TraesCS1A03G1034500	0.317553	0.022969
TraesCS5A03G0704000	0.317162	0.00622809
TraesCS7B03G0458700	0.315004	0.0408635
TraesCS7D03G0411800	0.312847	0.0370353
TraesCS4A03G0288200	0.309149	0.0408635
TraesCS7B03G0925800	0.305103	0.0160134
TraesCS3D03G0424400LC	0.302417	0.0473239
TraesCS4A03G0729900LC	0.297583	0.0154816
TraesCS3A03G0243400	0.296919	0.0493727
TraesCS2A03G0645200	0.296585	0.00144721
TraesCS5B03G0967400	0.296498	0.0455964
TraesCS5B03G1172800	0.294454	0.000365839
TraesCS3B03G0572600	0.294412	0.00936592
TraesCS4D03G0042100	0.292931	0.0327592
TraesCS1A03G0765800	0.29066	0.0232993
TraesCS6D03G0615900	0.285126	0.00650452
TraesCS3D03G0669900	0.285015	0.0468752
TraesCS6A03G0767600	0.284792	0.00281341
TraesCS1A03G0466600	0.280683	0.0217681
TraesCS5D03G1058300	0.279079	0.0211097
TraesCS5A03G0005400	0.278784	0.0132171
TraesCS2D03G1196600	0.26413	0.0159247
TraesCS1B03G0869800	0.263856	0.0314367
TraesCS6D03G0854500	0.261428	0.0339018
TraesCS7B03G0543200	0.250169	0.0413082
TraesCS1A03G1008600	0.24964	0.0292199
TraesCS5A03G1101100	0.248741	0.0359146
TraesCS1D03G0971200	0.246393	0.0234908
TraesCS5D03G1060400	0.246138	0.0251697
TraesCS7B03G0546000	0.23159	0.0188634
TraesCS3A03G0116000	0.230096	0.0476058
TraesCS4D03G0082800	0.198151	0.0220401
TraesCS1B03G1263500	-0.243094	0.00682462
TraesCS7B03G0797500	-0.251877	0.0490909
TraesCS6A03G0669600	-0.256203	0.0038401
TraesCS1A03G1043200	-0.257312	0.0328241
TraesCS3D03G0559400	-0.265911	0.0334833
TraesCS2D03G0279000	-0.277934	0.0171518
TraesCS5D03G1197000	-0.287146	0.034906
TraesCS4B03G0359700	-0.291569	0.0422774
TraesCS1A03G0341100	-0.294016	0.0353235
TraesCS1B03G0594300	-0.294097	0.0299306
TraesCS3B03G1463000	-0.299659	0.01348
TraesCS5D03G0735400	-0.300082	0.0452954
TraesCS6B03G1207200	-0.302243	0.0463317
TraesCS7B03G0541500	-0.30767	0.0137594
TraesCS7A03G0578700	-0.310029	0.0279054
TraesCS4D03G0336300	-0.311735	0.017812
TraesCS2A03G0267400	-0.312328	0.011744
TraesCS1A03G0818800	-0.31429	0.0462395
TraesCS6D03G0410900	-0.314918	0.0218478
TraesCS6A03G0532600	-0.31515	0.0399987
TraesCS3D03G0578100	-0.315809	0.0441264
TraesCS7A03G0726600	-0.316794	0.025576
TraesCS4A03G0169600	-0.317018	0.0215797
TraesCS1D03G0344500	-0.317157	0.0478853
TraesCS4A03G0793300	-0.317506	0.0233353
TraesCS7D03G0678300	-0.322036	0.0461588
TraesCS1D03G0338600	-0.322896	0.0420555
TraesCS1B03G1273900	-0.323047	0.0458509
TraesCS1D03G0419400	-0.32341	0.00814115
TraesCS7A03G0501000	-0.323886	0.0352864
TraesCS2D03G0636000LC	-0.324148	0.020972
TraesCS1A03G0061000	-0.325147	0.0462395
TraesCS7D03G0021800	-0.326301	0.0367874
TraesCS4D03G0372400	-0.327616	0.0378424
TraesCS5D03G0308900	-0.328545	0.0441984
TraesCS4D03G0537000	-0.328771	0.000877474
TraesCS6A03G0006500	-0.32897	0.0305642
TraesCS4B03G0321700	-0.330795	0.0132839
TraesCS7B03G0386000	-0.330816	0.00081056
TraesCS6D03G0318800	-0.331039	0.0176245
TraesCS5A03G1243100	-0.331532	0.044562
TraesCS4B03G0467800	-0.336191	0.0362147
TraesCS6B03G0867200	-0.336621	0.00650452
TraesCS3D03G0389800	-0.337823	0.00144721
TraesCS7D03G0678700	-0.338574	0.0019018
TraesCS1D03G0965400	-0.341192	0.034906
TraesCS7B03G0548400	-0.342864	0.0365037
TraesCS2B03G0701100LC	-0.343485	0.0452954
TraesCS1B03G0003800	-0.34479	0.00681817
TraesCS3B03G0203700	-0.345313	0.0434135
TraesCS4B03G0098700	-0.346556	0.0188634
TraesCS6A03G0810000	-0.346872	0.0180626
TraesCS7D03G0755700	-0.348681	0.00579957
TraesCS2A03G0412200	-0.348902	0.0212202
TraesCS3B03G0574300	-0.351889	0.0073818
TraesCS4A03G0210700	-0.352414	0.0100344
TraesCS3D03G0588200	-0.352835	0.025152
TraesCS2D03G0452200	-0.352944	0.0448542
TraesCS5B03G1336100	-0.353991	0.020972
TraesCS1A03G0773400	-0.354047	0.000579673
TraesCS4A03G0727000	-0.355185	0.0347459
TraesCS7D03G0915900	-0.355721	0.0437253
TraesCS2A03G1020500	-0.356478	0.0443242
TraesCS4D03G0082200	-0.356866	0.00912069
TraesCS6D03G0224200	-0.359279	0.00236315
TraesCS1B03G0885100	-0.359453	0.00111206
TraesCS3D03G0679200	-0.360075	0.0448542
TraesCS6A03G0075700	-0.361196	0.0280336
TraesCS3B03G0598900LC	-0.361701	0.0178553
TraesCS1A03G0227200	-0.362454	0.0127132
TraesCS6A03G1042900	-0.362505	0.0404571
TraesCS2A03G0164400	-0.362833	0.0175564
TraesCS4B03G0903600	-0.363608	0.0118432
TraesCS7D03G1271500	-0.365114	0.024593
TraesCS3B03G0721900	-0.365297	0.00236344
TraesCS7A03G1326000	-0.366768	0.0331097
TraesCS5D03G1173300	-0.367044	0.0387464
TraesCS7D03G0858100	-0.367523	0.00145903
TraesCS6A03G0949200	-0.367589	0.0388892
TraesCS4D03G0514600	-0.368372	0.0295198
TraesCS5B03G0806200	-0.368823	0.0416756
TraesCS7A03G0878300	-0.369921	0.0335152
TraesCS3A03G0014800	-0.371318	0.0493003
TraesCS6A03G0252000	-0.372443	0.0280997
TraesCS4B03G0417400	-0.373161	0.0203811
TraesCS7B03G0331700	-0.373364	0.0279959
TraesCS6D03G0206300	-0.373968	0.0298637
TraesCS7B03G0313900	-0.37452	0.0244356
TraesCS4B03G0223600	-0.377655	0.0485717
TraesCS3A03G0318300	-0.378149	0.01348
TraesCS5D03G0420200	-0.378522	0.0130918
TraesCS1B03G0332400	-0.378945	0.0159676
TraesCS7A03G0877900	-0.379195	0.0099693
TraesCS5A03G1257600	-0.379567	0.00805645
TraesCS7D03G0322200LC	-0.381228	0.0490051
TraesCS4D03G0692300	-0.382563	0.0192389
TraesCS1D03G0552600	-0.382659	0.0121361
TraesCS5D03G1123800	-0.383072	0.037894
TraesCS4A03G0560900	-0.383593	0.00867349
TraesCS6D03G0483800	-0.38451	0.00403424
TraesCS6A03G0483900	-0.384816	0.0404444
TraesCS4A03G0883700	-0.385244	0.0290518
TraesCS4B03G0549800	-0.387487	0.00448852
TraesCS3A03G0969700	-0.38865	0.00131765
TraesCS4B03G0566300	-0.390205	0.0336648
TraesCS1A03G0355000	-0.391023	0.0219062
TraesCS7B03G0577700	-0.391108	0.0460549
TraesCS5D03G0957800	-0.391256	0.0366517
TraesCS3A03G1276800	-0.391786	0.0166677
TraesCS2A03G0661300	-0.393411	0.0270666
TraesCS7A03G1313800	-0.393554	0.0255325
TraesCS6D03G0064400	-0.39377	0.00178473
TraesCS6B03G0902700	-0.393915	0.0193296
TraesCS1B03G0426100	-0.394363	0.0331727
TraesCS2B03G0541900	-0.39561	0.0385793
TraesCS1A03G0350800	-0.39692	0.0195338
TraesCS2B03G0740700	-0.39826	0.0160505
TraesCS1B03G0687800	-0.399631	0.0490909
TraesCS6D03G0055100	-0.39995	0.00111206
TraesCS3D03G0584000	-0.399954	0.0418447
TraesCS2A03G0640800	-0.399971	0.013277
TraesCS4A03G0424600	-0.401085	0.0448542
TraesCS7D03G0464500	-0.401416	0.00903886
TraesCS1B03G0723100	-0.402851	0.029635
TraesCS1B03G0403300	-0.403311	0.00685582
TraesCS7B03G0627400	-0.403448	0.000272463
TraesCS1B03G1268200	-0.403857	0.0197928
TraesCS7A03G0064400	-0.404753	0.0433395
TraesCS5B03G0448700	-0.405907	0.0207916
TraesCS3B03G1163500	-0.405915	0.0304265
TraesCS6A03G0774600	-0.405987	0.00631952
TraesCS2A03G0498900LC	-0.406136	0.0437253
TraesCS5D03G0500300	-0.406522	0.015555
TraesCS7A03G0560100	-0.40769	0.0080202
TraesCS5B03G0341900	-0.408497	0.0439006
TraesCS3A03G0642900	-0.408945	9.28907e-05
TraesCS4D03G0728100	-0.409232	0.0378424
TraesCS4B03G1011000	-0.410826	0.0438439
TraesCS1A03G1079400	-0.411923	0.00272278
TraesCS7B03G1260000	-0.413166	0.0362456
TraesCS2A03G0445000	-0.413786	0.0167509
TraesCS5D03G0633100LC	-0.414477	0.0174665
TraesCS3D03G0865500	-0.414939	0.00892792
TraesCS5B03G0205500	-0.414952	0.0147363
TraesCS2D03G0961000	-0.415119	0.019621
TraesCS3D03G0682900	-0.415314	0.0368073
TraesCS4D03G0665100	-0.416766	0.000468463
TraesCS7A03G0708300	-0.417476	0.0138671
TraesCS2D03G0536300	-0.417479	0.0221295
TraesCS5D03G0404900	-0.417795	0.0299621
TraesCS2B03G0566600	-0.420083	0.020972
TraesCS7D03G0525000	-0.420128	0.0116444
TraesCS3B03G0202700	-0.420206	0.0206759
TraesCS1D03G0473300	-0.420837	0.0156746
TraesCS3B03G0565600	-0.420963	0.0322894
TraesCS1A03G0330800	-0.421247	0.00189893
TraesCS3B03G0248900	-0.421326	0.021766
TraesCS5A03G0280200	-0.4226	0.0262051
TraesCS4A03G0363400LC	-0.422667	0.0352307
TraesCS6B03G0342100	-0.422849	0.00115211
TraesCS3A03G0539700	-0.423019	0.0314287
TraesCS4B03G0196200	-0.42356	0.0321731
TraesCS3D03G0143400	-0.426616	0.0164612
TraesCS2A03G0619800	-0.427964	0.00602713
TraesCS7B03G0079700	-0.428671	0.0111818
TraesCS3B03G0691000	-0.429064	0.0403095
TraesCS3D03G0916300	-0.42909	0.0175564
TraesCS1A03G0578400	-0.429574	0.00692652
TraesCS4B03G0212900	-0.429709	0.0341455
TraesCS1B03G0926300	-0.432439	0.00254742
TraesCS5D03G0180300	-0.435756	0.0304481
TraesCS2D03G0668300LC	-0.435776	0.049613
TraesCS5B03G0548200	-0.435978	0.0296861
TraesCS3B03G1175400	-0.436207	0.0334989
TraesCS7D03G1250700	-0.436582	0.029025
TraesCS6A03G0497500	-0.438332	0.0422711
TraesCS1B03G1205900	-0.438679	0.0260783
TraesCS7D03G0289300	-0.440241	0.00129349
TraesCS4D03G0305400LC	-0.440823	0.00169978
TraesCS7B03G0573500	-0.441483	0.0404108
TraesCS2A03G0492300LC	-0.442429	0.0484596
TraesCS4D03G0831300	-0.442455	0.036956
TraesCS4A03G0682700	-0.443187	0.00531764
TraesCS5D03G0930700	-0.445552	0.0035675
TraesCS4D03G0594000	-0.445709	0.0115266
TraesCS7D03G1303200	-0.44579	0.00279225
TraesCS4D03G0292900LC	-0.446166	0.00646707
TraesCS1D03G0564400	-0.446337	0.0288284
TraesCS3A03G0760000	-0.446363	0.00158858
TraesCS5A03G0212600	-0.447827	0.00840122
TraesCS5A03G0929000	-0.447977	0.0096864
TraesCS3D03G0518100	-0.447981	0.0493625
TraesCS5D03G0929100LC	-0.448118	0.036785
TraesCS7B03G0301500	-0.448505	0.0101865
TraesCS7D03G0680400	-0.448784	0.0203811
TraesCS1D03G0772900	-0.448966	0.0106798
TraesCS4D03G0227200LC	-0.451954	0.0432108
TraesCS3A03G0478200	-0.452008	0.004997
TraesCS1A03G0809200	-0.45222	0.00647578
TraesCS4B03G0408600	-0.452255	0.00416399
TraesCS6B03G0094900	-0.452464	0.00251515
TraesCS4D03G0371600	-0.4533	0.0179568
TraesCS3B03G0205200LC	-0.454181	0.0468321
TraesCS1B03G0604000	-0.454864	0.0365718
TraesCS3D03G0513200	-0.454929	0.00865928
TraesCS4B03G0286400LC	-0.456564	0.0189301
TraesCS2A03G0624300LC	-0.456647	0.040336
TraesCS3A03G0812600	-0.457814	0.00123228
TraesCS2D03G0124400LC	-0.459734	0.00235017
TraesCS4B03G0113600	-0.460064	0.00139581
TraesCS4A03G0348000	-0.46186	0.00042726
TraesCS5B03G0249100	-0.462579	0.00144216
TraesCS3A03G0932700	-0.463303	0.00927773
TraesCS4D03G0056000	-0.46512	0.0082172
TraesCS2B03G0612800LC	-0.465619	0.00703911
TraesCS2B03G0762400	-0.465789	0.0181055
TraesCS3B03G0553200	-0.467381	0.0215797
TraesCS4B03G0764500	-0.467568	0.0147177
TraesCS4B03G0669300	-0.468272	0.0376349
TraesCS7D03G0494500	-0.468759	0.0170903
TraesCS6A03G0251300	-0.470805	0.00749594
TraesCS2B03G0332400	-0.47092	0.018262
TraesCS3B03G1058600	-0.471989	0.00776759
TraesCS1A03G1068700	-0.472302	0.0170475
TraesCS5D03G0359500	-0.472362	0.000542747
TraesCS4A03G0608600LC	-0.473018	0.000383886
TraesCS1A03G0592800	-0.473263	0.0428096
TraesCS1A03G0300800	-0.473609	0.0470448
TraesCS7D03G1195800	-0.475003	0.0203811
TraesCS2D03G0247100	-0.475655	0.00910898
TraesCS6D03G0286400LC	-0.47673	0.0220401
TraesCS3A03G0252600	-0.479736	0.0441984
TraesCS2A03G0008500	-0.480206	0.0333764
TraesCS2B03G1074700LC	-0.480583	0.0217681
TraesCS3D03G0604500	-0.481595	0.00359588
TraesCS7D03G0079300	-0.482003	0.0393371
TraesCS3B03G0718300	-0.482277	0.00303542
TraesCS6B03G0420700	-0.482883	0.0151898
TraesCS2B03G0643300	-0.483593	0.00485039
TraesCS4A03G0296600LC	-0.483667	0.00723448
TraesCS4D03G0656100LC	-0.484874	0.0352307
TraesCS7D03G1195500	-0.48557	0.0392081
TraesCS3A03G0876400	-0.486998	0.0314256
TraesCS1B03G0222300	-0.48702	1.0668e-06
TraesCS6D03G0686700	-0.487427	0.0431329
TraesCS2A03G0008900	-0.487726	0.0280392
TraesCS5B03G0099900LC	-0.488859	0.0130918
TraesCS5A03G0553400	-0.489618	0.00691731
TraesCS4B03G0371800	-0.489781	0.0429531
TraesCS5B03G0968800	-0.48986	0.00758821
TraesCS4A03G0375100	-0.49067	1.87653e-05
TraesCS5A03G1151700	-0.492159	0.0330785
TraesCS2A03G0128200	-0.492169	0.00650452
TraesCS3A03G1166800	-0.492741	0.00319201
TraesCS5A03G0918900	-0.493364	0.0368511
TraesCS4A03G0649500LC	-0.495161	0.000579673
TraesCS1B03G0671400	-0.495689	6.36049e-05
TraesCS5B03G1298600	-0.496468	0.019621
TraesCS6D03G0576700	-0.496648	0.0465898
TraesCS3A03G0528100LC	-0.49693	6.7274e-05
TraesCS2D03G1256200LC	-0.497641	0.0424122
TraesCS4A03G0485300	-0.499391	0.0233146
TraesCS7A03G0831400	-0.499415	0.00810214
TraesCS4B03G0670900	-0.500091	0.0056815
TraesCS5B03G0353400LC	-0.500141	0.0124602
TraesCS4A03G0112500	-0.500174	0.00805487
TraesCS7B03G0662100LC	-0.501126	9.02012e-05
TraesCS2B03G1094600	-0.501499	0.0437253
TraesCS5D03G0215500	-0.503058	0.00425048
TraesCS5A03G0468700	-0.503243	0.0169359
TraesCS5B03G0409000	-0.503316	8.10096e-05
TraesCS4D03G0363300LC	-0.503403	0.00662975
TraesCS5B03G0325500	-0.503439	0.0129
TraesCS4A03G0866200	-0.504104	0.00228364
TraesCS4B03G0963300	-0.504612	0.00397917
TraesCS3B03G0584100LC	-0.504851	0.0404467
TraesCS5D03G0027200	-0.505023	0.00939586
TraesCS1D03G0539300	-0.505806	1.63038e-05
TraesCS3D03G0322100	-0.507155	0.000133275
TraesCS3A03G0486500	-0.507231	0.0056815
TraesCS2D03G0038500	-0.507882	0.0482468
TraesCS6A03G0634100	-0.508337	0.0024212
TraesCS4D03G0332700LC	-0.508342	0.0198561
TraesCS4A03G0402800	-0.508728	0.00948432
TraesCS7B03G0461500LC	-0.508959	0.00492614
TraesCS2B03G1314300	-0.509053	0.0137666
TraesCS5A03G0455000	-0.509168	1.13643e-06
TraesCS3B03G0633900	-0.509563	0.00810214
TraesCS2A03G0192300	-0.510013	0.00657327
TraesCS2D03G0443800LC	-0.510684	0.0457882
TraesCS4B03G0939000LC	-0.511021	0.0376349
TraesCS1A03G1021900	-0.511176	0.00125004
TraesCS1A03G0725200	-0.5112	0.0201406
TraesCS7A03G0811900	-0.511298	0.00415645
TraesCS5B03G1266900LC	-0.511657	0.0380507
TraesCS6A03G0485200	-0.512091	0.0099339
TraesCS2D03G0957300LC	-0.513043	7.33848e-05
TraesCS2D03G0498300LC	-0.513602	0.000540048
TraesCS1B03G0607600	-0.513755	0.00673147
TraesCS7D03G0461700	-0.514157	0.00210053
TraesCS6B03G0922400	-0.514344	0.000753058
TraesCS5A03G1009600	-0.514676	0.00303542
TraesCS7A03G0724600LC	-0.514852	0.0469552
TraesCS2B03G0091700	-0.515258	0.0218056
TraesCS2D03G0839800LC	-0.515867	0.0173367
TraesCS3B03G0908200	-0.517153	0.0487262
TraesCS1D03G0385500LC	-0.517386	0.0230631
TraesCS7B03G0615400	-0.517952	0.00194581
TraesCS3A03G0809000	-0.518842	0.00405851
TraesCS1B03G0257900LC	-0.518935	0.00596919
TraesCS5D03G0379800	-0.519663	0.0259089
TraesCS4D03G0456300	-0.520884	0.0337607
TraesCS1A03G0560100	-0.521301	0.000486512
TraesCS4B03G0384600	-0.522123	0.00291349
TraesCS6D03G0280300	-0.522496	0.00859416
TraesCS4B03G0681400	-0.523857	0.0290336
TraesCS3B03G0622500	-0.525224	0.0404981
TraesCS2D03G1107700	-0.526122	0.0391487
TraesCS6A03G0214600	-0.526145	0.0445076
TraesCS6D03G0447900	-0.526346	0.00358736
TraesCS5A03G0877900	-0.527153	0.00612089
TraesCS6B03G0214900	-0.527419	0.0448542
TraesCS5B03G0424400	-0.529285	0.00265745
TraesCS7D03G0165200LC	-0.529339	0.0234908
TraesCS3B03G1165600LC	-0.529392	0.0013133
TraesCS2B03G0050700	-0.529547	0.00758821
TraesCS7B03G0469400LC	-0.529899	0.00609228
TraesCS6B03G0626200	-0.530109	0.00312163
TraesCS3A03G0511200	-0.530217	0.0289812
TraesCS1B03G0395700LC	-0.530749	0.0428004
TraesCS7B03G0477400	-0.531824	0.0127474
TraesCS4D03G0264100	-0.532084	0.000556077
TraesCS6D03G0656500	-0.532298	0.00308529
TraesCS7D03G1241000	-0.532359	0.00550593
TraesCS5D03G0282500	-0.532831	0.00438446
TraesCS3B03G0830300	-0.533309	0.0106119
TraesCS1D03G0393000LC	-0.533566	0.0330607
TraesCS7D03G0959000	-0.534065	0.0136362
TraesCS3A03G0461800LC	-0.534565	0.000321422
TraesCS7D03G0788400	-0.534666	0.0179537
TraesCS5D03G0839000	-0.534936	0.00208344
TraesCS1D03G0291600	-0.535851	0.044562
TraesCS6B03G0628700	-0.535878	0.0337642
TraesCS2A03G0965100LC	-0.53605	0.0445064
TraesCS1B03G0447500LC	-0.536132	0.0328354
TraesCS5D03G0415800LC	-0.536998	0.000556077
TraesCS3D03G0918600	-0.537485	0.000355139
TraesCS7A03G1359100	-0.537724	0.0327862
TraesCS5B03G0529900LC	-0.537746	0.000559818
TraesCS6A03G0112700LC	-0.539564	0.0414424
TraesCS2B03G1034000	-0.540104	0.00701084
TraesCS5D03G0307600	-0.541076	0.0104492
TraesCS5A03G0339000	-0.541237	0.00399436
TraesCS2D03G0304300	-0.541738	0.0408635
TraesCS3A03G0505700	-0.541801	0.00859009
TraesCS5A03G0163100	-0.542174	0.0223183
TraesCS4A03G0111100	-0.543898	0.0181055
TraesCS4B03G0180100LC	-0.543952	0.0323671
TraesCS3D03G0688100	-0.545471	0.0188634
TraesCS6B03G0584400LC	-0.545738	0.00769894
TraesCS7B03G0290900	-0.545834	0.00107301
TraesCS5D03G0611200LC	-0.547466	0.00356146
TraesCS7D03G0596800LC	-0.547489	0.00455193
TraesCS1A03G0347800LC	-0.547654	0.00159608
TraesCS5B03G0338000LC	-0.548054	0.00311519
TraesCS4D03G0517100	-0.548785	0.00739975
TraesCS2D03G0464100LC	-0.549513	0.00948432
TraesCS2A03G0351200LC	-0.550173	0.0234387
TraesCS2A03G0939300	-0.550316	0.0230631
TraesCS7A03G0745600	-0.550671	0.00049742
TraesCS3B03G0005000LC	-0.551655	0.0190686
TraesCS6D03G0512200	-0.552417	0.00805068
TraesCS4B03G0577500LC	-0.5531	0.0105805
TraesCS7B03G0844700	-0.553211	0.00174963
TraesCS7B03G0549400LC	-0.555684	0.0200964
TraesCS3D03G0450400	-0.555896	0.0430757
TraesCS2B03G1082900	-0.555949	0.0182726
TraesCS3B03G0321000	-0.556207	0.00642753
TraesCS4D03G0096500	-0.556566	0.000439877
TraesCS6D03G0446000LC	-0.556789	0.044562
TraesCS3D03G0327600LC	-0.556982	0.0038401
TraesCS7B03G0648800	-0.557426	0.037173
TraesCS4B03G0638900LC	-0.557556	0.00577448
TraesCS1A03G0815700	-0.557874	0.0413196
TraesCS5A03G0313700LC	-0.55862	0.00127532
TraesCS1D03G1033500	-0.559189	0.0190876
TraesCS5B03G1360400	-0.55959	0.0221643
TraesCS3B03G0769100	-0.559813	0.0188634
TraesCS7A03G1141600	-0.56004	0.0376349
TraesCS3D03G0245200	-0.56008	0.000676314
TraesCS5B03G0300800	-0.560339	0.000362706
TraesCS5D03G0391700LC	-0.561559	0.00662975
TraesCS3A03G0498500	-0.562044	0.0242321
TraesCS3D03G0704800LC	-0.562266	0.0285415
TraesCS3D03G0169300	-0.563521	0.01348
TraesCS6B03G0799300LC	-0.563893	0.0284914
TraesCS1D03G0981600	-0.565641	0.0286338
TraesCS5B03G0169400	-0.56571	0.00271638
TraesCS2A03G0360000LC	-0.565909	0.0160256
TraesCS6A03G0517500	-0.566077	0.0216338
TraesCS6A03G0187600	-0.566695	0.00200937
TraesCS2A03G1281600	-0.566894	0.0390055
TraesCS2A03G0420400	-0.567246	0.0399987
TraesCS3B03G1001900	-0.568764	0.030394
TraesCS5D03G1201200	-0.570398	0.0168478
TraesCS1B03G0652900	-0.570467	0.000804706
TraesCS6A03G0836400	-0.570993	0.0287446
TraesCS1B03G0479200LC	-0.57145	0.0433055
TraesCS3A03G0150600LC	-0.572844	0.0147363
TraesCS7A03G0317100	-0.573046	0.000413165
TraesCS1A03G0465300LC	-0.573055	0.0115266
TraesCS7D03G0122900	-0.573889	0.0222403
TraesCS3A03G0369000LC	-0.573972	0.00574781
TraesCS3B03G0597200	-0.574818	0.0300575
TraesCS4B03G0036300LC	-0.578575	0.0170903
TraesCS5A03G0356600	-0.578621	0.0102534
TraesCS1A03G0585600	-0.579562	0.00064155
TraesCS1A03G0621000LC	-0.580226	0.0129
TraesCS4D03G0413600LC	-0.580883	0.0324789
TraesCS3B03G0648200LC	-0.582877	0.0186808
TraesCS4D03G0742600	-0.583139	0.0229726
TraesCS5A03G1146700	-0.583932	0.000699111
TraesCS6B03G0634500	-0.58482	0.0377118
TraesCS3D03G0918700LC	-0.584907	0.0475399
TraesCS6B03G0095200	-0.585471	0.0262051
TraesCS1A03G0503700	-0.5869	0.0144206
TraesCS6A03G0430500	-0.587006	0.0057777
TraesCS6D03G0486800LC	-0.587241	0.00163365
TraesCS6B03G0607000	-0.587607	0.00232386
TraesCS1A03G0568200	-0.588149	0.0179568
TraesCS6A03G0520200	-0.592062	0.00105311
TraesCS2A03G0553000	-0.593535	0.0258753
TraesCS1B03G0427300	-0.593694	0.0182622
TraesCS1B03G0659500	-0.593731	0.0421055
TraesCS7A03G0477200	-0.593905	2.82565e-06
TraesCS7B03G0408300LC	-0.593983	0.00121411
TraesCS3A03G0508100	-0.594899	0.0034193
TraesCS2B03G0390300	-0.595176	0.0113118
TraesCS4A03G0407700	-0.596087	0.000390972
TraesCS6B03G0637300	-0.596736	0.00414841
TraesCS5A03G0506800	-0.597416	0.00815098
TraesCS5D03G0955300	-0.597518	0.00251818
TraesCS2A03G1157400	-0.598802	1.83487e-06
TraesCS5D03G0879000	-0.59998	0.000630925
TraesCS2B03G0094000	-0.600201	0.0181055
TraesCS1A03G0456400LC	-0.600858	0.00032838
TraesCS7B03G0689200	-0.601877	0.00682578
TraesCS7A03G0791800	-0.602452	0.0223183
TraesCS7D03G0746600	-0.602669	0.00106388
TraesCS1A03G1074100LC	-0.603366	0.02979
TraesCS3A03G0525400LC	-0.604108	0.000139084
TraesCS7B03G0355000	-0.605778	0.00654963
TraesCS6A03G0427200LC	-0.606104	0.00254166
TraesCS7B03G0567400LC	-0.606913	0.0140389
TraesCS2D03G0291400	-0.607465	0.00279225
TraesCS7B03G1108000	-0.608955	0.038123
TraesCS2A03G0061300	-0.609132	0.0295198
TraesCS6D03G0174400	-0.609855	0.0140389
TraesCS3A03G0644800	-0.610357	0.019931
TraesCS1A03G0989800	-0.612368	0.0139957
TraesCS3D03G0423500LC	-0.613966	0.00187842
TraesCS2D03G0923800	-0.614189	1.88835e-07
TraesCS1A03G1084700	-0.615268	0.021766
TraesCS3B03G0599300	-0.615836	0.00242991
TraesCS5D03G0285600	-0.615937	0.00859009
TraesCS7B03G1292900LC	-0.616503	0.00244566
TraesCS6A03G0991000LC	-0.617459	0.0441984
TraesCS6A03G0947600	-0.618556	1.11424e-08
TraesCS6B03G0094100	-0.618926	0.00570624
TraesCS3D03G0430600	-0.619099	0.0024212
TraesCS3B03G0566100	-0.619401	0.0370695
TraesCS6B03G1026900	-0.619934	0.000783661
TraesCS6D03G0783000	-0.620886	0.000254144
TraesCS3A03G0802000LC	-0.621596	0.0497004
TraesCS7A03G1105800LC	-0.621614	0.00289341
TraesCS5A03G0386500	-0.621637	0.000322905
TraesCS7B03G0230500	-0.622502	0.00625561
TraesCS2B03G1061700	-0.622613	0.0352307
TraesCS4B03G0466400	-0.622873	7.75274e-06
TraesCS6B03G0507100	-0.62302	0.00810214
TraesCS1D03G0504400	-0.623852	0.0493625
TraesCS5B03G0734400	-0.624146	0.0458509
TraesCS2B03G0407300	-0.624826	0.000625849
TraesCS5A03G1069100LC	-0.625046	0.0234527
TraesCS6A03G0357500LC	-0.625745	0.0112382
TraesCS6B03G0647700	-0.62639	0.0378165
TraesCS6A03G0381200LC	-0.627488	0.00801924
TraesCS3A03G0464900	-0.627584	0.00183503
TraesCS4B03G0433700	-0.628953	0.0428896
TraesCS7A03G0975100	-0.630588	1.00624e-05
TraesCS3A03G0494800	-0.631253	0.0346408
TraesCS3B03G0569200	-0.631418	0.00124231
TraesCS2D03G0161100LC	-0.631578	0.0280336
TraesCS4B03G0622200LC	-0.631964	0.00225736
TraesCS5B03G1298700	-0.631983	0.0360154
TraesCS4D03G0508700	-0.63331	0.0082035
TraesCS7D03G0447700	-0.634014	0.013277
TraesCS2D03G0305300	-0.634389	9.03086e-05
TraesCS3D03G0450900LC	-0.634967	0.0262051
TraesCS6B03G0956500	-0.635204	0.00868928
TraesCS1D03G1039100	-0.635448	0.0124602
TraesCS1B03G1179700LC	-0.635493	0.0330607
TraesCS2A03G0488800	-0.635556	0.00679386
TraesCS5B03G0446000	-0.636196	0.00244566
TraesCS6B03G0684000	-0.636223	0.0121361
TraesCS7B03G0774300LC	-0.636358	5.06003e-06
TraesCS4D03G0461900	-0.637065	0.0183234
TraesCS5D03G0111400LC	-0.637976	0.0234387
TraesCS5B03G1340800	-0.638551	0.0230631
TraesCS5A03G0461700	-0.640023	0.012065
TraesCS2D03G0311400LC	-0.640379	0.019502
TraesCS2B03G0388700	-0.642163	1.18891e-05
TraesCS3B03G0930700	-0.642306	0.000582995
TraesCS4A03G1030600LC	-0.642597	0.0170954
TraesCS6B03G0507000	-0.643228	0.00546978
TraesCS5B03G0153100LC	-0.643707	0.0455964
TraesCS2B03G0643200LC	-0.643902	0.0418891
TraesCS3D03G0576100LC	-0.644896	0.0492345
TraesCS4D03G0408800	-0.645112	2.79003e-08
TraesCS2A03G0290200	-0.645835	7.66367e-05
TraesCS5D03G0391500LC	-0.646238	0.00602713
TraesCS1D03G0133100LC	-0.64638	0.0403095
TraesCS2A03G1132200	-0.646551	0.00377146
TraesCS6D03G0381100LC	-0.646735	0.0352354
TraesCS5D03G0418200	-0.647486	0.00331512
TraesCS3B03G0604100	-0.647605	0.0149287
TraesCS7A03G0581600LC	-0.648178	0.0354467
TraesCS4D03G0417800	-0.649405	0.025544
TraesCS3D03G0263700LC	-0.650376	0.0493117
TraesCS2B03G0649900LC	-0.650821	0.0243269
TraesCS5D03G0330300	-0.652354	0.0182759
TraesCS3B03G0605100LC	-0.652662	0.0280686
TraesCS7B03G0928300LC	-0.652745	0.00983248
TraesCS2D03G0656500LC	-0.652899	0.0132732
TraesCS3B03G1180600	-0.653317	0.0415133
TraesCS5A03G1113500	-0.653425	6.87225e-05
TraesCS6B03G0694800	-0.653749	4.20961e-05
TraesCS4D03G0128000LC	-0.654355	0.000951217
TraesCS5B03G0353100	-0.655688	0.0211155
TraesCS7A03G0743200LC	-0.655868	0.00920575
TraesCS1D03G0786200	-0.656126	0.0029035
TraesCS6B03G0289000	-0.656553	0.00129349
TraesCS7A03G1082000	-0.657592	0.037394
TraesCS1D03G0509700	-0.657961	0.00432779
TraesCS7A03G0743100	-0.659238	0.0111628
TraesCS4A03G1030400LC	-0.659847	0.0107925
TraesCS2D03G1242600	-0.659944	0.00240281
TraesCS2A03G0985400	-0.66128	6.5935e-05
TraesCS5B03G0515300	-0.662024	0.0245759
TraesCS1B03G0467300	-0.662726	0.0295095
TraesCS6B03G0816700	-0.66281	0.0300575
TraesCS5A03G0451700	-0.663369	0.000556077
TraesCS1B03G1103500LC	-0.663491	0.0147177
TraesCS2D03G0652000LC	-0.663709	0.00131753
TraesCS5A03G0686200LC	-0.664115	0.00233448
TraesCS2D03G0558600	-0.664542	0.0485869
TraesCS6B03G0636000	-0.665884	0.000434271
TraesCS2B03G1134500	-0.665974	0.00948432
TraesCS6D03G0536200	-0.66643	0.0103165
TraesCS4B03G0587000LC	-0.666779	0.0416756
TraesCS1D03G0444800LC	-0.667468	0.0427249
TraesCS5D03G0256800LC	-0.668417	2.64788e-07
TraesCS6B03G0902000LC	-0.669192	0.000710018
TraesCS3A03G0529400	-0.669326	0.0121361
TraesCS5A03G0678900LC	-0.669902	0.0459682
TraesCS7B03G1299200	-0.672055	0.00358497
TraesCS6A03G0712100LC	-0.672304	0.0176777
TraesCS7A03G1279000	-0.672564	0.00187269
TraesCS1B03G0042400	-0.675064	0.0295751
TraesCS3D03G0492500	-0.675924	0.0339793
TraesCS1B03G1059300	-0.676973	0.000355761
TraesCS3B03G1417400LC	-0.677531	0.0284573
TraesCS2B03G1468500	-0.678892	0.00561197
TraesCS4A03G0320200LC	-0.681687	0.00125004
TraesCS3B03G0824700LC	-0.68212	0.0233744
TraesCS1D03G0484900	-0.683552	0.0438419
TraesCS7D03G0772000LC	-0.684279	0.0377703
TraesCS2B03G0660300LC	-0.684658	0.0202158
TraesCS5B03G0225400	-0.684985	0.0200972
TraesCS6D03G0440200	-0.685484	4.22347e-06
TraesCS7B03G0507600LC	-0.686	0.01348
TraesCS2D03G0311200LC	-0.686172	0.0438419
TraesCS2A03G0661400LC	-0.687205	0.0133187
TraesCS2B03G0939800LC	-0.689319	0.0450345
TraesCS3B03G0729400LC	-0.690993	0.0158842
TraesCS6D03G0512100	-0.69224	0.0106798
TraesCS6A03G0849400	-0.694048	0.0214463
TraesCS2A03G1282900LC	-0.695255	0.0278227
TraesCS1D03G0218100	-0.695671	0.0125072
TraesCS2B03G0604900LC	-0.695832	0.0347459
TraesCS3A03G0680200LC	-0.696178	0.0162584
TraesCS5B03G0487100	-0.696867	0.00129349
TraesCS6B03G0289100LC	-0.697087	0.0125538
TraesCS4B03G0618900LC	-0.697947	0.0162322
TraesCS2A03G1040600	-0.698157	0.00189893
TraesCS1B03G0191200	-0.698695	0.0222403
TraesCS7A03G0584800LC	-0.700162	9.4679e-05
TraesCS1A03G0528400	-0.70055	0.0199619
TraesCS5B03G0524200LC	-0.700751	3.90504e-06
TraesCS7B03G0649700	-0.702436	0.0210679
TraesCS5B03G0919000	-0.704183	0.013277
TraesCS5B03G0320300	-0.704261	0.0336648
TraesCS1D03G0671800LC	-0.704436	0.0332933
TraesCS2A03G0881300	-0.704504	0.0056815
TraesCS5D03G0391800LC	-0.704533	0.0108983
TraesCS1A03G1052000	-0.704728	5.99464e-05
TraesCS1A03G0245900	-0.706639	2.1391e-05
TraesCS5B03G0144100	-0.706736	0.0328536
TraesCS7B03G1197700	-0.706828	1.5953e-06
TraesCS2B03G0101900	-0.70698	0.00131417
TraesCS2A03G0695100	-0.70718	0.00212117
TraesCS6D03G0728100	-0.707415	7.56548e-05
TraesCS2D03G0203000LC	-0.707722	0.00625561
TraesCS6B03G0705300LC	-0.708203	1.7125e-05
TraesCS3B03G0811900	-0.708241	0.000542848
TraesCS5D03G0237200LC	-0.70876	0.0244898
TraesCS3A03G0404300LC	-0.709935	0.0098547
TraesCS2B03G0348700	-0.711891	0.0303856
TraesCS2A03G0360200LC	-0.712075	0.0347103
TraesCS2D03G0542200LC	-0.712121	0.0399987
TraesCS7A03G0616400LC	-0.71237	0.0447537
TraesCS1A03G0939900LC	-0.712483	0.0377118
TraesCS7D03G1216600	-0.712652	1.18891e-05
TraesCS6B03G1285300	-0.712959	0.0314287
TraesCS5B03G1299700	-0.715279	0.0133989
TraesCS2B03G0666400	-0.716574	0.00808856
TraesCS6A03G0791000LC	-0.71875	0.00137701
TraesCS6B03G0709700LC	-0.719048	0.0216187
TraesCS2B03G0617600	-0.71915	0.0487207
TraesCS2A03G0301600LC	-0.72141	1.50782e-05
TraesCS4B03G0420700LC	-0.721674	0.000274646
TraesCS6B03G1253300LC	-0.723989	0.0191649
TraesCS1A03G0966900	-0.724411	0.000939583
TraesCS7B03G0407300LC	-0.726457	4.00615e-05
TraesCS3D03G0950600	-0.726615	0.0295152
TraesCS6B03G0701900	-0.726877	5.06003e-06
TraesCS7D03G0635100	-0.726883	0.0013808
TraesCS3D03G0463200	-0.727073	0.00269122
TraesCS7D03G0798800LC	-0.727985	0.0421768
TraesCS6B03G0704900	-0.728372	8.454e-05
TraesCS3D03G0395800LC	-0.728927	0.022969
TraesCS2B03G0405700	-0.731331	0.000210204
TraesCS5B03G0134100	-0.732089	0.00786636
TraesCS2B03G0628100	-0.7325	0.0127111
TraesCS3B03G0261600	-0.732558	0.00176602
TraesCS5D03G0049900LC	-0.734014	0.000314914
TraesCS3B03G0543700LC	-0.734072	0.00583975
TraesCS5B03G1204700	-0.734913	0.0225483
TraesCS3A03G1212400	-0.735912	0.0348275
TraesCS3D03G0555600LC	-0.736543	0.0408306
TraesCS7D03G0514200	-0.736767	0.0224127
TraesCS4A03G0049100	-0.737499	0.00129349
TraesCS1B03G1204400	-0.73914	0.0221609
TraesCS4B03G0152100	-0.739371	1.97586e-05
TraesCS6B03G0690600	-0.740427	0.00665943
TraesCS2D03G0527100LC	-0.74071	0.0143642
TraesCS6B03G0683600	-0.741338	0.0095993
TraesCS2A03G0380500	-0.741981	0.0178698
TraesCS3A03G1083100	-0.744133	0.0312756
TraesCS7A03G0653700LC	-0.745369	6.40563e-05
TraesCS3D03G0641400LC	-0.745681	0.0438419
TraesCS5D03G0451700	-0.745731	0.000321422
TraesCS6A03G0116800LC	-0.746255	0.000288802
TraesCS7A03G0928700LC	-0.746484	0.0466382
TraesCS6B03G0548300LC	-0.747438	2.87985e-05
TraesCS6B03G0525500	-0.74769	0.0113117
TraesCS2D03G0464000LC	-0.74817	0.0162069
TraesCS6B03G0643900	-0.74888	0.00498385
TraesCS4B03G0734800LC	-0.749829	5.61145e-05
TraesCS5B03G0569200LC	-0.74999	0.0181055
TraesCS1D03G0419700LC	-0.750479	0.00749594
TraesCS2B03G0639000LC	-0.750752	0.00236174
TraesCS6B03G0179100	-0.751367	0.0314256
TraesCS4D03G0312700LC	-0.753035	0.0110316
TraesCS3B03G1425300	-0.753192	0.00868048
TraesCS2B03G0211000LC	-0.754346	0.00625561
TraesCS4A03G1015200LC	-0.754623	0.025357
TraesCS1B03G0587200LC	-0.75577	0.0176245
TraesCS3B03G0243800	-0.759542	0.00402671
TraesCS2A03G0408900	-0.759552	0.034906
TraesCS2D03G0812900LC	-0.759659	0.0232993
TraesCS6A03G0116900	-0.760213	0.000203988
TraesCS6B03G0645700	-0.761119	0.0383279
TraesCS5D03G1190800	-0.76113	0.0285415
TraesCS2B03G0843200LC	-0.763237	0.0103998
TraesCS2B03G1125500LC	-0.763987	0.00983248
TraesCS2A03G0301900LC	-0.764566	1.24827e-05
TraesCS6B03G0682600	-0.766378	0.000669224
TraesCS3B03G1337400LC	-0.769181	4.17119e-05
TraesCS7B03G0967900LC	-0.770769	0.0414424
TraesCS4B03G0477200	-0.771263	0.00192661
TraesCS4B03G0236600LC	-0.772705	0.0327592
TraesCS6A03G0175700	-0.776565	0.0207686
TraesCS3A03G0190300LC	-0.777302	0.0210679
TraesCS6B03G0694200	-0.777721	3.15514e-08
TraesCS3A03G0501300	-0.777919	0.00153145
TraesCS6B03G0817600LC	-0.778848	5.61532e-05
TraesCS5B03G1209100LC	-0.779598	0.00128213
TraesCS1B03G0941300	-0.781144	0.000326689
TraesCS7A03G0776000LC	-0.781224	0.0443242
TraesCS4B03G0414300LC	-0.782141	0.0182726
TraesCS1A03G0352100	-0.783332	1.94104e-05
TraesCS7B03G0346300	-0.785468	0.00397917
TraesCS1D03G0452000LC	-0.785579	0.0349814
TraesCS6B03G0701600	-0.785601	0.000321422
TraesCS3A03G0036900	-0.787502	0.0324745
TraesCS2A03G0665600	-0.788001	0.049366
TraesCS4A03G0048200LC	-0.788284	0.0099563
TraesCS3A03G0855900LC	-0.78857	6.40563e-05
TraesCS2D03G0651800LC	-0.789818	0.039138
TraesCS5B03G0172900LC	-0.792518	0.0376349
TraesCS2A03G1015700	-0.793008	0.0281774
TraesCS6B03G1181000LC	-0.794991	0.0168857
TraesCS7A03G0162900	-0.796025	0.0227232
TraesCS1B03G0349200LC	-0.797471	0.0344243
TraesCS2B03G0507100LC	-0.799603	0.0173458
TraesCS6B03G0426900LC	-0.80017	0.0136535
TraesCS2A03G0526500LC	-0.801129	0.00308527
TraesCS3D03G0203400LC	-0.804063	0.0337825
TraesCS5B03G1201000	-0.804461	0.000115238
TraesCS1A03G0245800	-0.804951	0.000500275
TraesCS4B03G1004500LC	-0.805232	0.000668894
TraesCS5D03G0242000	-0.806663	0.0333279
TraesCS6D03G0466600LC	-0.807746	0.0233106
TraesCS6B03G0632100	-0.808462	0.00399207
TraesCS6B03G0634300	-0.810025	0.000121694
TraesCS7A03G0963000	-0.813595	0.0108617
TraesCS3D03G1039700LC	-0.81458	0.0494215
TraesCS3D03G0123000	-0.815589	0.0112382
TraesCS2B03G0014300	-0.819454	0.0137314
TraesCS6B03G1285800	-0.820033	0.0144922
TraesCS2D03G0425200LC	-0.8202	0.0221643
TraesCS4A03G0619700LC	-0.821033	0.000231636
TraesCS6B03G0693500	-0.822613	4.42088e-06
TraesCS5B03G0424700	-0.822685	3.3184e-05
TraesCS1A03G0727900LC	-0.823883	0.0200738
TraesCS6B03G0095100	-0.828394	0.00167168
TraesCS7B03G0544100LC	-0.829532	0.030394
TraesCS6B03G0442800LC	-0.830141	0.0183174
TraesCS4D03G0010300	-0.831649	0.0108115
TraesCS3B03G1458100	-0.834258	0.00718109
TraesCS6A03G0080500	-0.836496	0.00931606
TraesCS7D03G0514300	-0.837992	0.00194549
TraesCS2A03G0301800LC	-0.844705	0.000323547
TraesCS3D03G0366400	-0.84476	0.015057
TraesCS5B03G0474500LC	-0.845355	0.0136569
TraesCS6B03G0692100	-0.847827	0.000804706
TraesCS3B03G0776500LC	-0.848479	0.00868928
TraesCS7B03G0670800LC	-0.848491	0.0491583
TraesCS7D03G0372500LC	-0.848689	0.0304416
TraesCS3B03G1452300	-0.850343	0.0143659
TraesCS2B03G0079300	-0.851146	0.000332989
TraesCS6B03G0690000	-0.852771	3.23362e-08
TraesCS2A03G0418800LC	-0.853262	0.0367874
TraesCS7B03G1127000LC	-0.85567	0.021766
TraesCS6B03G0639300	-0.857112	0.021766
TraesCS5B03G0140600	-0.857463	9.28907e-05
TraesCS5D03G0093500LC	-0.857684	0.0452954
TraesCS1B03G0349300LC	-0.860029	2.45246e-05
TraesCS7A03G0204500LC	-0.861847	0.00016472
TraesCS4D03G0398500	-0.862375	0.0383279
TraesCS6B03G0628000	-0.8634	0.00271638
TraesCS2B03G0065300	-0.864656	0.00960384
TraesCS4B03G0213300LC	-0.865764	0.0385793
TraesCS3D03G0781800LC	-0.866291	8.4368e-09
TraesCS4A03G0142800	-0.868359	7.91793e-05
TraesCS2A03G0504300	-0.870155	0.0258891
TraesCS2B03G0722200LC	-0.871207	8.95444e-05
TraesCS4B03G0430200LC	-0.871816	0.000486512
TraesCS5D03G0988300	-0.874162	0.0490937
TraesCS6D03G0616000LC	-0.876651	0.0207236
TraesCS6B03G0698200	-0.877436	3.59394e-05
TraesCS2D03G0156800	-0.878881	3.28736e-07
TraesCS1A03G0392300LC	-0.880905	0.0437465
TraesCS6B03G0689900LC	-0.881471	6.38408e-05
TraesCS1D03G0054000	-0.881804	0.000863574
TraesCS2B03G1125600LC	-0.887616	0.000551375
TraesCS6B03G0338700LC	-0.889202	0.0416756
TraesCS5D03G1065800	-0.890036	9.01851e-06
TraesCS2D03G0153900LC	-0.891628	0.000741788
TraesCS5D03G0962600LC	-0.891818	0.0493727
TraesCS7D03G0787900LC	-0.892421	0.0288284
TraesCS1D03G0819700	-0.897359	0.0295471
TraesCS7B03G0131800LC	-0.901699	0.0433055
TraesCS6B03G0860400LC	-0.903706	0.0140498
TraesCS2A03G0046900	-0.904377	0.01509
TraesCS3B03G1079000LC	-0.90467	0.0457734
TraesCS3B03G0500200	-0.904814	0.0270566
TraesCS2B03G0145800LC	-0.906055	5.48738e-05
TraesCS5A03G0497500LC	-0.908803	0.00614845
TraesCS2A03G0359200LC	-0.908804	0.000267718
TraesCS7B03G0592200LC	-0.909012	0.0414424
TraesCS7A03G0740100	-0.90927	0.0462279
TraesCS5B03G0357900	-0.909351	0.0285415
TraesCS7B03G1190500LC	-0.910897	0.0399987
TraesCS3D03G0927100LC	-0.91113	5.41264e-05
TraesCS6B03G0599000	-0.917328	0.000733236
TraesCS4D03G0334500	-0.918552	0.00831209
TraesCS6B03G0638500	-0.923812	0.00625561
TraesCS7B03G0514900LC	-0.92407	0.0438419
TraesCS4D03G0729200	-0.925129	0.0424445
TraesCS6B03G0700700	-0.927719	0.0140498
TraesCS7B03G0230700LC	-0.928659	0.00579957
TraesCS6B03G0647800LC	-0.934684	3.67563e-05
TraesCS1A03G1023200	-0.934971	1.70219e-05
TraesCS6D03G0064000	-0.93612	0.000922431
TraesCS2D03G0130200	-0.936282	0.012723
TraesCS6B03G0641200	-0.939448	4.7896e-10
TraesCS6A03G0232300LC	-0.942618	0.00692652
TraesCS7B03G0230600LC	-0.946892	0.0271746
TraesCS2B03G0180300	-0.949398	0.0249643
TraesCS3A03G1115900LC	-0.949947	0.00676072
TraesCS1B03G0321400	-0.950462	0.0141492
TraesCSU03G0085900	-0.95603	0.0224204
TraesCS6B03G0628800LC	-0.956223	0.00404319
TraesCS1D03G0339400	-0.959799	0.000229956
TraesCS7B03G0841400LC	-0.960617	0.0474761
TraesCS1A03G0014600	-0.962848	0.00513412
TraesCS3A03G0395700LC	-0.964104	0.000409597
TraesCS3D03G0705400LC	-0.96655	9.81095e-05
TraesCS4B03G0243700LC	-0.968322	0.0296861
TraesCS1D03G0222100LC	-0.969103	0.00900921
TraesCS3D03G0555500	-0.974375	0.00472903
TraesCS2B03G0466300	-0.976063	0.0461863
TraesCS6D03G0483900	-0.978797	0.0168163
TraesCS6B03G0686900	-0.979376	6.06636e-23
TraesCS4A03G0067400LC	-0.981801	0.0327557
TraesCS6B03G0636200	-0.982647	8.00825e-07
TraesCS3B03G1414600	-0.983572	5.02921e-07
TraesCS2A03G1353300	-0.985737	1.35854e-05
TraesCS5D03G0920200LC	-0.987856	0.012124
TraesCS6B03G0578100	-0.989174	1.54027e-05
TraesCS4A03G0048100LC	-0.991688	0.012124
TraesCS4D03G0394600LC	-0.992061	0.0341238
TraesCS4A03G1201900	-0.992805	0.00176472
TraesCS2B03G0014500	-0.99464	0.00940187
TraesCS3B03G0562400LC	-0.99522	0.0477765
TraesCS3B03G1419000	-0.996793	0.0242321
TraesCS1B03G0295000	-0.998171	0.00502952
TraesCS3A03G0319900LC	-0.99838	0.000321422
TraesCS6B03G0639500LC	-0.999667	9.03086e-05
TraesCS6B03G0646900	-1.00533	4.1426e-05
TraesCS3B03G0239200	-1.01247	2.36825e-06
TraesCS5D03G0067200LC	-1.01391	0.0330607
TraesCS3D03G0960100	-1.01436	0.0304265
TraesCS6D03G0422600LC	-1.01604	2.5105e-05
TraesCS5D03G0975200	-1.0189	0.000377857
TraesCS4A03G0402600	-1.02508	0.0043339
TraesCS2D03G0871200LC	-1.02658	0.0234387
TraesCS6B03G0696800	-1.02698	8.225e-11
TraesCS2B03G0639100LC	-1.02705	0.0217813
TraesCS2D03G0120000LC	-1.03151	0.037894
TraesCS4A03G0631600	-1.0331	0.0139622
TraesCS3A03G1006400	-1.03516	0.00176867
TraesCS1B03G0430200	-1.03839	0.0147177
TraesCS3B03G0567600	-1.03993	8.96794e-06
TraesCS5B03G0303700LC	-1.04256	0.0147177
TraesCS2B03G0189900	-1.04278	0.00905621
TraesCS3A03G0395300LC	-1.04301	0.00242991
TraesCS6B03G0705400	-1.04913	3.93464e-11
TraesCS5D03G0407500LC	-1.05002	0.0262051
TraesCS6B03G0872200LC	-1.0545	0.0337284
TraesCS7B03G0622600LC	-1.05489	0.0330607
TraesCS6D03G0794900LC	-1.06013	0.00825486
TraesCS6D03G0487700LC	-1.06056	0.0408306
TraesCS2B03G0722300LC	-1.0631	0.0471898
TraesCS1B03G0887100LC	-1.0655	0.00081352
TraesCS4B03G0464400LC	-1.06683	0.0038401
TraesCS3A03G0401100LC	-1.06839	0.00342095
TraesCS1B03G0817400	-1.06844	0.0404981
TraesCS5D03G0769300	-1.06885	0.0434129
TraesCS2D03G0664800LC	-1.07151	0.0458626
TraesCS4D03G0338900LC	-1.07747	0.0116317
TraesCS5B03G0209900LC	-1.07998	0.0188634
TraesCS3B03G0588500	-1.08516	8.46905e-07
TraesCS3D03G0023300	-1.09015	0.00923187
TraesCS5B03G0300400	-1.09395	0.000231636
TraesCS6B03G0682300	-1.09431	3.8758e-08
TraesCS1A03G0367200LC	-1.09502	0.000808609
TraesCS1B03G0923300LC	-1.09532	0.00632286
TraesCS4B03G0363900LC	-1.09577	0.0235106
TraesCS6B03G0684500LC	-1.09995	0.0438438
TraesCS1B03G0887200LC	-1.10065	0.0138671
TraesCS1D03G0625000	-1.1029	0.026357
TraesCS6B03G0705600	-1.10343	1.01836e-13
TraesCS7D03G0538400	-1.1036	0.0365037
TraesCS5D03G0173600LC	-1.1069	0.0262051
TraesCS2B03G0088500	-1.10693	0.0344579
TraesCS3B03G0685900	-1.10704	0.0022133
TraesCS1A03G0018400	-1.10756	0.00504601
TraesCS3B03G0701700	-1.10895	0.00648242
TraesCS5A03G0826500	-1.10907	0.0129
TraesCS2B03G0608800	-1.11832	0.00228818
TraesCS4A03G0040100	-1.1218	0.0082521
TraesCS6B03G0683800	-1.12477	0.0269793
TraesCS4A03G1030500LC	-1.12517	2.38473e-05
TraesCS7A03G0183900LC	-1.12597	0.00587435
TraesCS6B03G0702000LC	-1.12644	2.23865e-10
TraesCS3A03G0319800LC	-1.13134	0.0453851
TraesCS3B03G1267500LC	-1.13205	0.00291711
TraesCS4B03G0860900LC	-1.13696	0.00289747
TraesCS2A03G0844400LC	-1.13698	1.29316e-05
TraesCS2D03G0827700LC	-1.14031	0.000254144
TraesCS6B03G0704600LC	-1.14222	1.73538e-05
TraesCS3B03G1420500LC	-1.14271	0.0314256
TraesCS2A03G0539900	-1.14282	0.0152732
TraesCS4B03G0550300LC	-1.14387	0.00129349
TraesCS4B03G0516300	-1.14489	0.0349082
TraesCS6B03G0681100	-1.15396	1.37047e-10
TraesCS6B03G0691900	-1.15773	0.047111
TraesCS1A03G0893400	-1.15961	1.784e-07
TraesCS5D03G0531400	-1.16238	0.00179083
TraesCS4B03G0293600LC	-1.1708	0.000920983
TraesCS1D03G0197400	-1.1746	0.0314788
TraesCS6D03G0231200	-1.17475	0.0262051
TraesCS4B03G0215900LC	-1.18207	1.57187e-11
TraesCS7D03G1105700	-1.18331	0.00808241
TraesCS2A03G1048900	-1.18506	0.0459682
TraesCS3A03G0147500LC	-1.18626	0.0323218
TraesCS7D03G1089000	-1.18884	0.00200752
TraesCS4A03G0576500LC	-1.20036	0.0314256
TraesCS6B03G0424800LC	-1.20204	0.0269793
TraesCS3B03G1132900	-1.20486	0.0314287
TraesCS7B03G0571800LC	-1.21072	0.0195338
TraesCS5D03G0189100LC	-1.21725	0.0443242
TraesCS7A03G0801800LC	-1.2181	0.0307579
TraesCS2B03G0063000	-1.2249	3.57014e-14
TraesCS6B03G1145700LC	-1.2257	0.0362456
TraesCS6B03G0718800	-1.22675	0.0080202
TraesCS1A03G0246300LC	-1.23113	0.0482468
TraesCS2D03G0520300LC	-1.23526	0.0455964
TraesCS1B03G0887300LC	-1.23609	0.0455964
TraesCS5A03G1304500	-1.23656	0.0324789
TraesCS1A03G0226000	-1.23915	0.0252823
TraesCS6B03G0640500LC	-1.24875	0.0321731
TraesCS6A03G1016400	-1.25813	0.0404108
TraesCS5D03G1184000	-1.25872	0.0234455
TraesCS4D03G0604100LC	-1.26829	0.00323691
TraesCS6B03G0633800LC	-1.27233	0.0176395
TraesCS7B03G0481200LC	-1.27287	0.0360759
TraesCS7B03G0866900LC	-1.28032	0.0327463
TraesCS7D03G0842600	-1.28697	0.00701084
TraesCS5B03G1200400	-1.29033	3.85155e-08
TraesCS2B03G0190500	-1.29414	0.0331646
TraesCS3B03G0749800	-1.30088	9.12935e-06
TraesCS6B03G0704100LC	-1.31914	0.000855442
TraesCS5A03G0231600LC	-1.32277	0.000469508
TraesCS5D03G0363600	-1.32415	0.00118111
TraesCS6B03G0630900	-1.32485	5.29075e-08
TraesCS3D03G0169200LC	-1.32716	0.0013808
TraesCS6B03G0196600	-1.32999	2.2282e-05
TraesCS1B03G0079700LC	-1.33052	0.0396176
TraesCS5D03G0252900LC	-1.337	0.0461863
TraesCS6A03G0117800LC	-1.33977	2.43828e-11
TraesCS4A03G0855300LC	-1.34175	9.20726e-05
TraesCS5B03G0499300LC	-1.34495	0.0452954
TraesCS6B03G0191800LC	-1.34786	0.0427721
TraesCS4A03G1125700	-1.35519	0.00295794
TraesCS6A03G0193500LC	-1.35591	0.039613
TraesCS2D03G0463900LC	-1.37155	5.92365e-07
TraesCS2D03G0520100LC	-1.37851	0.00200937
TraesCS6D03G0842100LC	-1.38608	2.66729e-06
TraesCS5B03G0333200	-1.38943	2.61382e-05
TraesCS3D03G0470700LC	-1.39171	0.0109591
TraesCS2D03G1264500	-1.39257	0.0181016
TraesCS7D03G0818100LC	-1.4093	0.0432053
TraesCS5D03G0688500	-1.41028	4.01293e-05
TraesCS5D03G0963300LC	-1.41293	0.0020931
TraesCS1B03G0800000LC	-1.41605	0.020972
TraesCS7B03G0610500LC	-1.42155	0.000587848
TraesCS4B03G0465200LC	-1.42667	0.0057777
TraesCS1D03G0060900	-1.42713	0.0230631
TraesCS6B03G0727700LC	-1.42841	0.000894339
TraesCS7A03G0045300	-1.43117	3.78181e-09
TraesCS2B03G0722500LC	-1.47033	0.0302663
TraesCS6B03G0639900LC	-1.4752	0.0248451
TraesCS7D03G0042200	-1.48723	0.000133275
TraesCS5B03G1166600LC	-1.4874	7.55097e-22
TraesCS6B03G0645100LC	-1.4884	4.81528e-08
TraesCS5D03G0258900LC	-1.49358	0.040182
TraesCS6B03G0306700LC	-1.4951	0.0428183
TraesCS6D03G0416400	-1.49701	7.89035e-14
TraesCS2B03G0095700	-1.49744	8.71975e-06
TraesCS7D03G0114700LC	-1.49874	0.0130918
TraesCS5D03G1042300LC	-1.50141	0.038675
TraesCS4A03G0456800LC	-1.50169	0.00307019
TraesCS2B03G0192900	-1.50422	6.66965e-20
TraesCS1B03G0454200LC	-1.50585	4.89802e-05
TraesCS1A03G1085100	-1.52197	3.1789e-19
TraesCS1B03G0535800	-1.52791	0.0401369
TraesCS2A03G1125500	-1.53478	5.57749e-46
TraesCS3A03G0147600LC	-1.53537	0.0279424
TraesCS7B03G0610600LC	-1.55041	0.00064354
TraesCS4B03G0290600LC	-1.56067	0.0441984
TraesCS2D03G0538100LC	-1.56415	0.0408635
TraesCS4D03G0405600LC	-1.57221	0.038123
TraesCS5B03G0475100LC	-1.57634	0.0494281
TraesCS4D03G0399900LC	-1.60581	0.00221747
TraesCS6A03G0987900	-1.6348	8.9437e-12
TraesCS6B03G0631800LC	-1.6447	0.0467717
TraesCS6B03G0643800	-1.65228	0.0437253
TraesCS2D03G0463800LC	-1.65317	0.0208291
TraesCS3B03G0464700	-1.66202	0.0369522
TraesCS2A03G0216300LC	-1.6677	0.0441984
TraesCS4B03G0717800LC	-1.6738	0.00468432
TraesCSU03G0020800	-1.67495	0.04294
TraesCS1A03G0665400LC	-1.68149	0.0350448
TraesCS6B03G0681500LC	-1.68738	0.0154334
TraesCS6A03G0244300LC	-1.69056	0.00679386
TraesCS7D03G0526200LC	-1.69105	0.000187496
TraesCS1B03G0888500LC	-1.69153	0.0285415
TraesCS1B03G1122800LC	-1.69884	0.0448542
TraesCS2B03G1554700	-1.71172	0.000105843
TraesCS7B03G0576400	-1.74461	0.0247026
TraesCS5D03G1021500	-1.74811	0.016344
TraesCS2D03G0271400LC	-1.7484	0.0489954
TraesCS7B03G0140900LC	-1.75509	0.00532658
TraesCS5B03G0274200LC	-1.75549	4.00615e-05
TraesCS3B03G0556600LC	-1.78675	0.0218576
TraesCS6D03G0603400	-1.78773	0.0399987
TraesCS6A03G0362800	-1.78885	0.0152865
TraesCS2B03G0919200	-1.80817	0.00319403
TraesCS5D03G0621000	-1.81026	0.0188634
TraesCS7A03G0010000LC	-1.81439	0.0262998
TraesCS2B03G0084700	-1.81459	9.6582e-10
TraesCS5B03G1177200	-1.82873	0.0272388
TraesCS7D03G0996400LC	-1.83155	0.0409416
TraesCS2D03G0535100LC	-1.84198	0.0425084
TraesCS2B03G0251000LC	-1.86916	0.0099339
TraesCS7A03G1218800LC	-1.87581	0.0462799
TraesCS1D03G0282800LC	-1.8803	0.0290021
TraesCS2A03G0052700LC	-1.8951	0.0441984
TraesCS7B03G1168200	-1.89995	0.00225736
TraesCS1B03G0324600LC	-1.90997	0.0132278
TraesCS5A03G0380400LC	-1.91093	0.0353235
TraesCS7B03G0490500LC	-1.91306	0.0357329
TraesCS1B03G0214100	-1.91365	0.0222171
TraesCS3A03G0283100LC	-1.91582	0.0376911
TraesCS4A03G0687300LC	-1.92115	0.0293945
TraesCS2B03G1284400	-1.93304	0.0461588
TraesCS7B03G0386900LC	-1.95075	0.00150675
TraesCS2B03G1169800LC	-1.98109	1.41232e-24
TraesCS6A03G0036400LC	-1.98449	0.0116146
TraesCS6B03G0702800LC	-1.99582	0.00962824
TraesCS7D03G0996300LC	-2.01669	0.0252582
TraesCS1B03G1122700LC	-2.02	0.00142503
MIR156d_Chr6B	-2.03105	0.0347459
TraesCS1D03G0451300LC	-2.05333	0.0267621
TraesCS6A03G0329300LC	-2.05898	0.000254853
TraesCS2B03G0087700	-2.08242	0.0484596
TraesCS3B03G1450300LC	-2.08887	0.000163682
TraesCS7B03G0717600LC	-2.09154	0.00490608
TraesCS5B03G1179200	-2.12758	2.72767e-05
TraesCS7A03G0459000	-2.12796	0.00133395
TraesCS6B03G0757100LC	-2.13383	0.0452954
TraesCS2A03G0216400LC	-2.13485	0.0229726
TraesCS2D03G0109800	-2.14075	0.0385793
TraesCS7A03G0166900LC	-2.15872	0.0106005
TraesCS2D03G0631200LC	-2.20948	0.0400741
TraesCS1A03G1083200LC	-2.22907	0.00063915
TraesCS6B03G0681400LC	-2.23793	0.0285415
TraesCS3B03G0534000LC	-2.26366	0.0470448
TraesCS2A03G0579400LC	-2.26977	0.0166512
TraesCS2B03G0071500	-2.28477	0.0320064
TraesCS6A03G0278200	-2.2942	0.000131316
TraesCS2B03G0056300	-2.29852	1.74213e-09
TraesCS6B03G0253000LC	-2.30308	0.0457882
TraesCS1D03G1001100LC	-2.30983	0.000378953
TraesCSU03G0071400LC	-2.31145	0.00723448
TraesCS2B03G0617000LC	-2.33357	0.00970696
TraesCS4B03G0180200LC	-2.34865	8.83801e-05
TraesCS3D03G0470800LC	-2.38632	0.0432108
TraesCS4D03G0757200LC	-2.39579	0.0352307
TraesCS5B03G0445300LC	-2.39652	0.0367105
TraesCS7D03G0951000	-2.42385	2.2381e-08
TraesCS5B03G1214800	-2.4339	1.40722e-08
TraesCS7A03G0045000	-2.44263	0.0393371
TraesCS1A03G1012400	-2.44656	0.0216017
TraesCS4A03G0314000LC	-2.45305	0.0210679
TraesCS7A03G0628300LC	-2.45635	0.0441984
TraesCS7B03G0482700LC	-2.46962	0.00210053
TraesCS5B03G0047500LC	-2.48112	0.00242473
TraesCS6A03G0855000LC	-2.50714	4.27582e-24
TraesCS3B03G0597600LC	-2.54076	0.0347459
TraesCS7B03G1079900	-2.59637	5.83287e-07
TraesCS3A03G1094300	-2.60459	5.038e-10
TraesCS6B03G0946500LC	-2.65042	0.000100135
TraesCS1D03G0451600LC	-2.66578	0.0109381
TraesCS7D03G0216900LC	-2.66905	0.0188634
TraesCS2B03G0389000	-2.68767	0.0399637
TraesCS2B03G0075700	-2.68856	5.84809e-28
TraesCS2B03G0065800LC	-2.70866	8.37823e-25
TraesCS2B03G0072100	-2.71669	5.20539e-25
TraesCS2A03G0172800LC	-2.72179	9.81436e-18
TraesCS6B03G0641500LC	-2.73688	0.0106798
TraesCS4B03G0180400LC	-2.75736	0.0412859
TraesCS3B03G0458800LC	-2.76059	0.0306649
TraesCS7B03G0076100	-2.7819	0.0438438
TraesCS3A03G0384300LC	-2.8335	0.0263275
TraesCS7A03G1322000	-2.83979	0.0422467
TraesCS7B03G0482900LC	-2.9012	0.000155984
TraesCS7B03G0658700LC	-2.94722	0.000924518
TraesCS3A03G0761500	-2.98791	5.70802e-06
TraesCS3D03G1032700LC	-3.0333	0.0306714
TraesCS6A03G0109100	-3.06646	0.00945077
TraesCS2B03G1305700	-3.06762	0.0239142
TraesCS3A03G1091100	-3.0716	3.54021e-06
TraesCS2D03G0907800LC	-3.09071	0.00698159
TraesCS6A03G0175100LC	-3.10104	0.0140843
TraesCS3D03G0470900LC	-3.18265	3.49646e-05
TraesCS4B03G0180300LC	-3.25124	0.00665943
TraesCS5B03G0022900	-3.31545	2.62529e-05
TraesCS2B03G0108400	-3.35005	8.21451e-19
TraesCS3A03G0282800LC	-3.37721	0.0102607
TraesCS6A03G0855100LC	-3.38874	0.019649
TraesCS7B03G0058800LC	-3.43639	7.9935e-08
TraesCS4A03G0553600LC	-3.44762	0.0129169
TraesCS2B03G0062900	-3.52771	1.15939e-16
TraesCS3B03G0168400	-3.55698	8.94718e-15
TraesCS2B03G0073700	-3.58685	0.000707185
TraesCS1D03G0104700	-3.58705	0.00805068
TraesCS7D03G0377500LC	-3.69004	1.08151e-06
TraesCS5D03G0681300LC	-3.70041	1.46986e-11
TraesCS6B03G1281900LC	-3.79066	0.0190754
TraesCS7A03G0096500	-3.85283	1.54995e-09
TraesCS5B03G0050700	-3.89541	0.00592254
TraesCS7B03G0482500LC	-3.93191	0.0416756
TraesCS7D03G0263600LC	-3.93927	0.00498709
TraesCS1B03G0417100LC	-3.95244	0.00107628
TraesCS4B03G0475600LC	-3.96092	0.0378688
TraesCS2B03G0777400LC	-4.06506	0.00486345
TraesCS1A03G0964600LC	-4.17458	0.000855442
TraesCS1D03G0740900	-4.27533	0.0411812
TraesCS1B03G1284600LC	-4.27988	0.0301855
TraesCS7D03G0503200LC	-4.32729	0.0410602
TraesCS2B03G0076800	-4.49322	8.88013e-05
TraesCS7D03G0591000	-4.54014	2.26869e-08
TraesCSU03G0108500	-4.54288	0.0120486
TraesCS2B03G0058800	-4.65784	4.78045e-12
TraesCS1D03G0173300LC	-4.68183	1.88641e-09
TraesCS1B03G0210100LC	-4.68779	0.000687403
TraesCS2B03G0079800	-4.77508	7.42406e-17
TraesCS6A03G0327100LC	-4.83147	6.99893e-12
TraesCS6B03G0370500LC	-5.0236	0.0127474
TraesCS2B03G0063100	-5.74466	7.07751e-21
TraesCS5B03G0120900LC	-5.96875	0.000219693
TraesCS1A03G0173300LC	-6.31269	0.000337734
TraesCS7D03G0550800	-6.37971	0.000188554
TraesCS5D03G1197800	-6.5743	0.00870858
TraesCS2B03G0051100	-8.11245	3.94166e-09
TraesCS5B03G1218400LC	-8.89494	8.65819e-13
TraesCS5B03G1179600LC	-10.55	3.99583e-10
TraesCS2B03G0065200	-12.6835	2.63236e-24
