# Supplementary material for: Induced variation in BRASSINOSTEROID INSENSITIVE 1 (BRI1) confers a compact wheat architecture
Source: BMC Plant Biol. 2025 May 26;25:700. doi: 10.1186/s12870-025-06762-w (PMC12105372; doi:10.1186/s12870-025-06762-w)
Supplement: Supplementary file 4 — Additional file 4. GO terms for 1312 and 4653 core DEGs. [file 12870_2025_6762_MOESM4_ESM.xlsx]

## Sheet: 1312 DEGs
S. No.	Gene Id's (2.1)	Gene Id's (1.1)
1	TraesCS3D03G0152600	TraesCS3D02G077400
2	TraesCS3A03G1201400	TraesCS3A02G510100
3	TraesCS4A03G0081700	TraesCS4A02G042100
4	TraesCS4B03G0700400	TraesCS4B02G262900
5	TraesCS1D03G0069800	TraesCS1D02G036000
6	TraesCS2A03G0813400	TraesCS2A02G334600
7	TraesCS3D03G0283200	TraesCS3D02G134700
8	TraesCS6B03G0686900	TraesCS6B02G236800.2
9	TraesCS4D03G0626500	TraesCS4D02G263000
10	TraesCS5D03G0608900	TraesCS5D02G265700
11	TraesCS3A03G0291800LC	TraesCS3A02G439200LC
12	TraesCS7B03G1108300	TraesCS7B02G411200
13	TraesCS1B03G1273800	TraesCS1B02G476400
14	TraesCS1A03G1022000	TraesCS1A02G418800
15	TraesCS2B03G0080400	TraesCS2B02G038700
16	TraesCS5D03G0687600	TraesCS5D02G302600
17	TraesCS2B03G0383800	TraesCS2B02G157500
18	TraesCS7D03G0334500	TraesCS7D02G149200
19	TraesCS6B03G1161500	TraesCS6B02G412100
20	TraesCS2B03G0101800	TraesCS2B02G048400
21	TraesCS4A03G1108900LC	TraesCS4A02G585300LC
22	TraesCS2B03G0273200	TraesCS2B02G113900
23	TraesCS6B03G0702000LC	TraesCS6B02G457800LC
24	TraesCS5B03G0211600	TraesCS5B02G084500
25	TraesCS1B03G0260500	TraesCS1B02G097200
26	TraesCS2B03G0944700	TraesCS2B02G366900
27	TraesCS6B03G0314200	TraesCS6B02G126400
28	TraesCS2A03G0148500	TraesCS2A02G076100
29	TraesCS5B03G0040800	TraesCS5B02G017900
30	TraesCS7D03G0873800	TraesCS7D02G370400
31	TraesCS7A03G0932000	TraesCS7A02G385100
32	TraesCS6B03G0971300	TraesCS6B02G344600
33	TraesCS4D03G0011400	TraesCS4D02G006500
34	TraesCS6B03G0214900	TraesCS6B02G091500
35	TraesCS7A03G0857000	TraesCS7A02G350500
36	TraesCS2D03G0286400	TraesCS2D02G136100
37	TraesCS6A03G0939400	TraesCS6A02G369800
38	TraesCS1D03G1038800	TraesCS1D02G450100
39	TraesCS2B03G0926400	TraesCS2B02G359400
40	TraesCS4D03G0680400	TraesCS4D02G286900
41	TraesCS3A03G0338400	TraesCS3A02G146300
42	TraesCS7B03G0329500	TraesCS7B02G126400
43	TraesCS2D03G0794800	TraesCS2D02G346900
44	TraesCS2D03G0870900	TraesCS2D02G381900
45	TraesCS7D03G0736300	TraesCS7D02G308700
46	TraesCS4B03G0155100	TraesCS4A02G245100
47	TraesCS5D03G1100400	TraesCS5D02G502900
48	TraesCS1D03G0981700	TraesCS1D02G426500
49	TraesCS4B03G0082200	TraesCS4B02G037700
50	TraesCS7D03G0052300	TraesCS7D02G022600
51	TraesCS2D03G0724700	TraesCS2D02G315600.2
52	TraesCS2D03G0507800	TraesCS2D02G236100
53	TraesCS4B03G0568800	TraesCS4B02G204500
54	TraesCS2A03G0852000	TraesCS2A02G348500
55	TraesCS2A03G1350400	TraesCS2A02G565700
56	TraesCS3A03G0292700LC	TraesCS3A02G439500LC
57	TraesCS7A03G0345900	TraesCS7A02G147400
58	TraesCS4A03G0206400	TraesCS4A02G099800
59	TraesCS6D03G0775000	TraesCS6D02G334000
60	TraesCS4B03G0082800	TraesCS4B02G037900
61	TraesCS1B03G0560600LC	TraesCS1B02G367300LC
62	TraesCS1A03G0960500	TraesCS1A02G393900
63	TraesCS4D03G0058900	TraesCS4D02G035200
64	TraesCS3A03G0268800	TraesCS3A02G122700
65	TraesCS6B03G0681100	TraesCS6B02G235500
66	TraesCS4A03G1181700	TraesCS4A02G469900
67	TraesCS5B03G0983100	TraesCS5B02G395100
68	TraesCS2D03G0205000	TraesCS2D02G097600
69	TraesCS3D03G0734000	TraesCS3D02G325300
70	TraesCS5B03G1276000LC	TraesCS5B02G749000LC
71	TraesCS7D03G0393100	TraesCS7D02G174200
72	TraesCS7B03G0710000	TraesCS7B02G257300
73	TraesCS5B03G0570400	TraesCS5B02G215800
74	TraesCS6B03G0000500	TraesCS6B02G004400
75	TraesCS5B03G0625900	TraesCS5B02G239700
76	TraesCS6A03G0973200	TraesCS6A02G386400
77	TraesCS6D03G0032600	TraesCS6D02G015100
78	TraesCS1B03G0195100	TraesCS1B02G077500
79	TraesCS7B03G0543200	TraesCS7B02G189500.2
80	TraesCS6D03G0004700	TraesCS6B02G004400
81	TraesCS2A03G0358800	TraesCS2A02G172600
82	TraesCS2B03G0808800	TraesCS2B02G310000
83	TraesCS6B03G0694200	TraesCS6B02G238600
84	TraesCS6B03G1053800	TraesCS6B02G373100
85	TraesCS6B03G0776200	TraesCS6B02G265800
86	TraesCS7A03G0720300	TraesCS7A02G294700
87	TraesCS7B03G0232900	TraesCS7B02G086900
88	TraesCS5A03G0207600	TraesCS5A02G081900
89	TraesCS2D03G1125400	TraesCS2D02G504900
90	TraesCS3B03G0360200	TraesCS3B02G151600
91	TraesCS5A03G0662000	TraesCS5A02G268800
92	TraesCS1D03G0131800	TraesCS1D02G060500
93	TraesCS3D03G0384100	TraesCS3D02G176100
94	TraesCS4A03G0697800	TraesCS4A02G268900
95	TraesCS7A03G1054700	TraesCS7A02G435500
96	TraesCS3B03G0420400	TraesCS3B02G175900
97	TraesCS3D03G0506700	TraesCS3D02G212900
98	TraesCS6B03G0862600LC	TraesCS6B02G559300LC
99	TraesCS6B03G0500000	TraesCS6B02G194600
100	TraesCS7A03G0584800LC	TraesCS7A02G328100LC
101	TraesCS4D03G0080300	TraesCS4D02G045200
102	TraesCS2A03G0086800	TraesCS2A02G046200
103	TraesCS4A03G0787700LC	TraesCS4A02G473200LC
104	TraesCS2A03G1195300	TraesCS2D02G515500
105	TraesCS2B03G0056300	TraesCS2B02G027000
106	TraesCS5D03G0569300	TraesCS5A02G239100
107	TraesCS6B03G1283200	TraesCS6B02G464800
108	TraesCS7B03G0900100	TraesCS7B02G335200
109	TraesCS4A03G0621100	TraesCS4A02G235300
110	TraesCS6A03G0972200	TraesCS6A02G385400
111	TraesCS4D03G0646800	TraesCS4D02G273000
112	TraesCS1A03G1085100	TraesCS1A02G445600
113	TraesCS4B03G0477200	TraesCS4B02G168900
114	TraesCS1B03G0275400	TraesCS1B02G102600
115	TraesCS2B03G1425400	TraesCS2B02G569000
116	TraesCS7B03G0719900LC	TraesCS7B02G455000LC
117	TraesCS2B03G0807500	TraesCS2B02G309500
118	TraesCS3B03G0627700	TraesCS3B02G240500
119	TraesCS6D03G0011000	TraesCS6D02G004300
120	TraesCS6B03G0646900	TraesCS6B02G229200
121	TraesCSU03G0055700LC	TraesCSU02G091700LC
122	TraesCS3B03G0904000	TraesCS3B02G356500
123	TraesCS2A03G0931100	TraesCS2A02G384600
124	TraesCS3B03G0924300	TraesCS3B02G365400
125	TraesCS5D03G0218100	TraesCS5D02G090700
126	TraesCS5B03G1119400	TraesCS5B02G456000
127	TraesCS4B03G0140700	TraesCS4B02G064400
128	TraesCS4A03G0229200	TraesCS4A02G110700
129	TraesCS4D03G0479900	TraesCS4D02G194600
130	TraesCS2D03G0074500	TraesCS2D02G040900.2
131	TraesCS4A03G0032200	TraesCS4A02G019100
132	TraesCS3B03G0090000	TraesCS3B02G039600
133	TraesCS6B03G0290800	TraesCS6B02G117600
134	TraesCS6A03G0191900	TraesCS6A02G084600
135	TraesCS2B03G0155300	TraesCS2B02G070700
136	TraesCS1A03G0197600	TraesCS1A02G081300
137	TraesCS3A03G0092600	TraesCS3A02G046000.2
138	TraesCS5B03G1017200	TraesCS5A02G407700.2
139	TraesCS2D03G0111800	TraesCS2D02G057900
140	TraesCS2B03G1023800	TraesCS2B02G402100
141	TraesCS3A03G0230800LC	TraesCS3A02G128400LC
142	TraesCS6B03G0351200	TraesCS6B02G139500
143	TraesCSU03G0085300LC	TraesCSU02G143000LC
144	TraesCS3B03G1180100	TraesCS3B02G477300
145	TraesCS6A03G0706200	TraesCS6A02G263500
146	TraesCS3B03G0207400	TraesCS3B02G089000
147	TraesCS3B03G1417400LC	TraesCS3B02G841500LC
148	TraesCS4A03G0542900	TraesCS4A02G203400
149	TraesCS5B03G0721700	TraesCS5B02G277800
150	TraesCS3D03G0651900	TraesCS3D02G282700
151	TraesCS3B03G0222400	TraesCS3B02G096600
152	TraesCS7A03G1350300	TraesCS7A02G555300
153	TraesCS4D03G0069000	TraesCS4D02G041200
154	TraesCS5D03G1152200	TraesCS5D02G528100.2
155	TraesCS5A03G1244500	TraesCS5A02G533200.2
156	TraesCS2A03G0732900	TraesCS2A02G293700
157	TraesCS2A03G0172800LC	TraesCS2A02G082500LC
158	TraesCS6A03G0158000	TraesCS6A02G071100
159	TraesCS2B03G0969500	TraesCS2B02G377500
160	TraesCS5B03G0837300	TraesCS5B02G334000
161	TraesCS1D03G0237300	TraesCS1D02G101200
162	TraesCS3B03G0353200	TraesCS3B02G148000
163	TraesCS3D03G0327600LC	TraesCS3D02G175400LC
164	TraesCS2D03G0877800	TraesCS2D02G385300
165	TraesCS3A03G0359600	TraesCS3A02G155200
166	TraesCS1B03G0824800LC	TraesCS1B02G523200LC
167	TraesCS6A03G0361800LC	TraesCS6A02G208700LC
168	TraesCS3B03G1294400	TraesCS3B02G520100.2
169	TraesCS4D03G0099700	TraesCS4D02G054500
170	TraesCS7D03G0362100	TraesCS7D02G161000
171	TraesCS5A03G0869500	TraesCS5A02G362200
172	TraesCS3A03G0723400	TraesCS3A02G290400
173	TraesCS7A03G1288800	TraesCS7A02G530300
174	TraesCS6D03G0382100	TraesCS6D02G170100
175	TraesCS3D03G0186300	TraesCS3D02G094200
176	TraesCS6B03G1189000	TraesCS6B02G424500
177	TraesCS4B03G0812000	TraesCS4B02G312600
178	TraesCS6D03G0317500	TraesCS6D02G141500
179	TraesCS3A03G0093000	TraesCS3A02G046200
180	TraesCS1B03G0501800	TraesCS1B02G170200
181	TraesCS4D03G0060200	TraesCS4D02G036000
182	TraesCS3B03G0829800	TraesCS3A02G290400
183	TraesCS4A03G0796000	TraesCS4A02G319000
184	TraesCS7A03G0258700	TraesCS7A02G109300
185	TraesCS2B03G0063800	TraesCS2B02G031200
186	TraesCS6B03G0831700	TraesCS6B02G287900
187	TraesCS3B03G0917200	TraesCS3B02G362500
188	TraesCS3A03G0590800	TraesCS3A02G226600
189	TraesCS7A03G0096500	TraesCS7A02G042600
190	TraesCS7D03G0093900	TraesCS7D02G041500
191	TraesCS3B03G0359900LC	TraesCS3B02G203300LC
192	TraesCS6B03G0641200	TraesCS6B02G228100.3
193	TraesCS3D03G1147600	TraesCS3D02G518600
194	TraesCS3D03G0958800	TraesCS3D02G436100
195	TraesCS7D03G1251300	TraesCS7D02G531600
196	TraesCS7B03G0140900LC	TraesCS7B02G086900LC
197	TraesCS3B03G0085300	TraesCS3B02G037300
198	TraesCS3A03G0048600	TraesCS3A02G024200
199	TraesCS5B03G0346700	TraesCS5B02G126800
200	TraesCS7D03G1188800	TraesCS7D02G502500
201	TraesCS4A03G1108300	TraesCS4A02G393500
202	TraesCS1D03G0759800	TraesCS1B02G332700
203	TraesCS1D03G0435200LC	TraesCS1D02G264100LC
204	TraesCS5D03G0553400	TraesCS5D02G239000
205	TraesCS4D03G0460000	TraesCS4D02G185400
206	TraesCS2D03G0497200	TraesCS2D02G233900
207	TraesCS6B03G0690000	TraesCS6B02G237400
208	TraesCS2A03G0478700	TraesCS2A02G222800
209	TraesCS2D03G0046300	TraesCS2D02G023400
210	TraesCS6A03G0175700	TraesCS6A02G076900.2
211	TraesCS2A03G0199600	TraesCS2A02G097400
212	TraesCS6B03G0694800	TraesCS6B02G238900
213	TraesCS6B03G0637300	TraesCS6B02G225600
214	TraesCS7D03G1286900	TraesCS7D02G553000
215	TraesCS2B03G0449100	TraesCS2B02G186100
216	TraesCS6B03G0628000	TraesCS6B02G227900
217	TraesCS4D03G0800400	TraesCS4D02G344800
218	TraesCS3A03G0081800	TraesCS3A02G040800
219	TraesCS1B03G0454200LC	TraesCS1B02G293200LC
220	TraesCS3B03G0138600	TraesCS3B02G061700
221	TraesCS6B03G1164000	TraesCS6B02G413300
222	TraesCS4D03G0479700	TraesCS4D02G194400
223	TraesCS6B03G0701900	TraesCS6B02G241000
224	TraesCS5B03G0622500	TraesCS5A02G239100
225	TraesCS7D03G0305600	TraesCS7D02G136400
226	TraesCS2D03G0247100	TraesCS2D02G117400
227	TraesCS3D03G0927100LC	TraesCS3D02G508700LC
228	TraesCS7D03G0696600	TraesCS7D02G293100
229	TraesCS1B03G0366100	TraesCS1B02G134900
230	TraesCS5B03G0732700	TraesCS5B02G283400
231	TraesCS6A03G0917800	TraesCS6A02G358100
232	TraesCS6B03G0628700	TraesCS6B02G227800
233	TraesCS3B03G0035000	TraesCS3B02G010200
234	TraesCS1A03G0409900LC	TraesCS1A02G254700LC
235	TraesCS2B03G0065300	TraesCS2B02G031700
236	TraesCS6D03G0588800	TraesCS6D02G241400
237	TraesCS4B03G0246100	TraesCS4B02G108200
238	TraesCS7A03G0892100LC	TraesCS7A02G523500LC
239	TraesCS2B03G0639000LC	TraesCS2B02G367900LC
240	TraesCS1D03G0509200	TraesCS1D02G200100
241	TraesCS1D03G0609300	TraesCS1D02G252100
242	TraesCS3D03G0942000	TraesCS3D02G428100
243	TraesCS6B03G1269900	TraesCS6B02G458347
244	TraesCS6B03G0694900	TraesCS6B02G239000
245	TraesCS1D03G0041600	TraesCS1D02G021800.2
246	TraesCS3D03G1161100	TraesCS3D02G525000
247	TraesCS6B03G0693500	TraesCS6B02G238500
248	TraesCS2B03G0796600	TraesCS2B02G304600.3
249	TraesCS3B03G1106800	TraesCS3B02G448100
250	TraesCS6B03G0692100	TraesCS6B02G238000
251	TraesCS7A03G1313800	TraesCS7A02G540000
252	TraesCS4B03G0117300	TraesCS4B02G054400
253	TraesCS5A03G0684000LC	TraesCS5A02G404000LC
254	TraesCS3B03G1161800	TraesCS3B02G470200
255	TraesCS4D03G0056300	TraesCS4D02G033800
256	TraesCS6B03G0634300	TraesCS6B02G226700.2
257	TraesCS6B03G0960400	TraesCS6B02G339300
258	TraesCS3A03G0164300	TraesCS3A02G074600
259	TraesCS4B03G0727200	TraesCS4B02G274300
260	TraesCS2A03G0301600LC	TraesCS2A02G150300LC
261	TraesCS6B03G0629000	TraesCS6B02G227700
262	TraesCS6D03G0395300	TraesCS6D02G174700
263	TraesCS6B03G1104600	TraesCS6B02G390600
264	TraesCS7A03G0373200	TraesCS7A02G158400
265	TraesCS5D03G0621000	TraesCS5D02G270600
266	TraesCS5D03G0256800LC	TraesCS5D02G147600LC
267	TraesCS2A03G0028800	TraesCS2A02G013200.2
268	TraesCS6D03G0055100	TraesCS6D02G028200
269	TraesCS2D03G0966300	TraesCS2D02G428800
270	TraesCS3A03G0165500	TraesCS3A02G075500
271	TraesCS6B03G0636000	TraesCS6B02G226200
272	TraesCS4D03G0069800	TraesCS4D02G041800
273	TraesCS6B03G0454500	TraesCS6B02G178700
274	TraesCS2D03G0055100	TraesCS2D02G028600
275	TraesCS5B03G1186800	TraesCS5B02G487700
276	TraesCS3B03G0820500	TraesCS3B02G320400
277	TraesCS3A03G0448900	TraesCS3A02G187500
278	TraesCS6B03G0705400	TraesCS6B02G241500.4
279	TraesCS7D03G1200700	TraesCS7D02G508000
280	TraesCS6B03G0490900	TraesCS6B02G191000
281	TraesCS2B03G0105500	TraesCS2B02G049900
282	TraesCS6D03G0188000	TraesCS6D02G082100.6
283	TraesCS2D03G0078500	TraesCS2D02G043200
284	TraesCS6B03G0636200	TraesCS6B02G226000.4
285	TraesCS6B03G0689900LC	TraesCS6B02G449400LC
286	TraesCS5B03G0701900	TraesCS5B02G268900
287	TraesCS2A03G0156300	TraesCS2A02G079500
288	TraesCS7D03G0801800	TraesCS7D02G339600
289	TraesCS7B03G0691700	TraesCS7B02G250800
290	TraesCS3A03G1011300	TraesCS3A02G435300
291	TraesCS6B03G0680800	TraesCS6B02G235400
292	TraesCS6B03G0705600	TraesCS6B02G241600
293	TraesCS3D03G0667800	TraesCS3A02G290400
294	TraesCS1B03G1059300	TraesCS1B02G391100
295	TraesCSU03G0053900	TraesCSU02G057000
296	TraesCS2D03G0064300	TraesCS2D02G034500
297	TraesCS2D03G0053400	TraesCS2D02G027700
298	TraesCS2B03G0010600	TraesCS2B02G000700
299	TraesCS6B03G0196600	TraesCS6B02G082900
300	TraesCS6A03G0050900	TraesCS6A02G023100
301	TraesCS6B03G0696800	TraesCS6B02G239800
302	TraesCS1D03G0047300	TraesCS1D02G025300
303	TraesCS3D03G0389800	TraesCS3D02G179800.2
304	TraesCS3B03G0828900	TraesCS3B02G324700
305	TraesCS5D03G0952600	TraesCS5D02G432900
306	TraesCS6D03G0832500	TraesCS6D02G360600
307	TraesCS7A03G0493200	TraesCS7A02G211400
308	TraesCS4B03G0634900	TraesCS4B02G232800
309	TraesCS2A03G0052400	TraesCS2A02G025700
310	TraesCS1D03G0848900	TraesCS1D02G362100
311	TraesCS4A03G0014900	TraesCS4A02G008800
312	TraesCS6B03G0647700	TraesCS6B02G229300
313	TraesCS1D03G0026400	TraesCS1D02G012700
314	TraesCS2A03G0046800	TraesCS2A02G022400
315	TraesCS4A03G0163100	TraesCS4A02G080100
316	TraesCS5A03G0935400	TraesCS5A02G391700
317	TraesCS1B03G0959700	TraesCS1B02G350600
318	TraesCS2A03G1151700	TraesCS2A02G493500
319	TraesCS3A03G0029500	TraesCS3A02G014900
320	TraesCS6B03G0706700	TraesCS6B02G241800
321	TraesCS3D03G0281500	TraesCS3D02G133900
322	TraesCS3B03G0809700	TraesCS3B02G315900
323	TraesCS4B03G0006100LC	TraesCS4B02G002500LC
324	TraesCS3A03G0459900	TraesCS3A02G191900.2
325	TraesCS2A03G0071800	TraesCS2A02G037200
326	TraesCS6B03G0698200	TraesCS6B02G240200
327	TraesCS1A03G0141200	TraesCS1A02G058200
328	TraesCS2D03G0784100	TraesCS2D02G342100
329	TraesCS2A03G0568200	TraesCS2A02G243300.4
330	TraesCS6A03G0833500	TraesCS6A02G322500
331	TraesCS7A03G0834800	TraesCS7A02G339400
332	TraesCS2A03G0835500	TraesCS2A02G323300
333	TraesCS6B03G0634500	TraesCS6B02G226600
334	TraesCS6B03G0693400	TraesCS6B02G238400
335	TraesCS2A03G0068700	TraesCS2A02G035300
336	TraesCS6D03G0032900	TraesCS6D02G015400
337	TraesCS2A03G0053900	TraesCS2A02G026600
338	TraesCS1A03G0874400	TraesCS1A02G357700
339	TraesCS6B03G0643900	TraesCS6B02G228500.2
340	TraesCS5D03G0920800	TraesCS5D02G417600
341	TraesCS6B03G0701600	TraesCS6B02G240900
342	TraesCS7B03G0610600LC	TraesCS7B02G391500LC
343	TraesCS6B03G0682300	TraesCS6B02G235600
344	TraesCS6B03G0563700	TraesCS6B02G211300
345	TraesCS5A03G0957800LC	TraesCS5A02G552510LC
346	TraesCS2A03G0777200	TraesCS2A02G313000
347	TraesCS1B03G0501600	TraesCS1B02G170100
348	TraesCS3B03G0567600	TraesCS3B02G227700
349	TraesCS2B03G1337200	TraesCS2B02G533500
350	TraesCS6B03G0630000	TraesCS6B02G227500
351	TraesCS2D03G0463900LC	TraesCS2D02G244500LC
352	TraesCS4A03G0827800	TraesCS4A02G333500
353	TraesCS6A03G0372800	TraesCS6A02G153900
354	TraesCS2D03G0464000LC	TraesCS2D02G244600LC
355	TraesCS3D03G0023400	TraesCS3D02G012700
356	TraesCS4B03G0651900	TraesCS4B02G239100
357	TraesCS7A03G1322000	TraesCS7A02G543200
358	TraesCS2A03G0052200	TraesCS2A02G025600
359	TraesCS5A03G0877900	TraesCS5A02G365500
360	TraesCS6D03G0576700	TraesCS6D02G235900
361	TraesCS7D03G0596800LC	TraesCS7D02G331700LC
362	TraesCS2D03G0669300LC	TraesCS2D02G380500LC
363	TraesCS6B03G0691700	TraesCS6B02G237800
364	TraesCS2A03G0083700	TraesCS2A02G044600
365	TraesCS2D03G1133800	TraesCS2D02G508200
366	TraesCS7A03G1370300	TraesCS7A02G561900.2
367	TraesCS6B03G0639300	TraesCS6B02G225000
368	TraesCS5A03G0950200	TraesCS5A02G398900
369	TraesCS5B03G0227100	TraesCS5B02G090800
370	TraesCS4D03G0332100	TraesCS4D02G152600
371	TraesCS5B03G0140600	TraesCS5B02G055600
372	TraesCS5B03G0333200	TraesCS5B02G121600
373	TraesCS6B03G0639500LC	TraesCS6B02G408400LC
374	TraesCS5D03G1084800	TraesCS5D02G495000
375	TraesCS2D03G0746900	TraesCS2D02G324700
376	TraesCS5A03G0194100	TraesCS5A02G076500
377	TraesCS7B03G0610500LC	TraesCS7B02G391400LC
378	TraesCS1A03G0646700	TraesCS1A02G250300
379	TraesCS7B03G0627400	TraesCS7B02G221500
380	TraesCS6D03G0321300	TraesCS6D02G143400
381	TraesCS5A03G0105600	TraesCS5A02G041600
382	TraesCS2A03G0896400	TraesCS2A02G367700
383	TraesCS5D03G0239100	TraesCS5D02G101300
384	TraesCS6A03G0106400	TraesCS6A02G047300
385	TraesCS6A03G0106500	TraesCS6A02G047400
386	TraesCS1D03G0078600	TraesCS1D02G039200
387	TraesCS4A03G0896700	TraesCS4A02G363500
388	TraesCS1A03G0961900	TraesCS1A02G395200
389	TraesCS7A03G0416900	TraesCS7A02G178400
390	TraesCS6B03G0700700	TraesCS6B02G240500.2
391	TraesCS6B03G0690600	TraesCS6A02G208500
392	TraesCS2A03G0839500	TraesCS2A02G321300
393	TraesCS6B03G0637200	TraesCS6B02G225700
394	TraesCS1D03G0380000	TraesCS1D02G149700
395	TraesCS5A03G1283300	TraesCS5A02G549300
396	TraesCS2D03G0784200	TraesCS2D02G342200
397	TraesCS6A03G0344300	TraesCS6A02G144400
398	TraesCS3D03G0167500	TraesCS3D02G084800
399	TraesCS4D03G0567600	TraesCS4D02G235200
400	TraesCS1B03G1281700	TraesCS1B02G480400
401	TraesCS2A03G0437800	TraesCS2A02G207900
402	TraesCS7B03G1241300	TraesCS7B02G460900
403	TraesCS6B03G0686500	TraesCS6B02G236700
404	TraesCS1B03G0741900	TraesCS1B02G265600
405	TraesCS7B03G0206100	TraesCS7B02G076700
406	TraesCS1A03G0456400LC	TraesCS1A02G284400LC
407	TraesCS4B03G0764400	TraesCS4B02G290500
408	TraesCS5D03G0898300	TraesCS5D02G403200
409	TraesCS2B03G0409800	TraesCS2B02G168300
410	TraesCS3B03G1119100	TraesCS3B02G454400
411	TraesCS5A03G1009600	TraesCS5A02G426400
412	TraesCS5D03G0762000	TraesCS5D02G339200.2
413	TraesCS4A03G1064200	TraesCS4A02G428000.3
414	TraesCS3B03G0208300	TraesCS3B02G089600
415	TraesCS5A03G0683800	TraesCS5A02G278400
416	TraesCS6B03G0639400	TraesCS6B02G224900.3
417	TraesCS6B03G0630900	TraesCS6B02G227300
418	TraesCS5D03G0384400	TraesCS5B02G150300
419	TraesCS1D03G0249300	TraesCS1D02G105200
420	TraesCS4A03G0256900	TraesCS4A02G123600
421	TraesCS1D03G0250800	TraesCS1D02G105800
422	TraesCS1B03G0042200	TraesCS1B02G021000.2
423	TraesCS6B03G0682700LC	TraesCS6B02G443800LC
424	TraesCS3D03G0027200	TraesCS3D02G014500
425	TraesCS4A03G0248100	TraesCS4A02G120600
426	TraesCS3A03G0207800	TraesCS3A02G093900
427	TraesCS2A03G0839400	TraesCS2A02G321400
428	TraesCS6B03G0683600	TraesCS6B02G235800
429	TraesCS3D03G0691000	TraesCS3D02G302600
430	TraesCS7B03G1062900	TraesCS7B02G395000
431	TraesCS7A03G0625900	TraesCS7A02G269100
432	TraesCS6B03G0698000	TraesCS6B02G240100
433	TraesCS5D03G0969000	TraesCS5D02G442200
434	TraesCS3B03G1458100	TraesCS3B02G583000
435	TraesCS3D03G0492500	TraesCS3D02G207900
436	TraesCS4A03G0362400LC	TraesCS4A02G240400LC
437	TraesCS3D03G0458500LC	TraesCS3D02G259900LC
438	TraesCS2B03G0721600LC	TraesCS2B02G432800LC
439	TraesCS5A03G0686200LC	TraesCS5A02G405000LC
440	TraesCS7D03G0608500	TraesCS7D02G269400
441	TraesCS3A03G0298900	TraesCS3A02G311300
442	TraesCS2A03G1016500	TraesCS2A02G426000
443	TraesCS3B03G0034900LC	TraesCS3B02G009200LC
444	TraesCS7B03G0031700	TraesCS7B02G013000
445	TraesCS2A03G1356700LC	TraesCS2A02G728000LC
446	TraesCS3D03G0637500LC	TraesCS3D02G366300LC
447	TraesCS3B03G0543700LC	TraesCS3B02G314700LC
448	TraesCS5D03G0237600	TraesCS5A02G088200
449	TraesCS7A03G0477200	TraesCS7A02G203600
450	TraesCS5D03G0879000	TraesCS5D02G392900
451	TraesCS3B03G1345200	TraesCS3B02G540200
452	TraesCS3A03G0855900LC	TraesCS3A02G499400LC
453	TraesCS1B03G0345600	TraesCS1B02G127500
454	TraesCS2B03G1252700	TraesCS2B02G497500
455	TraesCS2B03G0563500	TraesCS2B02G234500
456	TraesCS3D03G0576100LC	TraesCS3D02G335100LC
457	TraesCSU03G0108500	TraesCSU02G106400
458	TraesCS5B03G0013500LC	TraesCS5B02G007900LC
459	TraesCS7B03G0740500LC	TraesCS7B02G466600LC
460	TraesCS4D03G0408800	TraesCS4D02G166400.2
461	TraesCS6D03G0113000	TraesCS6D02G054500
462	TraesCS4A03G0935300	TraesCS4A02G377600
463	TraesCS5B03G0684200	TraesCS5B02G262500
464	TraesCS5D03G0597400	TraesCS5D02G259700
465	TraesCS3B03G0295300LC	TraesCS3B02G163700LC
466	TraesCS6B03G0682500LC	TraesCS6B02G443700LC
467	TraesCS4D03G0665100	TraesCS4D02G280100.3
468	TraesCS3D03G0974100	TraesCS3D02G444000
469	TraesCS3A03G0722500	TraesCS3A02G290100
470	TraesCS7A03G0791500	TraesCS7A02G320500
471	TraesCS6D03G0850000LC	TraesCS6D02G480400LC
472	TraesCS6B03G0994900	TraesCS6B02G353300
473	TraesCS6D03G0593500	TraesCS6D02G251500
474	TraesCS6D03G0656500	TraesCS6D02G275000
475	TraesCS3A03G1107100LC	TraesCS3A02G635900LC
476	TraesCS1A03G0231900	TraesCS1A02G095800
477	TraesCS7A03G0050000	TraesCS7A02G024600
478	TraesCS2A03G0718900	TraesCS2A02G287900
479	TraesCS2B03G0653700	TraesCS2B02G259600
480	TraesCS5D03G1027600	TraesCS5D02G464500
481	TraesCS2A03G1180500	TraesCS2A02G507700
482	TraesCS2A03G1046200	TraesCS2A02G441300
483	TraesCS7B03G1191500	TraesCS7B02G441100
484	TraesCS6D03G0426800	TraesCS6A02G198900
485	TraesCS5A03G0745700	TraesCS5A02G306200
486	TraesCS5D03G1114000	TraesCS5D02G510000
487	TraesCS2D03G1175000	TraesCS2D02G527400
488	TraesCS2D03G0354600	TraesCS2D02G169200
489	TraesCS3D03G0148900	TraesCS3D02G075600
490	TraesCS1B03G0535900	TraesCS1B02G180300
491	TraesCS7D03G1063900	TraesCS7D02G448000
492	TraesCS6B03G0633100	TraesCS6B02G227000
493	TraesCS5B03G0394500	TraesCS5B02G142100
494	TraesCS5B03G1209100LC	TraesCS5B02G709600LC
495	TraesCS7D03G0377500LC	TraesCS7D02G210700LC
496	TraesCS3B03G0031800	TraesCSU02G166900
497	TraesCS1B03G0467300	TraesCS1B02G160800
498	TraesCS2A03G0922600	TraesCS2A02G380800
499	TraesCS1B03G0265800	TraesCS1B02G099000
500	TraesCS3A03G1045400	TraesCS3A02G451100
501	TraesCS5B03G1222500	TraesCS5B02G504100
502	TraesCS4A03G0743900	TraesCS4A02G292500
503	TraesCS3A03G0423600LC	TraesCS3A02G230600LC
504	TraesCS3D03G0729200	TraesCS3D02G322600
505	TraesCS5B03G1179600LC	TraesCS5B02G694600LC
506	TraesCS7D03G0127200	TraesCS7D02G056700.3
507	TraesCS1D03G0343000	TraesCS1D02G136600
508	TraesCS6B03G0683800	TraesCS6B02G235900
509	TraesCS3A03G0761500	TraesCS3A02G322400.2
510	TraesCS5A03G0751400LC	TraesCS5A02G441600LC
511	TraesCS1A03G0999100	TraesCS1A02G408300
512	TraesCS1B03G0821900	TraesCS1B02G295500
513	TraesCS5D03G0929100LC	TraesCS5D02G507100LC
514	TraesCS4A03G0296600LC	TraesCS4A02G159600LC
515	TraesCS5A03G0905800LC	TraesCS5A02G525000LC
516	TraesCS4A03G0195300	TraesCS4A02G094800.2
517	TraesCS6D03G0064400	TraesCS6D02G032100
518	TraesCS2B03G0722200LC	TraesCS2B02G433100LC
519	TraesCS5A03G0416400	TraesCS5A02G151700
520	TraesCS4A03G0866200	TraesCS4A02G349800
521	TraesCS3D03G0309900	TraesCS3D02G145500
522	TraesCS7B03G1259400	TraesCS7B02G467800
523	TraesCS6A03G0462500	TraesCS6A02G185100
524	TraesCS7D03G0250300	TraesCS7D02G111600
525	TraesCS7A03G0309900LC	TraesCS7A02G177000LC
526	TraesCS1B03G0730800LC	TraesCS1B02G466600LC
527	TraesCS4A03G0677800	TraesCS4A02G260200
528	TraesCS5B03G1055600	TraesCS5B02G428200
529	TraesCS2D03G0925700	TraesCS2D02G409000
530	TraesCS7A03G0272800	TraesCS7A02G115500
531	TraesCS3B03G0640500	TraesCS3B02G245000
532	TraesCS3A03G1258100	TraesCS3A02G531200
533	TraesCS7B03G0296800	TraesCS7B02G113100
534	TraesCS3D03G0687800	TraesCS3D02G300700.3
535	TraesCS7D03G0755700	TraesCS7D02G317400
536	TraesCS5D03G0931400	TraesCS5D02G422600
537	TraesCS5B03G0446000	TraesCS5B02G164500
538	TraesCS7D03G0773000	TraesCS7D02G324600
539	TraesCS1B03G0107600	TraesCS1B02G048000
540	TraesCS3D03G0936300LC	TraesCS3D02G514600LC
541	TraesCS3B03G0248900	TraesCS3B02G108400.2
542	TraesCS6B03G0148100	TraesCS6B02G063500
543	TraesCS4B03G1011000	TraesCS4B02G395800
544	TraesCS1B03G0222300	TraesCS1B02G086600
545	TraesCS6B03G0922400	TraesCS6B02G324700.2
546	TraesCS5A03G1209700LC	TraesCS5A02G690100LC
547	TraesCS1B03G0763200	TraesCS1B02G273900
548	TraesCS2B03G0604900LC	TraesCS2B02G341600LC.2
549	TraesCS5D03G0230000	TraesCS5D02G097000
550	TraesCS7A03G1273600	TraesCS7A02G523800
551	TraesCS3B03G1134600	TraesCS3B02G460000.2
552	TraesCS5A03G0386500	TraesCS5A02G137600
553	TraesCS4A03G0622200	TraesCS4A02G235800
554	TraesCS2A03G1154300	TraesCS2A02G494700
555	TraesCS4A03G1030500LC	TraesCS4A02G612100LC
556	TraesCS2A03G0301900LC	TraesCS2A02G150600LC
557	TraesCS5B03G0295100LC	TraesCS5B02G182900LC
558	TraesCS7B03G0527100	TraesCS7B02G186300.2
559	TraesCS7D03G0651600	TraesCS7D02G283900.2
560	TraesCS2D03G1313000	TraesCS2D02G579900
561	TraesCS1A03G0347800LC	TraesCS1A02G210900LC
562	TraesCS2A03G0473200	TraesCS2A02G221000
563	TraesCS1D03G0490200	TraesCS1D02G191500
564	TraesCS7D03G0890400	TraesCS7D02G378600.2
565	TraesCS6B03G0350600	TraesCS6B02G139100
566	TraesCS4B03G0963300	TraesCS4B02G375100
567	TraesCS2B03G0145800LC	TraesCS2B02G071900LC
568	TraesCS1B03G0349300LC	TraesCS1B02G216700LC
569	TraesCS3D03G0410400	TraesCS3D02G188600
570	TraesCS2A03G1072400	TraesCS2A02G453400
571	TraesCS7A03G0256100	TraesCS7A02G108300
572	TraesCS1A03G0224100	TraesCS1A02G092700
573	TraesCS4B03G0417400	TraesCS4B02G157600
574	TraesCS1A03G0835900	TraesCS1A02G338200
575	TraesCS4D03G0353900	TraesCS4B02G162500.2
576	TraesCS3D03G0352100	TraesCS3D02G164000
577	TraesCS6D03G0410900	TraesCS6D02G178200.4
578	TraesCS4A03G0855300LC	TraesCS4A02G510600LC
579	TraesCS5B03G1198400	TraesCS5B02G493000
580	TraesCS1D03G0849100	TraesCS1D02G362200
581	TraesCS2A03G1076600LC	TraesCS2A02G615100LC
582	TraesCS7A03G0724600LC	TraesCS7A02G425800LC
583	TraesCS6D03G0750100	TraesCS6D02G321600
584	TraesCS3B03G0832600	TraesCS3B02G326400
585	TraesCS3A03G0498500	TraesCS3A02G197600
586	TraesCS1D03G0744900LC	TraesCS1D02G429600LC
587	TraesCS4A03G0348800	TraesCS4A02G149200
588	TraesCS1B03G1183200	TraesCS1B02G439900
589	TraesCS5B03G0120900LC	TraesCS5B02G073900LC
590	TraesCS3B03G1174400	TraesCS3B02G475200
591	TraesCS5D03G0607800	TraesCS5D02G265100
592	TraesCS5D03G0903300	TraesCS5D02G406400
593	TraesCS5B03G1281100	TraesCS5B02G528100
594	TraesCS2A03G0870100	TraesCS2A02G355600.2
595	TraesCS2A03G0070500	TraesCS2A02G036600
596	TraesCS5A03G1076400	TraesCS5A02G456000.2
597	TraesCS7A03G0350700	TraesCS7A02G149700
598	TraesCS3A03G0896500LC	TraesCS3A02G520800LC
599	TraesCS3B03G0685900	TraesCS3B02G265100
600	TraesCS5A03G0583800	TraesCS5A02G228600
601	TraesCS3A03G1094300	#N/A
602	TraesCSU03G0053800	TraesCSU02G057000
603	TraesCS5A03G0336500	TraesCS5A02G121000
604	TraesCS3D03G0743800	TraesCS3A02G337300.2
605	TraesCS4A03G0101900	TraesCS4A02G052700.2
606	TraesCS2A03G1045300	TraesCS2A02G440600
607	TraesCS5A03G1174800	TraesCS5A02G501400
608	TraesCS3B03G0542400	TraesCS3B02G222200
609	TraesCS1B03G0887300LC	TraesCS1B02G558300LC
610	TraesCS4D03G0529200	TraesCS4A02G087200
611	TraesCS1D03G0870600	TraesCS1D02G374000
612	TraesCS7D03G1128600	TraesCS7D02G477100
613	TraesCS4D03G0537000	TraesCS4D02G221200.2
614	TraesCS2A03G0740500	TraesCS2A02G297300
615	TraesCS5B03G0205500	TraesCS5B02G082000
616	TraesCS2A03G0290200	TraesCS2A02G141800
617	TraesCS2D03G0305300	TraesCS2D02G145300
618	TraesCS2B03G0395600	TraesCS2B02G163300
619	TraesCS4A03G0424600	TraesCS4A02G163000
620	TraesCS3B03G0267400	TraesCS3B02G117000
621	TraesCS1B03G1268200	TraesCS1B02G474800
622	TraesCS2B03G1156100	TraesCS2B02G455900
623	TraesCS3A03G0755200	TraesCS3A02G297200
624	TraesCS3D03G0865500	TraesCS3D02G391700
625	TraesCS1A03G0585700	TraesCS1A02G223800
626	TraesCS6B03G1181000LC	TraesCS2A02G543700LC
627	TraesCS5A03G0212600	TraesCS5A02G084500
628	TraesCS3A03G0461800LC	TraesCS3A02G254200LC
629	TraesCS6B03G0645100LC	TraesCS6B02G413200LC
630	TraesCS5B03G1204700	TraesCS5B02G495900
631	TraesCS5D03G0363600	TraesCS5D02G145000
632	TraesCS1A03G0813000LC	TraesCS1A02G480400LC
633	TraesCS7B03G0386000	TraesCS7B02G142200.2
634	TraesCS2B03G0120200	TraesCS2B02G056700
635	TraesCS6D03G0113100	TraesCS6D02G054600
636	TraesCS3B03G1058600	TraesCS3B02G429700
637	TraesCS1A03G1068700	TraesCS1A02G439500.2
638	TraesCS7D03G0461700	TraesCS7D02G206700.2
639	TraesCS2D03G0045100	TraesCS2D02G022700
640	TraesCS4D03G0120600	TraesCS4D02G064500.2
641	TraesCS7A03G0811900	TraesCS7A02G329700
642	TraesCS2B03G1468500	TraesCS2B02G586500
643	TraesCS3A03G0423700	TraesCS3A02G178100
644	TraesCS1B03G0610700	TraesCS1B02G209200
645	TraesCS2A03G0896600	TraesCS2A02G367800
646	TraesCS3A03G1115900LC	TraesCSU02G429800LC
647	TraesCS2A03G0645200	TraesCS2A02G262500
648	TraesCS7D03G0493200	TraesCS7D02G221100
649	TraesCS1A03G0466600	TraesCS1A02G173400
650	TraesCS7D03G1078400	TraesCS7D02G453900
651	TraesCS7B03G0228600	TraesCS7B02G085700
652	TraesCS6A03G0387700	TraesCS6A02G159600
653	TraesCS5B03G0012100LC	TraesCS5B02G006900LC
654	TraesCS6B03G0817600LC	TraesCS6B02G531700LC
655	TraesCS3B03G0168400	TraesCS3B02G073700.2
656	TraesCS6B03G1026900	TraesCS6B02G363500
657	TraesCS5D03G1081700	TraesCS5D02G493400
658	TraesCS6B03G0633800LC	TraesCS6B02G403400LC
659	TraesCS6B03G1066600	TraesCS6B02G376500
660	TraesCS2A03G0359200LC	TraesCS2A02G182400LC
661	TraesCS2B03G0628100	TraesCS2B02G255000
662	TraesCS7A03G1017700	TraesCS7A02G419700
663	TraesCS6A03G0702200	TraesCS6A02G261600
664	TraesCS4B03G0964100	TraesCS4B02G375700
665	TraesCS3B03G1390100	TraesCS3B02G557300
666	TraesCS4A03G0375100	TraesCS4A02G147000.2
667	TraesCS1B03G0213000LC	TraesCS1B02G126800LC
668	TraesCS4A03G0554800	TraesCS4A02G208500
669	TraesCS5D03G0451700	TraesCS5D02G189900
670	TraesCS2D03G1228300LC	TraesCS2D02G675300LC
671	TraesCS1B03G0003800	TraesCS1B02G002000.2
672	TraesCS2A03G0661400LC	TraesCS2A02G387400LC
673	TraesCS4A03G1112500	TraesCS4A02G445600
674	TraesCS3D03G0781800LC	TraesCS3D02G433400LC
675	TraesCS1B03G1225300LC	TraesCS1B02G761500LC
676	TraesCS7D03G0372500LC	TraesCS7D02G207200LC
677	TraesCS7B03G1252800	TraesCS7B02G465500
678	TraesCS2D03G0974600	TraesCS2D02G432600
679	TraesCS2D03G0044500	TraesCS2D02G022400
680	TraesCS7D03G0680400	TraesCS7D02G289700
681	TraesCS1A03G0543600LC	TraesCS1A02G336700LC
682	TraesCS5B03G0806200	TraesCS5B02G318700.3
683	TraesCS5B03G1009000	TraesCS5B02G408600
684	TraesCS7B03G1079900	TraesCS7B02G401500
685	TraesCS3A03G0110600LC	TraesCS3A02G060300LC
686	TraesCS1A03G0869900	TraesCS1A02G355300
687	TraesCS3B03G0811900	TraesCS3B02G317300
688	TraesCS5A03G1149200	TraesCS5A02G489500
689	TraesCS3B03G0597200	TraesCS3B02G231600
690	TraesCS6A03G0816500	TraesCS6A02G312600
691	TraesCS2A03G0408900	TraesCS2A02G196300
692	TraesCS1A03G0503700	TraesCS1A02G187400
693	TraesCS7B03G0290900	TraesCS7B02G110600
694	TraesCS5D03G0037700	TraesCS5D02G017200
695	TraesCS1D03G0249100	TraesCS1D02G105000
696	TraesCS5A03G0197200	TraesCS5A02G077900
697	TraesCS7D03G1004300	TraesCS7D02G424900
698	TraesCS3A03G0119200	TraesCS3A02G056800
699	TraesCS1D03G0458500	TraesCS1D02G178400
700	TraesCS2B03G0505400	TraesCS2B02G209100
701	TraesCS7A03G0745600	TraesCS7A02G301900
702	TraesCS3A03G0464900	TraesCS3A02G192500
703	TraesCS1D03G0054000	TraesCS1D02G028600
704	TraesCS1D03G0360000	TraesCS1D02G142200
705	TraesCS7B03G1299200	TraesCS7B02G482400
706	TraesCS1A03G0173300LC	TraesCS1A02G100000LC
707	TraesCS2D03G0735800	TraesCS2D02G319800
708	TraesCS4D03G0547600LC	TraesCS4D02G319910LC
709	TraesCS7D03G0852700	TraesCS7D02G361600
710	TraesCS7A03G1268000	TraesCS7A02G521800
711	TraesCS2B03G0412600	TraesCS2B02G169200
712	TraesCS1D03G0741900LC	TraesCS1D02G427900LC
713	TraesCS5A03G0223100	TraesCS5A02G088200
714	TraesCS2B03G0617000LC	TraesCS2B02G350100LC
715	TraesCS1D03G0173300LC	TraesCS1D02G096400LC
716	TraesCS1A03G1008900	TraesCS1A02G413200
717	TraesCS7D03G1208500	TraesCS7D02G511500
718	TraesCS2D03G0291400	TraesCS2D02G138100
719	TraesCS3A03G0299000LC	TraesCS3A02G442800LC
720	TraesCS7D03G0275300	TraesCS7D02G122500
721	TraesCS2D03G1015600	TraesCS2D02G453600
722	TraesCS5B03G0656000	TraesCS5B02G252400
723	TraesCS4D03G0261400LC	TraesCS4D02G130100LC
724	TraesCS1A03G0492600	TraesCS1A02G183000
725	TraesCS1D03G0539300	TraesCS1D02G215700
726	TraesCS2A03G1157400	TraesCS2A02G496100
727	TraesCS2D03G0094200	TraesCS2D02G050200
728	TraesCS6A03G0943900	TraesCS6A02G372100
729	TraesCS7B03G1197700	TraesCS7B02G443500
730	TraesCS7B03G0774300LC	TraesCS7B02G486600LC
731	TraesCS1B03G0295000	TraesCS1B02G109800
732	TraesCS3B03G1406700	TraesCS3B02G563200
733	TraesCS3A03G0438800	TraesCS3A02G183500
734	TraesCS1A03G1079400	TraesCS1A02G442400.2
735	TraesCS1B03G1051100	TraesCS1B02G387000
736	TraesCS7D03G0406600	TraesCS7D02G180700
737	TraesCS3A03G0014800	TraesCS3A02G006100
738	TraesCS5A03G0461700	TraesCS5A02G172000
739	TraesCS7B03G0408300LC	TraesCS7B02G240100LC
740	TraesCS5D03G0855800	TraesCS5D02G381200
741	TraesCS3A03G0319900LC	TraesCS3A02G163100LC
742	TraesCS6D03G0064200	TraesCS6D02G031900
743	TraesCS5D03G0124800	TraesCS5D02G049200
744	TraesCS3D03G0240900LC	TraesCS3D02G127500LC
745	TraesCS4B03G0559100LC	TraesCS4B02G359300LC
746	TraesCS3B03G1242400	TraesCS3B02G502100
747	TraesCS3B03G0686600	TraesCS3B02G264800
748	TraesCS2B03G0817600	TraesCS2B02G313500
749	TraesCS1D03G0853200	TraesCS1D02G364700
750	TraesCS5D03G0893400	TraesCS5D02G401000
751	TraesCS2A03G0412200	TraesCS2A02G197800
752	TraesCS4B03G0675500	TraesCS4B02G250000
753	TraesCS7A03G0254500	TraesCS7A02G107500
754	TraesCS4B03G0152100	TraesCS4B02G069200
755	TraesCS5D03G0955300	TraesCS5D02G434400
756	TraesCS2D03G0932900	TraesCS2D02G413500
757	TraesCS6D03G0728100	TraesCS6D02G312100
758	TraesCS7D03G1250700	TraesCS7D02G531100.2
759	TraesCS7A03G0963000	TraesCS7A02G397700
760	TraesCS1B03G0652900	TraesCS1B02G226300
761	TraesCS1D03G0339400	TraesCS1D02G135800
762	TraesCS5B03G0238000	TraesCS5A02G088200
763	TraesCS4B03G0879000LC	TraesCS4B02G540900LC
764	TraesCS5A03G1110000	TraesCS5A02G471100
765	TraesCS5D03G1211100	TraesCS5D02G565700
766	TraesCS1A03G0055000	TraesCS1A02G024300
767	TraesCS3A03G0984600	TraesCS3A02G424000.2
768	TraesCS2B03G0388700	TraesCS2B02G159500
769	TraesCS4D03G0741200	TraesCS4D02G317300
770	TraesCS2A03G0362900	TraesCS2A02G174300
771	TraesCS5B03G0290000	TraesCS5B02G111000.3
772	TraesCS5A03G0101200LC	TraesCS5A02G059520LC
773	TraesCS6B03G0114900LC	TraesCS6B02G063500LC
774	TraesCS5A03G0451700	TraesCS5A02G167500
775	TraesCS4D03G0261000	TraesCS4D02G130900
776	TraesCS1D03G0960100	TraesCS1D02G414700
777	TraesCS6A03G0327300	TraesCS6A02G137700
778	TraesCS7B03G0546000	TraesCS7B02G197000.2
779	TraesCS3A03G0877800	TraesCS3A02G370200
780	TraesCS3D03G0430600	TraesCS3D02G196400
781	TraesCS2A03G0579400LC	TraesCS2A02G326700LC
782	TraesCS2D03G1065600	TraesCS2D02G476600
783	TraesCS1D03G0772900	TraesCS1D02G325500
784	TraesCS5A03G0513900	TraesCS5A02G187200
785	TraesCS6B03G0643800	TraesCS6B02G228400.2
786	TraesCS7A03G0328400LC	TraesCS7A02G186900LC
787	TraesCS2A03G0509300	TraesCS2A02G230200
788	TraesCS6B03G0709700LC	TraesCS6B02G464200LC
789	TraesCS2D03G0066200	TraesCS2D02G035800
790	TraesCS1B03G0887200LC	TraesCS1B02G558200LC
791	TraesCS5D03G0307600	TraesCS5D02G123400
792	TraesCS2A03G0695100	TraesCS2A02G279000
793	TraesCS5B03G0347200	TraesCS5B02G127300
794	TraesCS5B03G0560200	TraesCS5A02G212000
795	TraesCS7B03G0662100LC	TraesCS7B02G422300LC
796	TraesCS7B03G0820900	TraesCS7B02G305700
797	TraesCS7B03G1247900	TraesCS7B02G463600
798	TraesCS1B03G0909600	TraesCS1B02G331800
799	TraesCS6B03G0353100LC	TraesCS6B02G211200LC
800	TraesCS4A03G0345600	TraesCS4A02G148500
801	TraesCS4A03G1015200LC	TraesCS4A02G604900LC
802	TraesCS2B03G0407300	TraesCS2B02G167000
803	TraesCS5B03G0374900LC	TraesCS5B02G238900LC
804	TraesCS1D03G0419700LC	TraesCS1D02G255400LC
805	TraesCS6B03G0094900	TraesCS6B02G040400
806	TraesCS6B03G0991400	TraesCS6B02G351600
807	TraesCS7D03G0550800	TraesCS7D02G246200
808	TraesCS7A03G0202100	TraesCS7A02G084900
809	TraesCS7D03G0635100	TraesCS7D02G280900
810	TraesCS4B03G0466400	TraesCS4B02G166300.2
811	TraesCS3A03G0846200	TraesCS3A02G356000.3
812	TraesCS1B03G1026900	TraesCS1B02G376800.2
813	TraesCS5A03G0497500LC	TraesCS5A02G310100LC
814	TraesCS6D03G0244500	TraesCS6D02G112200
815	TraesCS3D03G0245200	TraesCS3D02G117900
816	TraesCS7A03G1132000	TraesCS7A02G466400
817	TraesCS3A03G1276800	TraesCS3A02G538200
818	TraesCS2A03G1039700	TraesCS2A02G437500
819	TraesCS3B03G1267500LC	TraesCS3B02G749800LC
820	TraesCS6A03G0329300LC	TraesCS6A02G188700LC
821	TraesCS7A03G0743100	TraesCS7A02G301100
822	TraesCS3A03G0446500	TraesCS3A02G186600
823	TraesCS6D03G0078700	TraesCS6D02G039800
824	TraesCS5B03G0717800LC	TraesCS5B02G440400LC
825	TraesCS6B03G0607000	TraesCS6B02G222400
826	TraesCS4B03G0321700	TraesCS4B02G137800.3
827	TraesCS2D03G0094000	TraesCS2D02G050100
828	TraesCS5D03G1066200	TraesCS5D02G484900
829	TraesCS7A03G0893100	TraesCS7A02G365900
830	TraesCS6B03G0289000	TraesCS6B02G117100.2
831	TraesCS3D03G0350700LC	TraesCS3D02G189700LC
832	TraesCS7D03G0514300	TraesCS7D02G231300
833	TraesCS5D03G0963300LC	TraesCS5D02G523800LC
834	TraesCS7D03G0864000	TraesCS7D02G366500
835	TraesCS6D03G0064000	TraesCS6D02G031700
836	TraesCS1A03G0330800	TraesCS1A02G131000
837	TraesCS5D03G0682000	TraesCS5D02G299400
838	TraesCS1A03G0920500	TraesCS1A02G381200
839	TraesCS6B03G0094100	TraesCS6B02G040000.2
840	TraesCS7D03G1139000	TraesCS7A02G493400
841	TraesCS3B03G0356900	TraesCS3B02G150200
842	TraesCS7D03G0996400LC	TraesCS7D02G572700LC
843	TraesCS5B03G0300800	TraesCS5B02G112800
844	TraesCS5D03G0215500	TraesCS5D02G089300.3
845	TraesCSU03G0165900	TraesCSU02G156100
846	TraesCS6D03G0614600	TraesCS6D02G254900
847	TraesCS4D03G0131100	TraesCS4A02G244400
848	TraesCS3B03G1115100	TraesCS3B02G451800
849	TraesCS1D03G0286900	TraesCS1D02G120800
850	TraesCS2A03G0899700LC	TraesCS2A02G524600LC
851	TraesCS1B03G0028800	TraesCS1B02G014200
852	TraesCS6A03G0389100	TraesCS6A02G160100
853	TraesCS5B03G0937600	TraesCS5B02G372400
854	TraesCS4B03G0113600	TraesCS4B02G052500
855	TraesCS1A03G0367200LC	TraesCS1A02G226800LC
856	TraesCS6A03G0483900	TraesCS6A02G190000.3
857	TraesCS5D03G0455800	TraesCS5D02G191800
858	TraesCS2D03G0202300	TraesCS2D02G096300
859	TraesCS3B03G0622500	TraesCS3B02G235600
860	TraesCS3A03G0932700	TraesCS3A02G397800
861	TraesCS7B03G0285800LC	TraesCS7B02G174800LC
862	TraesCS3A03G0863800	TraesCS3A02G363000
863	TraesCS2B03G0769600	TraesCS2B02G294800
864	TraesCS1B03G0324600LC	TraesCS1B02G201900LC
865	TraesCS6A03G0361300	TraesCS6A02G151100
866	TraesCS2A03G1336700	TraesCS2A02G571900
867	TraesCS4D03G0128000LC	TraesCS4D02G060000LC
868	TraesCS6B03G0946500LC	TraesCS6B02G608700LC
869	TraesCS7B03G0649700	TraesCS7B02G230800
870	TraesCS2B03G0528500	TraesCS2B02G218900
871	TraesCS2A03G0890200	TraesCS2A02G364600
872	TraesCS4D03G0400000LC	TraesCS4D02G234700LC
873	TraesCS3A03G0219600	TraesCS3A02G100200
874	TraesCS2A03G0192300	TraesCS2A02G094000
875	TraesCS2A03G0372500	TraesCS2A02G179000
876	TraesCS2A03G0128200	TraesCS2A02G064700
877	TraesCS1B03G0992100	TraesCS1B02G364100
878	TraesCS3D03G0579600	TraesCS3D02G246500
879	TraesCS4A03G0876300	TraesCS4A02G354500.2
880	TraesCS3B03G1393700LC	TraesCS3B02G827600LC
881	TraesCS7D03G0289300	TraesCS7D02G128800
882	TraesCS3A03G1091100	TraesCS3A02G466700
883	TraesCS2D03G0397000	TraesCS2D02G190300
884	TraesCS5A03G1243100	TraesCS5A02G532500
885	TraesCS3B03G1002200	TraesCS3B02G401500
886	TraesCS3B03G0588500	TraesCS3B02G230400
887	TraesCS5D03G0282500	TraesCS5D02G118000
888	TraesCS7B03G0079700	TraesCS7B02G029700
889	TraesCS1D03G0945000	TraesCS1D02G406800
890	TraesCS5A03G0487700	TraesCS5A02G184900
891	TraesCS7A03G0626200	TraesCS7A02G269200
892	TraesCS2B03G0405700	TraesCS2B02G166300
893	TraesCS2D03G0602300	TraesCS2D02G260700
894	TraesCS1A03G0450700	TraesCS1A02G166100
895	TraesCS6B03G0599000	TraesCS6B02G220300
896	TraesCS3D03G0118800	TraesCS3D02G061900
897	TraesCS1A03G0760300	TraesCS1A02G305700
898	TraesCS5B03G0946200LC	TraesCS5B02G567300LC
899	TraesCS1B03G0343800	TraesCS1A02G097700
900	TraesCS4A03G0657600	TraesCS4A02G250400
901	TraesCS3D03G1195100	TraesCS3D02G545700
902	TraesCS2A03G0843400	TraesCS2A02G320200
903	TraesCS1D03G0889500	TraesCS1D02G383100
904	TraesCS2D03G0652000LC	TraesCS2D02G370900LC
905	TraesCS4B03G0420200LC	TraesCS4B02G262400LC
906	TraesCS5B03G0353100	TraesCS5B02G129000
907	TraesCS3D03G0998500	TraesCS3D02G453400
908	TraesCS3B03G1052800	TraesCS3B02G427000
909	TraesCS7A03G0653700LC	TraesCS7A02G370400LC
910	TraesCS5A03G0339000	TraesCS5A02G121600
911	TraesCS2D03G0397100	TraesCS2D02G190400
912	TraesCS1D03G0958400	TraesCS1D02G413800
913	TraesCS2A03G0844400LC	TraesCS2A02G493700LC
914	TraesCS6B03G0548300LC	TraesCS6B02G337800LC
915	TraesCS3B03G0625300	TraesCS3B02G239500
916	TraesCS2A03G1169200	TraesCS2A02G502300
917	TraesCS7B03G0689200	TraesCS7B02G249400
918	TraesCS1B03G0234600LC	TraesCS1B02G142800LC
919	TraesCS3B03G0566100	TraesCS3B02G227200
920	TraesCS6A03G0810000	TraesCS6A02G309600
921	TraesCS5B03G0986000	TraesCS5B02G396600
922	TraesCS2B03G0469500	TraesCS2B02G194500
923	TraesCS3A03G0654400	TraesCS3A02G255200
924	TraesCS7A03G1094900	TraesCS7A02G452100
925	TraesCS1A03G0879700	TraesCS1A02G360300
926	TraesCS5A03G0918900	TraesCS5A02G383300
927	TraesCS7D03G0165200LC	TraesCS7D02G093800LC
928	TraesCS3A03G0080900LC	TraesCS3A02G043000LC
929	TraesCS2B03G0356300	TraesCS2B02G147500
930	TraesCS2B03G0484500	TraesCS2B02G200800
931	TraesCS4B03G0550300LC	TraesCS4B02G354700LC
932	TraesCS5D03G1201200	TraesCS5D02G551300
933	TraesCS3A03G0893100	TraesCS3A02G378100
934	TraesCS5B03G0674700	TraesCS5B02G259800
935	TraesCS7A03G0492000	TraesCS7A02G210900
936	TraesCS6B03G0420700	TraesCS6B02G166100
937	TraesCS1A03G0385800	TraesCS1A02G143400
938	TraesCS4A03G0456300	TraesCS4A02G167800
939	TraesCS4B03G0230900	TraesCS4B02G101300
940	TraesCS2D03G1253600	TraesCS2D02G561400
941	TraesCS3A03G0543500	TraesCS3A02G209700
942	TraesCS7B03G1260000	TraesCS7B02G468100
943	TraesCS6B03G0115000LC	TraesCS6B02G063600LC
944	TraesCS7D03G0560900	TraesCS7D02G250100.3
945	TraesCS4A03G0485300	TraesCS4A02G177800.3
946	TraesCS3B03G0826900	TraesCS3B02G323900
947	TraesCS4B03G1004500LC	TraesCS4B02G608400LC
948	TraesCS1A03G0809200	TraesCS1A02G325900
949	TraesCS3A03G0490400	TraesCS3A02G196200
950	TraesCS3B03G0525100	TraesCS3B02G216900
951	TraesCS1B03G0944300	TraesCS1A02G330100
952	TraesCS5B03G1276700	TraesCS5B02G526400.2
953	TraesCS3D03G0281900LC	TraesCS3D02G150400LC
954	TraesCS5D03G0615400	TraesCS5D02G268800
955	TraesCS7B03G0624700	TraesCS7A02G319300
956	TraesCS7A03G0214000	TraesCS7A02G089400
957	TraesCS2B03G1342200	TraesCS2B02G535700
958	TraesCS5B03G0968800	TraesCS5B02G387800
959	TraesCS6B03G0078900	TraesCS6B02G034100
960	TraesCS5D03G1087800	TraesCS5D02G496800
961	TraesCS3D03G0123000	TraesCS3D02G063900
962	TraesCS2B03G0050700	TraesCS2B02G024400.2
963	TraesCS2A03G0800300	TraesCS2A02G342700
964	TraesCS6A03G0799600	TraesCS6A02G305100
965	TraesCSU03G0432300LC	TraesCSU02G516400LC
966	TraesCS2B03G0722300LC	TraesCS2B02G433200LC
967	TraesCS1D03G0835000	TraesCS1D02G355100
968	TraesCS3B03G0575900LC	TraesCS3B02G340200LC
969	TraesCS1B03G0869800	TraesCS1B02G317000
970	TraesCS7D03G0996300LC	TraesCS7D02G572600LC
971	TraesCS2B03G0030300	TraesCS2B02G010500
972	TraesCS5D03G0951600LC	TraesCS5D02G519100LC
973	TraesCS4D03G0200300	TraesCS4D02G101500.2
974	TraesCS3D03G0501400	TraesCS3D02G211100.2
975	TraesCS4D03G0096500	TraesCS4D02G052700
976	TraesCS1A03G0117000	TraesCS1A02G048600
977	TraesCS1B03G0671400	TraesCS1B02G234400
978	TraesCS4B03G0577500LC	TraesCS4B02G369720LC
979	TraesCS4D03G0631500	TraesCS4D02G265300
980	TraesCS7B03G0390300	TraesCS7B02G143600
981	TraesCS5D03G0645300	TraesCS5D02G282400.2
982	TraesCS6A03G0142500	TraesCS6A02G063900
983	TraesCS2D03G0124400LC	TraesCS2D02G060300LC
984	TraesCS2A03G0774200	TraesCS2A02G311300
985	TraesCS1B03G0150400	TraesCS1B02G061700
986	TraesCS2B03G1034000	TraesCS2B02G406800
987	TraesCS4A03G0725300	TraesCS4A02G281800.2
988	TraesCS7B03G0844700	TraesCS7B02G314400
989	TraesCS5B03G1093000	TraesCS5B02G444900
990	TraesCS5A03G0694700	TraesCS5A02G283800
991	TraesCS1B03G0926300	TraesCS1B02G337800
992	TraesCS7B03G0066600	TraesCS7B02G024400
993	TraesCS3B03G0633900	TraesCS3B02G242900
994	TraesCS1A03G0580200	TraesCS1A02G222000
995	TraesCS5D03G0404900	TraesCS5D02G166000
996	TraesCS6B03G0162500	TraesCS6B02G069500
997	TraesCS6A03G0251300	TraesCS6A02G107300
998	TraesCS4D03G0055300	TraesCS4D02G033000
999	TraesCS3B03G1335500	TraesCS3B02G536100
1000	TraesCS6A03G0642700	TraesCS6A02G233900
1001	TraesCS2B03G0455000	TraesCS2B02G188500
1002	TraesCS2D03G0005600	TraesCS2D02G002800
1003	TraesCS6A03G1016400	TraesCS6A02G406200
1004	TraesCS1B03G0045800	TraesCS1B02G023000.2
1005	TraesCS7A03G1359100	TraesCS7A02G557800
1006	TraesCS3A03G0242800	TraesCS3A02G111200
1007	TraesCS3B03G0262800	TraesCS3B02G115500
1008	TraesCS2D03G1059300	TraesCS2D02G473700
1009	TraesCS2D03G0232600	TraesCS2D02G109900.2
1010	TraesCS3D03G0513200	TraesCS3D02G215100
1011	TraesCS6A03G0292000LC	TraesCS6A02G166600LC
1012	TraesCS6B03G0289100LC	TraesCS6B02G170900LC
1013	TraesCS2A03G1282900LC	TraesCS2A02G719300LC
1014	TraesCS2A03G0034400	TraesCS2A02G016400
1015	TraesCS3A03G0666600	TraesCS3A02G261700
1016	TraesCS7B03G0971800	TraesCS7B02G360800
1017	TraesCS3B03G0963800LC	TraesCS3B02G571700LC
1018	TraesCS3B03G1502700	TraesCS3B02G601100
1019	TraesCS4D03G0024000	TraesCS4D02G014900
1020	TraesCS4A03G1100300	TraesCS4A02G441500
1021	TraesCS6A03G0209600	TraesCS6A02G091300
1022	TraesCS7B03G0573500	TraesCS7B02G202000
1023	TraesCS3A03G0338700	TraesCS3A02G146500
1024	TraesCS7D03G1078500	TraesCS7D02G454000
1025	TraesCS3A03G1237100	TraesCS3A02G524000
1026	TraesCS7B03G0520400LC	TraesCS7B02G316200LC
1027	TraesCS2B03G1074800	TraesCS2B02G421600
1028	TraesCS3D03G0510100	TraesCS3D02G214000
1029	TraesCS5B03G1360400	TraesCS5B02G562200
1030	TraesCS7A03G0388400	TraesCS7A02G164100
1031	TraesCS2B03G0990200	TraesCS2B02G386700
1032	TraesCS1B03G0411400	TraesCS1B02G148100
1033	TraesCS2A03G0291500	TraesCS2A02G142900
1034	TraesCS5D03G0681300LC	TraesCS5D02G382000LC
1035	TraesCS6A03G0520200	TraesCS6A02G197800
1036	TraesCS3B03G0553200	TraesCS3B02G224700
1037	TraesCS6A03G0687800	TraesCS6A02G254600.2
1038	TraesCS7D03G1125300	TraesCS7D02G475300
1039	TraesCS7B03G0720700	TraesCS7B02G262000
1040	TraesCS5A03G0379300	TraesCS5A02G134300
1041	TraesCS7D03G0852800	TraesCS7D02G361700
1042	TraesCS6B03G0149300	TraesCS6B02G064200
1043	TraesCS3D03G0242600	TraesCS3D02G116900
1044	TraesCS2D03G0038000LC	TraesCS2D02G018500LC
1045	TraesCS7D03G0182400	TraesCS7D02G079800
1046	TraesCS1B03G1179700LC	TraesCS1B02G735600LC
1047	TraesCS6D03G0132200LC	TraesCS6D02G066600LC
1048	TraesCS4A03G0649500LC	TraesCS4A02G402300LC
1049	TraesCS1D03G0786200	TraesCS1D02G331500
1050	TraesCS2D03G0315200	TraesCS2A02G145500
1051	TraesCS3B03G0845000	TraesCS3B02G331500
1052	TraesCS5A03G0925700	TraesCS5A02G386000
1053	TraesCS7D03G0752500	TraesCS7B02G220300
1054	TraesCS6B03G0287000	TraesCS6B02G116600
1055	TraesCS2B03G0631500LC	TraesCS2B02G367200LC.2
1056	TraesCS7B03G0230600LC	TraesCS7B02G142400LC
1057	TraesCS4D03G0456100	TraesCS4D02G183200
1058	TraesCS7A03G0786400	TraesCS7A02G319100
1059	TraesCS6B03G1223000	TraesCS6B02G437000
1060	TraesCS1D03G0564400	TraesCS1D02G229300
1061	TraesCS6D03G0206300	TraesCS6D02G095400
1062	TraesCS5A03G0682100LC	TraesCS5A02G402700LC
1063	TraesCS2A03G0862600	TraesCS2A02G353000
1064	TraesCS3A03G0754100	TraesCS3A02G297700
1065	TraesCS3D03G0089300	TraesCS3D02G050400
1066	TraesCS7A03G0010000LC	TraesCS7A02G005600LC.2
1067	TraesCS4B03G0029900LC	TraesCS4B02G014810LC
1068	TraesCS5D03G0744600	TraesCS5D02G331000
1069	TraesCS6B03G0704100LC	TraesCS6B02G459700LC
1070	TraesCS5B03G0858100	TraesCS5B02G340900
1071	TraesCS1D03G0195300	TraesCS1B02G100800
1072	TraesCS7B03G0961800	TraesCS7B02G357500
1073	TraesCS7B03G0655400	TraesCS7B02G233400
1074	TraesCS3A03G1115400LC	TraesCSU02G507300LC
1075	TraesCS2D03G0691500LC	TraesCS2D02G392600LC
1076	TraesCS2B03G0455200	TraesCS2B02G188700
1077	TraesCS2A03G0380500	TraesCS2A02G183000
1078	TraesCS1A03G0294200	TraesCS1A02G119600
1079	TraesCS2A03G0641800LC	TraesCS2A02G375600LC
1080	TraesCS7D03G0974300	TraesCS7D02G412900
1081	TraesCS6A03G0730900	TraesCS6A02G274600
1082	TraesCS1A03G0700800	TraesCS1A02G277400
1083	TraesCS3B03G1126800	TraesCS3B02G457300
1084	TraesCS6B03G0705300LC	TraesCS6B02G460700LC
1085	TraesCS6D03G0847600	TraesCS6D02G367300
1086	TraesCS5A03G0009300	TraesCS5A02G004600
1087	TraesCS1B03G0763000	TraesCS1B02G273800
1088	TraesCS7D03G0848900	TraesCS7D02G359800
1089	TraesCS2A03G0301800LC	TraesCS2A02G150500LC
1090	TraesCS1D03G0540200	TraesCS1D02G216300
1091	TraesCS4D03G0400100LC	TraesCS4D02G234800LC
1092	TraesCS4B03G0975700	TraesCS4B02G382300.2
1093	TraesCS1D03G0263600	TraesCS1D02G111000
1094	TraesCS6B03G0799300LC	TraesCS6B02G520900LC
1095	TraesCS3D03G0576200	TraesCS3A02G246500.2
1096	TraesCS3D03G0820700	TraesCS3D02G371400
1097	TraesCS4B03G0213200LC	TraesCS4B02G118200LC
1098	TraesCS2A03G1244900	TraesCS2A02G539300
1099	TraesCS3A03G0800800	TraesCS3A02G334500
1100	TraesCS6A03G0151100	TraesCS6A02G067800
1101	TraesCS7A03G0183900LC	TraesCS7A02G105000LC
1102	TraesCS3B03G0712100	TraesCS3B02G275000
1103	TraesCS1A03G0456300LC	TraesCS1A02G284300LC
1104	TraesCS6B03G0311100LC	TraesCS6B02G184500LC
1105	TraesCS6B03G0641500LC	TraesCS6B02G410200LC
1106	TraesCS4A03G0111100	TraesCS4A02G056800
1107	TraesCS4D03G0025300	TraesCS4D02G015600
1108	TraesCS2D03G0112500	TraesCS2D02G058400
1109	TraesCS7D03G0609000	TraesCS7D02G269600
1110	TraesCS6B03G0509400	TraesCS6B02G198200
1111	TraesCS6D03G0746400LC	TraesCS6D02G425800LC
1112	TraesCS5D03G0659000	TraesCS5A02G281700
1113	TraesCS1D03G0846900	TraesCS1D02G360800
1114	TraesCS5A03G1071000	TraesCS5A02G453000
1115	TraesCS1B03G0794600	TraesCS1B02G285500
1116	TraesCS4D03G0586600	TraesCS4D02G243700
1117	TraesCS3B03G0834700	TraesCS3B02G327500
1118	TraesCS2B03G0271500	TraesCS2B02G113100
1119	TraesCS3B03G0203700	TraesCS3B02G088300
1120	TraesCS2D03G0816200	TraesCS2D02G356000
1121	TraesCS3A03G0429200	TraesCS3A02G180000
1122	TraesCS7D03G1208100	TraesCS7D02G511200
1123	TraesCS3A03G0898600LC	TraesCS3A02G522100LC
1124	TraesCS3D03G0753900	TraesCS3A02G342500
1125	TraesCS6A03G0735900	TraesCS6A02G276300
1126	TraesCS2B03G1065000LC	TraesCS2B02G637700LC
1127	TraesCS3A03G0629800	TraesCS3A02G245000
1128	TraesCS5D03G0551100	TraesCS5D02G237800
1129	TraesCS5A03G0938800	TraesCS5A02G393800
1130	TraesCS3D03G1068100	TraesCS3D02G483000
1131	TraesCS2D03G0355300	TraesCS2A02G162600
1132	TraesCS7B03G0482900LC	TraesCS7B02G286300LC
1133	TraesCS4A03G0710900	TraesCS4A02G275600
1134	TraesCS4A03G0988600LC	TraesCS4A02G590600LC
1135	TraesCS5A03G1142000	TraesCS5A02G486800
1136	TraesCS7A03G0297200	TraesCS7A02G125400
1137	TraesCS4A03G0402800	TraesCS4A02G158900.2
1138	TraesCS3D03G0748400	TraesCS3D02G333400
1139	TraesCS7B03G0925800	TraesCS7B02G345500
1140	TraesCS3D03G1077400	TraesCS3D02G486100
1141	TraesCS5B03G1248800LC	TraesCS5B02G733900LC
1142	TraesCS6B03G0286900	TraesCS6B02G116500
1143	TraesCS5D03G0877300	TraesCS5A02G382700
1144	TraesCS5D03G0830000	TraesCS5D02G369900
1145	TraesCS7B03G0819000	TraesCS7B02G305300
1146	TraesCS5D03G0531400	TraesCS5D02G228000
1147	TraesCS7B03G0961900	TraesCS7B02G357600
1148	TraesCS3B03G0970700	TraesCS3B02G388000
1149	TraesCS5D03G0049800LC	TraesCS5D02G027700LC
1150	TraesCS1B03G0887100LC	TraesCS1B02G558100LC
1151	TraesCS4A03G0495400	TraesCS4A02G182300
1152	TraesCS1A03G1052000	TraesCS1A02G432900.2
1153	TraesCS3A03G0331600	TraesCS3A02G143100
1154	TraesCS4D03G0765800LC	TraesCS4D02G434800LC
1155	TraesCS3D03G0525000	TraesCS3A02G218100
1156	TraesCS3B03G1203600LC	TraesCS3B02G710800LC
1157	TraesCS3D03G0705400LC	TraesCS3D02G399600LC
1158	TraesCS7A03G0578700	TraesCS7A02G252000
1159	TraesCS2B03G0727900	TraesCS2B02G281000
1160	TraesCS4A03G1082500	TraesCS4A02G435300
1161	TraesCS4D03G0835400	TraesCS4D02G364700
1162	TraesCS1A03G0773400	TraesCS1A02G311400
1163	TraesCS2D03G0263100	TraesCS2D02G124900
1164	TraesCS5D03G0391800LC	TraesCS5D02G232000LC
1165	TraesCS7B03G0885900LC	TraesCS7B02G552500LC
1166	TraesCS2A03G0782200	TraesCS2A02G315600
1167	TraesCS4D03G0082200	TraesCS4D02G046100
1168	TraesCS5D03G0414100	TraesCS5D02G169800
1169	TraesCS6B03G0589900	TraesCS6B02G218700
1170	TraesCS6B03G0019700	TraesCS6B02G000300
1171	TraesCS5D03G0655100	TraesCS5D02G286500
1172	TraesCS2D03G1230000	TraesCS2D02G552800
1173	TraesCS4A03G1222600	TraesCS4A02G484800
1174	TraesCS6B03G1288000	TraesCS6B02G473800
1175	TraesCS6A03G1010300	TraesCS6A02G403200
1176	TraesCS6D03G0555200	TraesCS6A02G244600
1177	TraesCS6D03G0158400	TraesCS6D02G075800
1178	TraesCS6B03G0704900	TraesCS6B02G241300
1179	TraesCS3D03G0071600	TraesCS3D02G039800
1180	TraesCS3D03G0073000	TraesCS3D02G040700
1181	TraesCS1B03G0621800	TraesCS1B02G213700
1182	TraesCS3A03G1020000	TraesCS3A02G438100
1183	TraesCS5D03G1135300	TraesCS5D02G520200
1184	TraesCS2B03G0290000	TraesCS2B02G119400
1185	TraesCS1D03G0155800	TraesCS1D02G069700
1186	TraesCS5B03G0474500LC	TraesCS5B02G296000LC
1187	TraesCS7A03G1311000	TraesCS7A02G538400
1188	TraesCS5D03G0285600	TraesCS5D02G118600
1189	TraesCS5D03G0609700LC	TraesCS5D02G343400LC
1190	TraesCS2D03G0498300LC	TraesCS2D02G264010LC
1191	TraesCS2A03G0343000	TraesCS2A02G165000
1192	TraesCS1A03G0352100	TraesCS1A02G135600
1193	TraesCS3D03G0414400	TraesCS3A02G186600
1194	TraesCS3A03G0969600	TraesCS3A02G416800
1195	TraesCS2A03G0799000	TraesCS2A02G342100
1196	TraesCS5D03G0330300	TraesCS5D02G130500.2
1197	TraesCS1B03G0417100LC	TraesCS1B02G264500LC
1198	TraesCS6D03G0611400	TraesCS6D02G253400
1199	TraesCS5D03G0593000	TraesCS5D02G257100.2
1200	TraesCS1A03G0536000LC	TraesCS1A02G332800LC
1201	TraesCS3B03G0524100	TraesCS3A02G186600
1202	TraesCS6B03G0579300	TraesCS6B02G215900
1203	TraesCS3D03G1031700	TraesCS3D02G468500
1204	TraesCS6B03G0935400	TraesCS6B02G330200
1205	TraesCS3B03G0279200LC	TraesCS1D02G240800LC
1206	TraesCS4D03G0757200LC	TraesCS4D02G430100LC
1207	TraesCS4A03G0462800	TraesCS4A02G169700
1208	TraesCS3D03G0823900	TraesCS3D02G372900
1209	TraesCS5D03G0180300	TraesCS5D02G074500
1210	TraesCS1A03G0047200	TraesCS1A02G021000
1211	TraesCS2A03G1125500	TraesCS2A02G480900
1212	TraesCS1A03G0017200	TraesCS1A02G006300
1213	TraesCS7A03G0416100	TraesCS7A02G177900
1214	TraesCS6A03G0727700	TraesCS6A02G273000
1215	TraesCS6D03G0842100LC	TraesCS6D02G476800LC
1216	TraesCS5D03G1173300	TraesCS5D02G538200
1217	TraesCS1A03G0247600	TraesCS1A02G102200
1218	TraesCS1B03G0479900	TraesCS1B02G163300
1219	TraesCS2D03G0674100	TraesCS2D02G290500
1220	TraesCS4B03G0384600	TraesCS4B02G152100
1221	TraesCS5B03G0701700	TraesCS5B02G268800
1222	TraesCS5A03G0283400	TraesCS5A02G107400
1223	TraesCS4D03G0646200	TraesCS4D02G272700
1224	TraesCS4D03G0267000	TraesCS4D02G134500
1225	TraesCS7B03G0866300	TraesCS7B02G323900.2
1226	TraesCS7D03G1087900	TraesCS7D02G458400
1227	TraesCS3B03G0598000LC	TraesCS3B02G359610LC
1228	TraesCS2B03G1082900	TraesCS2B02G425500
1229	TraesCS1D03G0552600	TraesCS1D02G222700
1230	TraesCS6B03G1166000	TraesCS6B02G413900
1231	TraesCS7D03G0601400	TraesCS7A02G264900
1232	TraesCS6A03G0490100	TraesCS6A02G191500
1233	TraesCS4A03G0021500	TraesCS4A02G013000
1234	TraesCS7B03G0642100	TraesCS7B02G226500
1235	TraesCS3B03G1241100	TraesCS3B02G501400
1236	TraesCS5A03G0546600	TraesCS5A02G214400
1237	TraesCS5B03G0448700	TraesCS5B02G165800
1238	TraesCS1D03G0199100	TraesCS1D02G086000
1239	TraesCS4A03G0262600LC	TraesCS4A02G136710LC
1240	TraesCS4D03G0626400	TraesCS4D02G262900
1241	TraesCS5A03G0380400LC	TraesCS5A02G243800LC
1242	TraesCS2A03G0643000	TraesCS2A02G261200.2
1243	TraesCS4D03G0834600	TraesCS4D02G364500
1244	TraesCS3D03G0297300	TraesCS3D02G141100
1245	TraesCS3A03G0531000	TraesCS3A02G204600
1246	TraesCS7D03G0746600	TraesCS7D02G313700
1247	TraesCS7D03G0789400	TraesCS7D02G333000
1248	TraesCS2A03G0232200	TraesCS2A02G112400
1249	TraesCS6A03G0003500	TraesCS6A02G001500
1250	TraesCS6A03G0223000	TraesCS6A02G097400
1251	TraesCS3A03G0501300	TraesCS3A02G198400
1252	TraesCS4A03G0648400	TraesCS4A02G245800
1253	TraesCS7A03G1122300	TraesCS7A02G462000
1254	TraesCS3B03G1307400	TraesCS3B02G525000
1255	TraesCS3D03G0402200	TraesCS3D02G184900
1256	TraesCS4B03G0617000	TraesCS4B02G224700
1257	TraesCSU03G0129300	TraesCS3B02G064100
1258	TraesCS4A03G0619700LC	TraesCS4A02G384300LC
1259	TraesCS2B03G0054400	TraesCS2B02G026100
1260	TraesCS7D03G0959000	TraesCS7D02G407600
1261	TraesCS1B03G1059200LC	TraesCS1B02G662800LC
1262	TraesCS5D03G0480300	TraesCS5B02G196700
1263	TraesCS3B03G1252500	TraesCS3B02G506900
1264	TraesCS4A03G0560900	TraesCS4A02G211700.2
1265	TraesCS7B03G0193400	TraesCS7B02G071000
1266	TraesCS4D03G0482400	TraesCS4D02G195400
1267	TraesCS6A03G0262400	TraesCS6A02G111300
1268	TraesCS1B03G0210100LC	TraesCS1B02G124800LC
1269	TraesCS4A03G0320200LC	TraesCS4A02G177800LC
1270	TraesCS1D03G0001000	TraesCS1D02G004300
1271	TraesCS5B03G0728500	TraesCS5B02G281700.2
1272	TraesCS1B03G0310600	TraesCS1B02G114700
1273	TraesCS4D03G0765700LC	TraesCS4D02G434700LC
1274	TraesCS5B03G0559900	TraesCS5B02G211700
1275	TraesCS3A03G0478200	TraesCS3A02G194600
1276	TraesCS6B03G0578100	TraesCS6B02G215400
1277	TraesCS7B03G0477300	TraesCS7B02G177400
1278	TraesCS6A03G0109100	TraesCS6A02G048700
1279	TraesCS2A03G0370500	TraesCS2A02G177700
1280	TraesCS4B03G0475600LC	TraesCS4B02G307600LC
1281	TraesCS2D03G0923800	TraesCS2D02G408200.3
1282	TraesCS3D03G0960800	TraesCS3D02G437400
1283	TraesCS6B03G1281900LC	TraesCS6B02G812200LC
1284	TraesCS3D03G0999800LC	TraesCS3D02G549900LC
1285	TraesCS3D03G0038800	TraesCS3D02G022200
1286	TraesCS6B03G0179100	TraesCS6B02G076300
1287	TraesCS4D03G0807000	TraesCS4D02G347700
1288	TraesCS1A03G1065900	TraesCS1A02G438600.2
1289	TraesCS6D03G0051600	TraesCS6D02G026200
1290	TraesCS2D03G0917300	TraesCS2D02G404700
1291	TraesCS4D03G0517100	TraesCS4D02G211800.2
1292	TraesCS5B03G0169400	TraesCS5B02G069100
1293	TraesCS4D03G0514500	TraesCS4D02G210300
1294	TraesCS2A03G0857600	TraesCS2A02G350800
1295	TraesCS3D03G0102000LC	TraesCS3D02G049300LC
1296	TraesCS5D03G0049300	TraesCS5D02G022100
1297	TraesCS6A03G0112700LC	TraesCS6A02G060500LC
1298	TraesCS6B03G0109800	TraesCS6B02G048200
1299	TraesCS2B03G0125200LC	TraesCS2B02G059820LC
1300	TraesCS4A03G1201700LC	TraesCS4A02G715900LC
1301	TraesCS2B03G0418900	TraesCS2B02G171100
1302	TraesCS2B03G1212300	TraesCS2B02G479800
1303	TraesCS3A03G0505700	TraesCS3A02G198900
1304	TraesCS3B03G0815700	TraesCS3B02G318900
1305	TraesCS2A03G1360000	TraesCS2A02G563500
1306	TraesCS1A03G1051600	TraesCS1A02G432600
1307	TraesCS2B03G0626600	TraesCS2B02G254800
1308	TraesCS3B03G1443900LC	TraesCS3B02G857600LC
1309	TraesCS4A03G0682400LC	TraesCS4A02G419100LC
1310	TraesCS1A03G0355000	TraesCS1A02G136200
1311	TraesCS5B03G0445300LC	TraesCS5B02G280300LC
1312	TraesCS3B03G0718300	TraesCS3B02G277500.4

## Sheet: gprofiler_1312DEGs
source	term_name	term_id	adjusted_p_value	negative_log10_of_adjusted_p_value	term_size	query_size	intersection_size	effective_domain_size	intersections
GO:MF	oxidoreductase activity	GO:0016491	1.47594e-06	5.83093	6583	690	120	64885	TRAESCS3D02G077400,TRAESCS1B02G476400,TRAESCS7D02G370400,TRAESCS7A02G350500,TRAESCS6A02G369800,TRAESCS1D02G450100,TRAESCS2D02G381900,TRAESCS4B02G037700,TRAESCS2A02G565700,TRAESCS4B02G037900,TRAESCS4D02G035200,TRAESCS3D02G325300,TRAESCS6B02G004400,TRAESCS6D02G015100,TRAESCS6B02G265800,TRAESCS6B02G464800,TRAESCS4A02G235300,TRAESCS6A02G385400,TRAESCS6D02G004300,TRAESCS6B02G229200,TRAESCS5A02G407700.…
GO:MF	iron ion binding	GO:0005506	9.91298e-06	5.0038	1858	690	48	64885	TRAESCS3D02G077400,TRAESCS1B02G476400,TRAESCS1D02G450100,TRAESCS2D02G381900,TRAESCS2A02G565700,TRAESCS3D02G325300,TRAESCS6D02G015100,TRAESCS7B02G189500.2,TRAESCS7A02G294700,TRAESCS2B02G402100,TRAESCS5B02G334000,TRAESCS2B02G031200,TRAESCS7A02G042600,TRAESCS2D02G023400,TRAESCS2B02G186100,TRAESCS7D02G136400,TRAESCS7D02G293100,TRAESCS2B02G031700,TRAESCS2A02G013200.2,TRAESCS7D02G508000,TRAESCS2B02G049…
GO:MF	cation binding	GO:0043169	1.98622e-05	4.70197	9132	690	149	64885	TRAESCS3D02G077400,TRAESCS6B02G236800.2,TRAESCS1B02G476400,TRAESCS7D02G370400,TRAESCS6B02G091500,TRAESCS7A02G350500,TRAESCS6A02G369800,TRAESCS1D02G450100,TRAESCS2B02G359400,TRAESCS4D02G286900,TRAESCS2D02G381900,TRAESCS4B02G037700,TRAESCS2A02G565700,TRAESCS4B02G037900,TRAESCS4D02G035200,TRAESCS3D02G325300,TRAESCS6D02G015100,TRAESCS7B02G189500.2,TRAESCS2B02G310000,TRAESCS7A02G294700,TRAESCS3D02G176…
GO:MF	metal ion binding	GO:0046872	0.000103397	3.98549	9063	690	145	64885	TRAESCS3D02G077400,TRAESCS6B02G236800.2,TRAESCS1B02G476400,TRAESCS7D02G370400,TRAESCS6B02G091500,TRAESCS7A02G350500,TRAESCS6A02G369800,TRAESCS1D02G450100,TRAESCS2B02G359400,TRAESCS4D02G286900,TRAESCS2D02G381900,TRAESCS4B02G037700,TRAESCS2A02G565700,TRAESCS4B02G037900,TRAESCS4D02G035200,TRAESCS3D02G325300,TRAESCS6D02G015100,TRAESCS7B02G189500.2,TRAESCS2B02G310000,TRAESCS7A02G294700,TRAESCS3D02G176…
GO:MF	heme binding	GO:0020037	0.000366357	3.4361	2494	690	54	64885	TRAESCS3D02G077400,TRAESCS1B02G476400,TRAESCS7D02G370400,TRAESCS1D02G450100,TRAESCS2A02G565700,TRAESCS3D02G325300,TRAESCS6A02G385400,TRAESCS5B02G334000,TRAESCS6B02G424500,TRAESCS2B02G031200,TRAESCS7A02G042600,TRAESCS2D02G023400,TRAESCS2B02G186100,TRAESCS7D02G136400,TRAESCS2B02G031700,TRAESCS2A02G013200.2,TRAESCS7D02G508000,TRAESCS2B02G049900,TRAESCS1D02G025300,TRAESCS4B02G232800,TRAESCS4A02G00880…
GO:MF	acyltransferase activity, transferring groups other than amino-acyl groups	GO:0016747	0.000456459	3.3406	1380	690	36	64885	TRAESCS1D02G036000,TRAESCS2B02G038700,TRAESCS2B02G048400,TRAESCS2B02G359400,TRAESCS7B02G257300,TRAESCS1B02G102600,TRAESCS5B02G283400,TRAESCS3B02G448100,TRAESCS5B02G487700,TRAESCS2D02G034500,TRAESCS2D02G027700,TRAESCS2A02G025700,TRAESCS2A02G035300,TRAESCS2A02G025600,TRAESCS2D02G508200,TRAESCS5A02G076500,TRAESCS1D02G039200,TRAESCS2A02G426000,TRAESCS3D02G444000,TRAESCS2A02G507700,TRAESCS3A02G451100,…
GO:MF	very-long-chain (3R)-3-hydroxyacyl-CoA dehydratase activity	GO:0102158	0.000560024	3.25179	19	690	5	64885	TRAESCS6B02G373100,TRAESCS3B02G089000,TRAESCS3A02G075500,TRAESCS3B02G089600,TRAESCS3D02G075600
GO:MF	tetrapyrrole binding	GO:0046906	0.0009717	3.01247	2578	690	54	64885	TRAESCS3D02G077400,TRAESCS1B02G476400,TRAESCS7D02G370400,TRAESCS1D02G450100,TRAESCS2A02G565700,TRAESCS3D02G325300,TRAESCS6A02G385400,TRAESCS5B02G334000,TRAESCS6B02G424500,TRAESCS2B02G031200,TRAESCS7A02G042600,TRAESCS2D02G023400,TRAESCS2B02G186100,TRAESCS7D02G136400,TRAESCS2B02G031700,TRAESCS2A02G013200.2,TRAESCS7D02G508000,TRAESCS2B02G049900,TRAESCS1D02G025300,TRAESCS4B02G232800,TRAESCS4A02G00880…
GO:MF	(3R)-3-hydroxyacyl-CoA dehydratase activity	GO:0080023	0.00123523	2.90825	22	690	5	64885	TRAESCS6B02G373100,TRAESCS3B02G089000,TRAESCS3A02G075500,TRAESCS3B02G089600,TRAESCS3D02G075600
GO:MF	3-hydroxyacyl-CoA dehydratase activity	GO:0018812	0.00123523	2.90825	22	690	5	64885	TRAESCS6B02G373100,TRAESCS3B02G089000,TRAESCS3A02G075500,TRAESCS3B02G089600,TRAESCS3D02G075600
GO:MF	enoyl-CoA hydratase activity	GO:0004300	0.0029788	2.52596	26	690	5	64885	TRAESCS6B02G373100,TRAESCS3B02G089000,TRAESCS3A02G075500,TRAESCS3B02G089600,TRAESCS3D02G075600
GO:MF	transcription coregulator activity	GO:0003712	0.00436422	2.36009	237	690	12	64885	TRAESCS2B02G359400,TRAESCS3B02G448100,TRAESCS7A02G540000,TRAESCS7B02G460900,TRAESCS2A02G494700,TRAESCS1B02G002000.2,TRAESCS2D02G138100,TRAESCS1A02G131000,TRAESCS5A02G532500,TRAESCS5D02G551300,TRAESCS7A02G210900,TRAESCS7B02G314400
GO:MF	catalytic activity	GO:0003824	0.00447896	2.34882	31986	690	396	64885	TRAESCS3D02G077400,TRAESCS1D02G036000,TRAESCS2A02G334600,TRAESCS5D02G265700,TRAESCS7B02G411200,TRAESCS1B02G476400,TRAESCS2B02G038700,TRAESCS5D02G302600,TRAESCS2B02G048400,TRAESCS2B02G366900,TRAESCS2A02G076100,TRAESCS5B02G017900,TRAESCS7D02G370400,TRAESCS6B02G091500,TRAESCS7A02G350500,TRAESCS6A02G369800,TRAESCS1D02G450100,TRAESCS2B02G359400,TRAESCS4D02G286900,TRAESCS2D02G346900,TRAESCS2D02G381900,…
GO:MF	ribonucleoprotein complex binding	GO:0043021	0.00467223	2.33048	99	690	8	64885	TRAESCS3B02G454400,TRAESCS2A02G262500,TRAESCS2B02G209100,TRAESCS4B02G052500,TRAESCS2D02G190400,TRAESCS4D02G052700,TRAESCS2A02G353000,TRAESCS2A02G177700
GO:MF	ATP-dependent chromatin remodeler activity	GO:0140658	0.00533238	2.27308	132	690	9	64885	TRAESCS7A02G203600,TRAESCS7D02G206700.2,TRAESCS4A02G147000.2,TRAESCS7B02G110600,TRAESCS1A02G442400.2,TRAESCS7D02G531100.2,TRAESCS6D02G039800,TRAESCS7B02G468100,TRAESCS6B02G048200
GO:MF	acyltransferase activity	GO:0016746	0.00622039	2.20618	2342	690	48	64885	TRAESCS1D02G036000,TRAESCS2B02G038700,TRAESCS2B02G048400,TRAESCS2B02G359400,TRAESCS7B02G257300,TRAESCS1B02G102600,TRAESCS6A02G071100,TRAESCS5B02G283400,TRAESCS3B02G448100,TRAESCS5B02G487700,TRAESCS2D02G034500,TRAESCS2D02G027700,TRAESCS2A02G025700,TRAESCS2A02G035300,TRAESCS2A02G025600,TRAESCS2D02G508200,TRAESCS5B02G055600,TRAESCS5A02G076500,TRAESCS1D02G039200,TRAESCS7A02G269100,TRAESCS2A02G426000,…
GO:MF	ribosome binding	GO:0043022	0.00765575	2.11601	77	690	7	64885	TRAESCS3B02G454400,TRAESCS2A02G262500,TRAESCS2B02G209100,TRAESCS4B02G052500,TRAESCS2D02G190400,TRAESCS4D02G052700,TRAESCS2A02G353000
GO:MF	alcohol-forming long-chain fatty acyl-CoA reductase activity	GO:0102965	0.0086509	2.06294	32	690	5	64885	TRAESCS1D02G021800.2,TRAESCS1D02G012700,TRAESCS3A02G014900,TRAESCS3D02G012700,TRAESCS7A02G089400
GO:MF	transition metal ion binding	GO:0046914	0.00876662	2.05717	4458	690	77	64885	TRAESCS3D02G077400,TRAESCS6B02G236800.2,TRAESCS1B02G476400,TRAESCS7A02G350500,TRAESCS6A02G369800,TRAESCS1D02G450100,TRAESCS2B02G359400,TRAESCS4D02G286900,TRAESCS2D02G381900,TRAESCS2A02G565700,TRAESCS3D02G325300,TRAESCS6D02G015100,TRAESCS7B02G189500.2,TRAESCS2B02G310000,TRAESCS7A02G294700,TRAESCS3D02G176100,TRAESCS2B02G402100,TRAESCS2A02G293700,TRAESCS5B02G334000,TRAESCS2B02G031200,TRAESCS7A02G042…
GO:MF	histone acetyltransferase activity	GO:0004402	0.014557	1.83693	58	690	6	64885	TRAESCS2B02G359400,TRAESCS3B02G448100,TRAESCS7B02G314400,TRAESCS6A02G107300,TRAESCS6D02G095400,TRAESCS7D02G407600
GO:MF	peptide-lysine-N-acetyltransferase activity	GO:0061733	0.0160599	1.79426	59	690	6	64885	TRAESCS2B02G359400,TRAESCS3B02G448100,TRAESCS7B02G314400,TRAESCS6A02G107300,TRAESCS6D02G095400,TRAESCS7D02G407600
GO:MF	monooxygenase activity	GO:0004497	0.0174014	1.75941	1831	690	39	64885	TRAESCS3D02G077400,TRAESCS1B02G476400,TRAESCS1D02G450100,TRAESCS2A02G565700,TRAESCS3D02G325300,TRAESCS5B02G334000,TRAESCS2B02G031200,TRAESCS7A02G042600,TRAESCS2D02G023400,TRAESCS2B02G186100,TRAESCS7D02G136400,TRAESCS2B02G031700,TRAESCS2A02G013200.2,TRAESCS7D02G508000,TRAESCS2B02G049900,TRAESCS1D02G025300,TRAESCS4A02G008800,TRAESCS4D02G235200,TRAESCS5D02G339200.2,TRAESCSU02G106400,TRAESCS7B02G4411…
GO:MF	2 iron, 2 sulfur cluster binding	GO:0051537	0.0332506	1.4782	130	690	8	64885	TRAESCS6B02G229200,TRAESCS2A02G207900,TRAESCS2B02G234500,TRAESCS5A02G456000.2,TRAESCS1D02G414700,TRAESCS3A02G378100,TRAESCS3D02G371400,TRAESCS1B02G285500
GO:MF	phosphoribosylformylglycinamidine synthase activity	GO:0004642	0.0389798	1.40916	9	690	3	64885	TRAESCS1D02G364700,TRAESCS1B02G376800.2,TRAESCS1A02G360300
GO:MF	alcohol-forming very long-chain fatty acyl-CoA reductase activity	GO:0080019	0.0468334	1.32944	45	690	5	64885	TRAESCS1D02G021800.2,TRAESCS1D02G012700,TRAESCS3A02G014900,TRAESCS3D02G012700,TRAESCS7A02G089400
GO:BP	fatty acid biosynthetic process	GO:0006633	5.14165e-08	7.2889	325	479	21	44717	TRAESCS4B02G037700,TRAESCS4B02G037900,TRAESCS6B02G373100,TRAESCS3B02G089000,TRAESCS5B02G283400,TRAESCS3A02G075500,TRAESCS2D02G508200,TRAESCS5A02G076500,TRAESCS1D02G039200,TRAESCS3B02G089600,TRAESCS3D02G444000,TRAESCS2A02G507700,TRAESCS3D02G075600,TRAESCS3A02G451100,TRAESCS7B02G113100,TRAESCS1B02G048000,TRAESCS7A02G108300,TRAESCS6D02G321600,TRAESCS7A02G107500,TRAESCS2B02G535700,TRAESCS3A02G297700
GO:BP	monocarboxylic acid biosynthetic process	GO:0072330	1.0733e-07	6.96928	410	479	23	44717	TRAESCS4B02G037700,TRAESCS4B02G037900,TRAESCS6B02G373100,TRAESCS3B02G175900,TRAESCS3B02G089000,TRAESCS5B02G283400,TRAESCS3A02G075500,TRAESCS2D02G508200,TRAESCS5A02G076500,TRAESCS1D02G039200,TRAESCS3B02G089600,TRAESCS3D02G444000,TRAESCS2A02G507700,TRAESCS3D02G075600,TRAESCS3A02G451100,TRAESCS7B02G113100,TRAESCS1B02G048000,TRAESCS7A02G108300,TRAESCS6D02G321600,TRAESCS7A02G107500,TRAESCS6A02G160100,…
GO:BP	fatty acid metabolic process	GO:0006631	6.52392e-07	6.18549	450	479	23	44717	TRAESCS4B02G037700,TRAESCS4B02G037900,TRAESCS6B02G373100,TRAESCS3B02G089000,TRAESCS5B02G283400,TRAESCS3A02G075500,TRAESCS2D02G508200,TRAESCS5A02G076500,TRAESCS1D02G039200,TRAESCS3B02G089600,TRAESCS1D02G105200,TRAESCS1B02G127500,TRAESCS3D02G444000,TRAESCS2A02G507700,TRAESCS3D02G075600,TRAESCS3A02G451100,TRAESCS7B02G113100,TRAESCS1B02G048000,TRAESCS7A02G108300,TRAESCS6D02G321600,TRAESCS7A02G107500,…
GO:BP	lipid biosynthetic process	GO:0008610	0.00025798	3.58841	1204	479	34	44717	TRAESCS5B02G017900,TRAESCS2D02G381900,TRAESCS4B02G037700,TRAESCS4B02G037900,TRAESCS6B02G373100,TRAESCS3B02G175900,TRAESCS2B02G402100,TRAESCS6B02G139500,TRAESCS3B02G089000,TRAESCS5B02G283400,TRAESCS1D02G200100,TRAESCS3A02G075500,TRAESCS2A02G022400,TRAESCS2D02G508200,TRAESCS5A02G076500,TRAESCS1D02G039200,TRAESCS3B02G089600,TRAESCS7A02G269100,TRAESCS3D02G444000,TRAESCS2A02G507700,TRAESCS3D02G075600,…
GO:BP	lipid metabolic process	GO:0006629	0.000363319	3.43971	2263	479	51	44717	TRAESCS1D02G036000,TRAESCS7B02G411200,TRAESCS5B02G017900,TRAESCS2D02G381900,TRAESCS4B02G037700,TRAESCS4B02G037900,TRAESCS1B02G077500,TRAESCS6B02G373100,TRAESCS1D02G060500,TRAESCS3B02G175900,TRAESCS2B02G402100,TRAESCS6B02G139500,TRAESCS3B02G089000,TRAESCS5D02G528100.2,TRAESCS5B02G283400,TRAESCS1D02G200100,TRAESCS1D02G021800.2,TRAESCS6B02G226700.2,TRAESCS3A02G075500,TRAESCS1D02G012700,TRAESCS2A02G0…
GO:BP	regulation of DNA-templated transcription elongation	GO:0032784	0.00100464	2.99799	34	479	6	44717	TRAESCS3B02G227700,TRAESCS1D02G325500,TRAESCS1B02G337800,TRAESCS2B02G188500,TRAESCS2A02G162600,TRAESCS1A02G311400
GO:BP	monocarboxylic acid metabolic process	GO:0032787	0.00231208	2.636	817	479	25	44717	TRAESCS4B02G037700,TRAESCS4B02G037900,TRAESCS6B02G373100,TRAESCS3B02G175900,TRAESCS3B02G089000,TRAESCS5B02G283400,TRAESCS3A02G075500,TRAESCS2D02G508200,TRAESCS5A02G076500,TRAESCS1D02G039200,TRAESCS3B02G089600,TRAESCS1D02G105200,TRAESCS1B02G127500,TRAESCS3D02G444000,TRAESCS2A02G507700,TRAESCS3D02G075600,TRAESCS3A02G451100,TRAESCS7B02G113100,TRAESCS1B02G048000,TRAESCS7A02G108300,TRAESCS6D02G321600,…
GO:BP	peptidyl-lysine modification	GO:0018205	0.00238103	2.62324	212	479	12	44717	TRAESCS3B02G460000.2,TRAESCS3B02G475200,TRAESCS2D02G145300,TRAESCS3A02G424000.2,TRAESCS6D02G254900,TRAESCS7B02G314400,TRAESCS6A02G107300,TRAESCS6D02G095400,TRAESCS3A02G297700,TRAESCS6A02G274600,TRAESCS6D02G253400,TRAESCS7D02G407600
GO:BP	small molecule biosynthetic process	GO:0044283	0.00359056	2.44484	1179	479	31	44717	TRAESCS5B02G017900,TRAESCS4B02G037700,TRAESCS4B02G037900,TRAESCS6B02G373100,TRAESCS3B02G175900,TRAESCS6B02G117600,TRAESCS6A02G084600,TRAESCS3B02G089000,TRAESCS2B02G377500,TRAESCS5B02G283400,TRAESCS7A02G158400,TRAESCS3A02G075500,TRAESCS2D02G508200,TRAESCS5A02G076500,TRAESCS1D02G039200,TRAESCS3B02G089600,TRAESCS3D02G444000,TRAESCS2A02G507700,TRAESCS3D02G075600,TRAESCS3A02G451100,TRAESCS7B02G113100,…
GO:BP	peptidyl-lysine acetylation	GO:0018394	0.00481652	2.31727	44	479	6	44717	TRAESCS2D02G145300,TRAESCS7B02G314400,TRAESCS6A02G107300,TRAESCS6D02G095400,TRAESCS6D02G253400,TRAESCS7D02G407600
GO:BP	internal peptidyl-lysine acetylation	GO:0018393	0.00481652	2.31727	44	479	6	44717	TRAESCS2D02G145300,TRAESCS7B02G314400,TRAESCS6A02G107300,TRAESCS6D02G095400,TRAESCS6D02G253400,TRAESCS7D02G407600
GO:BP	internal protein amino acid acetylation	GO:0006475	0.00481652	2.31727	44	479	6	44717	TRAESCS2D02G145300,TRAESCS7B02G314400,TRAESCS6A02G107300,TRAESCS6D02G095400,TRAESCS6D02G253400,TRAESCS7D02G407600
GO:BP	histone acetylation	GO:0016573	0.00481652	2.31727	44	479	6	44717	TRAESCS2D02G145300,TRAESCS7B02G314400,TRAESCS6A02G107300,TRAESCS6D02G095400,TRAESCS6D02G253400,TRAESCS7D02G407600
GO:BP	DNA-templated transcription elongation	GO:0006354	0.00987661	2.00539	74	479	7	44717	TRAESCS3B02G227700,TRAESCS5D02G403200,TRAESCS1D02G325500,TRAESCS1B02G337800,TRAESCS2B02G188500,TRAESCS2A02G162600,TRAESCS1A02G311400
GO:BP	carboxylic acid biosynthetic process	GO:0046394	0.027237	1.56484	947	479	25	44717	TRAESCS4B02G037700,TRAESCS4B02G037900,TRAESCS6B02G373100,TRAESCS3B02G175900,TRAESCS3B02G089000,TRAESCS5B02G283400,TRAESCS3A02G075500,TRAESCS2D02G508200,TRAESCS5A02G076500,TRAESCS1D02G039200,TRAESCS3B02G089600,TRAESCS3D02G444000,TRAESCS2A02G507700,TRAESCS3D02G075600,TRAESCS3A02G451100,TRAESCS7B02G113100,TRAESCS1B02G048000,TRAESCS7A02G108300,TRAESCS6D02G321600,TRAESCS7A02G107500,TRAESCS6A02G160100,…
GO:BP	organic acid biosynthetic process	GO:0016053	0.027237	1.56484	947	479	25	44717	TRAESCS4B02G037700,TRAESCS4B02G037900,TRAESCS6B02G373100,TRAESCS3B02G175900,TRAESCS3B02G089000,TRAESCS5B02G283400,TRAESCS3A02G075500,TRAESCS2D02G508200,TRAESCS5A02G076500,TRAESCS1D02G039200,TRAESCS3B02G089600,TRAESCS3D02G444000,TRAESCS2A02G507700,TRAESCS3D02G075600,TRAESCS3A02G451100,TRAESCS7B02G113100,TRAESCS1B02G048000,TRAESCS7A02G108300,TRAESCS6D02G321600,TRAESCS7A02G107500,TRAESCS6A02G160100,…
GO:BP	positive regulation of DNA-templated transcription, elongation	GO:0032786	0.029183	1.53487	19	479	4	44717	TRAESCS3B02G227700,TRAESCS2B02G188500,TRAESCS2A02G162600,TRAESCS1A02G311400
GO:BP	flavonoid biosynthetic process	GO:0009813	0.0298537	1.525	37	479	5	44717	TRAESCS2B02G038700,TRAESCS2D02G034500,TRAESCS2A02G025700,TRAESCS2A02G025600,TRAESCS2D02G022700
GO:BP	protein acetylation	GO:0006473	0.0324924	1.48822	61	479	6	44717	TRAESCS2D02G145300,TRAESCS7B02G314400,TRAESCS6A02G107300,TRAESCS6D02G095400,TRAESCS6D02G253400,TRAESCS7D02G407600
GO:BP	biosynthetic process	GO:0009058	0.0341067	1.46716	11275	479	159	44717	TRAESCS2A02G334600,TRAESCS2B02G038700,TRAESCS2B02G048400,TRAESCS5B02G017900,TRAESCS7A02G350500,TRAESCS2B02G359400,TRAESCS2D02G381900,TRAESCS4B02G037700,TRAESCS4B02G204500,TRAESCS4A02G099800,TRAESCS6D02G334000,TRAESCS4B02G037900,TRAESCS4A02G469900,TRAESCS5B02G395100,TRAESCS5B02G215800,TRAESCS2B02G310000,TRAESCS6B02G238600,TRAESCS6B02G373100,TRAESCS3B02G175900,TRAESCS2B02G309500,TRAESCS6D02G004300,…
GO:BP	positive regulation of metabolic process	GO:0009893	0.0394124	1.40437	628	479	19	44717	TRAESCS5A02G391700,TRAESCS3B02G227700,TRAESCS2A02G262500,TRAESCS6B02G376500,TRAESCS2B02G209100,TRAESCS2A02G174300,TRAESCS4B02G052500,TRAESCS2D02G190400,TRAESCS5B02G396600,TRAESCS2B02G200800,TRAESCS4D02G052700,TRAESCS2B02G188500,TRAESCS1B02G100800,TRAESCS4D02G243700,TRAESCS2A02G162600,TRAESCS2B02G281000,TRAESCS1A02G311400,TRAESCS6B02G218700,TRAESCS2A02G261200.2
GO:BP	cellular lipid metabolic process	GO:0044255	0.0419005	1.37778	1534	479	34	44717	TRAESCS5B02G017900,TRAESCS4B02G037700,TRAESCS4B02G037900,TRAESCS6B02G373100,TRAESCS3B02G175900,TRAESCS6B02G139500,TRAESCS3B02G089000,TRAESCS5B02G283400,TRAESCS1D02G200100,TRAESCS3A02G075500,TRAESCS2A02G022400,TRAESCS2D02G508200,TRAESCS5A02G076500,TRAESCS1D02G039200,TRAESCS3B02G089600,TRAESCS1D02G105200,TRAESCS7A02G269100,TRAESCS1B02G127500,TRAESCS3D02G444000,TRAESCS2A02G507700,TRAESCS3D02G075600,…
GO:CC	thylakoid membrane	GO:0042651	4.41797e-05	4.35478	532	311	23	24824	TRAESCS6B02G412100,TRAESCS2B02G310000,TRAESCS2A02G046200,TRAESCS4D02G273000,TRAESCS2D02G057900,TRAESCS3B02G477300,TRAESCS2A02G293700,TRAESCS2D02G385300,TRAESCS4A02G319000,TRAESCS3D02G436100,TRAESCS6B02G227900,TRAESCS4D02G194400,TRAESCS6A02G358100,TRAESCS3B02G470200,TRAESCS4B02G274300,TRAESCS6B02G390600,TRAESCS2A02G207900,TRAESCS2B02G234500,TRAESCS2A02G355600.2,TRAESCS2B02G455900,TRAESCS2D02G43260…
GO:CC	organelle membrane	GO:0031090	0.000264322	3.57787	2284	311	55	24824	TRAESCS4D02G286900,TRAESCS5B02G215800,TRAESCS2B02G310000,TRAESCS6B02G373100,TRAESCS2A02G046200,TRAESCS4D02G273000,TRAESCS6B02G229200,TRAESCS2D02G057900,TRAESCS3B02G477300,TRAESCS3B02G089000,TRAESCS2A02G293700,TRAESCS2D02G385300,TRAESCS3A02G290400,TRAESCS4A02G319000,TRAESCS3D02G436100,TRAESCS4D02G194400,TRAESCS3B02G470200,TRAESCS4B02G274300,TRAESCS6B02G390600,TRAESCS3A02G075500,TRAESCS6B02G178700,…
GO:CC	organelle envelope	GO:0031967	0.000328498	3.48347	1392	311	39	24824	TRAESCS2B02G310000,TRAESCS2A02G046200,TRAESCS4D02G273000,TRAESCS6B02G229200,TRAESCS2D02G057900,TRAESCS3B02G477300,TRAESCS2A02G293700,TRAESCS2D02G385300,TRAESCS3A02G290400,TRAESCS4A02G319000,TRAESCS3D02G436100,TRAESCS4D02G194400,TRAESCS3B02G470200,TRAESCS4B02G274300,TRAESCS6B02G390600,TRAESCS1A02G250300,TRAESCS4A02G428000.3,TRAESCS4A02G123600,TRAESCS5A02G088200,TRAESCS6A02G198900,TRAESCS7D02G05670…
GO:CC	envelope	GO:0031975	0.000328498	3.48347	1392	311	39	24824	TRAESCS2B02G310000,TRAESCS2A02G046200,TRAESCS4D02G273000,TRAESCS6B02G229200,TRAESCS2D02G057900,TRAESCS3B02G477300,TRAESCS2A02G293700,TRAESCS2D02G385300,TRAESCS3A02G290400,TRAESCS4A02G319000,TRAESCS3D02G436100,TRAESCS4D02G194400,TRAESCS3B02G470200,TRAESCS4B02G274300,TRAESCS6B02G390600,TRAESCS1A02G250300,TRAESCS4A02G428000.3,TRAESCS4A02G123600,TRAESCS5A02G088200,TRAESCS6A02G198900,TRAESCS7D02G05670…
GO:CC	mitochondrial inner membrane	GO:0005743	0.000826732	3.08264	374	311	17	24824	TRAESCS2B02G310000,TRAESCS6B02G229200,TRAESCS2A02G293700,TRAESCS3A02G290400,TRAESCS1A02G250300,TRAESCS4A02G428000.3,TRAESCS4A02G123600,TRAESCS5A02G088200,TRAESCS6A02G198900,TRAESCS7D02G056700.3,TRAESCS3B02G245000,TRAESCS3B02G326400,TRAESCS2A02G230200,TRAESCS7A02G319300,TRAESCS4D02G265300,TRAESCS2A02G353000,TRAESCS3D02G039800
GO:CC	NuA4 histone acetyltransferase complex	GO:0035267	0.00187327	2.7274	25	311	5	24824	TRAESCS2D02G145300,TRAESCS1B02G474800,TRAESCS1A02G439500.2,TRAESCS3B02G235600,TRAESCS3D02G211100.2
GO:CC	organelle inner membrane	GO:0019866	0.0023257	2.63345	405	311	17	24824	TRAESCS2B02G310000,TRAESCS6B02G229200,TRAESCS2A02G293700,TRAESCS3A02G290400,TRAESCS1A02G250300,TRAESCS4A02G428000.3,TRAESCS4A02G123600,TRAESCS5A02G088200,TRAESCS6A02G198900,TRAESCS7D02G056700.3,TRAESCS3B02G245000,TRAESCS3B02G326400,TRAESCS2A02G230200,TRAESCS7A02G319300,TRAESCS4D02G265300,TRAESCS2A02G353000,TRAESCS3D02G039800
GO:CC	H4/H2A histone acetyltransferase complex	GO:0043189	0.00336006	2.47365	28	311	5	24824	TRAESCS2D02G145300,TRAESCS1B02G474800,TRAESCS1A02G439500.2,TRAESCS3B02G235600,TRAESCS3D02G211100.2
GO:CC	H4 histone acetyltransferase complex	GO:1902562	0.00336006	2.47365	28	311	5	24824	TRAESCS2D02G145300,TRAESCS1B02G474800,TRAESCS1A02G439500.2,TRAESCS3B02G235600,TRAESCS3D02G211100.2
GO:CC	photosynthetic membrane	GO:0034357	0.00412189	2.3849	749	311	24	24824	TRAESCS6B02G412100,TRAESCS2B02G310000,TRAESCS2A02G046200,TRAESCS4D02G273000,TRAESCS2D02G057900,TRAESCS3B02G477300,TRAESCS2A02G293700,TRAESCS2D02G385300,TRAESCS4A02G319000,TRAESCS3D02G436100,TRAESCS6B02G227900,TRAESCS3B02G061700,TRAESCS4D02G194400,TRAESCS6A02G358100,TRAESCS3B02G470200,TRAESCS4B02G274300,TRAESCS6B02G390600,TRAESCS2A02G207900,TRAESCS2B02G234500,TRAESCS2A02G355600.2,TRAESCS2B02G45590…
GO:CC	mitochondrial membrane	GO:0031966	0.00583418	2.23402	480	311	18	24824	TRAESCS2B02G310000,TRAESCS6B02G229200,TRAESCS2A02G293700,TRAESCS3A02G290400,TRAESCS1A02G250300,TRAESCS4A02G428000.3,TRAESCS4A02G123600,TRAESCS5A02G088200,TRAESCS6A02G198900,TRAESCS7D02G056700.3,TRAESCS3B02G245000,TRAESCS3B02G326400,TRAESCS2A02G230200,TRAESCS4A02G244400,TRAESCS7A02G319300,TRAESCS4D02G265300,TRAESCS2A02G353000,TRAESCS3D02G039800
GO:CC	catalytic complex	GO:1902494	0.00630842	2.20008	1759	311	42	24824	TRAESCS6B02G412100,TRAESCS4B02G204500,TRAESCS4A02G099800,TRAESCS2B02G310000,TRAESCS4D02G273000,TRAESCS2A02G293700,TRAESCS3A02G290400,TRAESCS6B02G227900,TRAESCS6A02G358100,TRAESCS4B02G274300,TRAESCS6B02G390600,TRAESCS3B02G227700,TRAESCS1A02G250300,TRAESCS6B02G236700,TRAESCS5D02G403200,TRAESCS4A02G123600,TRAESCS6B02G235800,TRAESCS6A02G198900,TRAESCS3B02G245000,TRAESCS3B02G326400,TRAESCS3A02G197600,…
GO:CC	inner mitochondrial membrane protein complex	GO:0098800	0.00650694	2.18662	235	311	12	24824	TRAESCS2B02G310000,TRAESCS2A02G293700,TRAESCS3A02G290400,TRAESCS1A02G250300,TRAESCS4A02G123600,TRAESCS6A02G198900,TRAESCS3B02G245000,TRAESCS3B02G326400,TRAESCS2A02G230200,TRAESCS7A02G319300,TRAESCS4D02G265300,TRAESCS3D02G039800
GO:CC	chloroplast thylakoid membrane	GO:0009535	0.00660487	2.18014	440	311	17	24824	TRAESCS2B02G310000,TRAESCS2A02G046200,TRAESCS4D02G273000,TRAESCS2D02G057900,TRAESCS3B02G477300,TRAESCS2A02G293700,TRAESCS2D02G385300,TRAESCS4A02G319000,TRAESCS3D02G436100,TRAESCS4D02G194400,TRAESCS3B02G470200,TRAESCS4B02G274300,TRAESCS6B02G390600,TRAESCS2B02G455900,TRAESCS2D02G432600,TRAESCS2B02G313500,TRAESCS5B02G127300
GO:CC	plastid thylakoid membrane	GO:0055035	0.00660487	2.18014	440	311	17	24824	TRAESCS2B02G310000,TRAESCS2A02G046200,TRAESCS4D02G273000,TRAESCS2D02G057900,TRAESCS3B02G477300,TRAESCS2A02G293700,TRAESCS2D02G385300,TRAESCS4A02G319000,TRAESCS3D02G436100,TRAESCS4D02G194400,TRAESCS3B02G470200,TRAESCS4B02G274300,TRAESCS6B02G390600,TRAESCS2B02G455900,TRAESCS2D02G432600,TRAESCS2B02G313500,TRAESCS5B02G127300
GO:CC	histone acetyltransferase complex	GO:0000123	0.00810079	2.09147	78	311	7	24824	TRAESCS2D02G145300,TRAESCS1B02G474800,TRAESCS1A02G439500.2,TRAESCS1A02G131000,TRAESCS3B02G235600,TRAESCS3D02G211100.2,TRAESCS6D02G253400
GO:CC	plastid thylakoid	GO:0031976	0.0114507	1.94117	506	311	18	24824	TRAESCS7D02G174200,TRAESCS2B02G310000,TRAESCS2A02G046200,TRAESCS4D02G273000,TRAESCS2D02G057900,TRAESCS3B02G477300,TRAESCS2A02G293700,TRAESCS2D02G385300,TRAESCS4A02G319000,TRAESCS3D02G436100,TRAESCS4D02G194400,TRAESCS3B02G470200,TRAESCS4B02G274300,TRAESCS6B02G390600,TRAESCS2B02G455900,TRAESCS2D02G432600,TRAESCS2B02G313500,TRAESCS5B02G127300
GO:CC	chloroplast thylakoid	GO:0009534	0.0114507	1.94117	506	311	18	24824	TRAESCS7D02G174200,TRAESCS2B02G310000,TRAESCS2A02G046200,TRAESCS4D02G273000,TRAESCS2D02G057900,TRAESCS3B02G477300,TRAESCS2A02G293700,TRAESCS2D02G385300,TRAESCS4A02G319000,TRAESCS3D02G436100,TRAESCS4D02G194400,TRAESCS3B02G470200,TRAESCS4B02G274300,TRAESCS6B02G390600,TRAESCS2B02G455900,TRAESCS2D02G432600,TRAESCS2B02G313500,TRAESCS5B02G127300
GO:CC	membrane protein complex	GO:0098796	0.0125175	1.90248	1347	311	34	24824	TRAESCS6B02G412100,TRAESCS4B02G204500,TRAESCS4A02G099800,TRAESCS2B02G310000,TRAESCS2A02G293700,TRAESCS3A02G290400,TRAESCS6B02G227900,TRAESCS3B02G061700,TRAESCS6A02G358100,TRAESCS6B02G390600,TRAESCS6B02G178700,TRAESCS1A02G250300,TRAESCS5D02G101300,TRAESCS4A02G123600,TRAESCS6A02G198900,TRAESCS1B02G295500,TRAESCS3B02G245000,TRAESCS3B02G326400,TRAESCS3A02G197600,TRAESCS2A02G355600.2,TRAESCS5D02G56570…
GO:CC	cohesin complex	GO:0008278	0.0144808	1.83921	20	311	4	24824	TRAESCS3D02G391700,TRAESCS3B02G429700,TRAESCS3A02G397800,TRAESCS2A02G311300
GO:CC	mitochondrial protein-containing complex	GO:0098798	0.0204917	1.68842	306	311	13	24824	TRAESCS2B02G310000,TRAESCS2A02G293700,TRAESCS3A02G290400,TRAESCS1A02G250300,TRAESCS4A02G123600,TRAESCS6A02G198900,TRAESCS3B02G245000,TRAESCS3B02G326400,TRAESCS2A02G230200,TRAESCS4A02G244400,TRAESCS7A02G319300,TRAESCS4D02G265300,TRAESCS3D02G039800
GO:CC	plastid membrane	GO:0042170	0.024006	1.61968	537	311	18	24824	TRAESCS2B02G310000,TRAESCS2A02G046200,TRAESCS4D02G273000,TRAESCS2D02G057900,TRAESCS3B02G477300,TRAESCS2A02G293700,TRAESCS2D02G385300,TRAESCS4A02G319000,TRAESCS3D02G436100,TRAESCS4D02G194400,TRAESCS3B02G470200,TRAESCS4B02G274300,TRAESCS6B02G390600,TRAESCS2B02G455900,TRAESCS2D02G432600,TRAESCS2B02G313500,TRAESCS5B02G127300,TRAESCS6B02G218700
GO:CC	protein acetyltransferase complex	GO:0031248	0.0264694	1.57726	94	311	7	24824	TRAESCS2D02G145300,TRAESCS1B02G474800,TRAESCS1A02G439500.2,TRAESCS1A02G131000,TRAESCS3B02G235600,TRAESCS3D02G211100.2,TRAESCS6D02G253400
GO:CC	acetyltransferase complex	GO:1902493	0.0264694	1.57726	94	311	7	24824	TRAESCS2D02G145300,TRAESCS1B02G474800,TRAESCS1A02G439500.2,TRAESCS1A02G131000,TRAESCS3B02G235600,TRAESCS3D02G211100.2,TRAESCS6D02G253400
GO:CC	organelle outer membrane	GO:0031968	0.0281246	1.55091	544	311	18	24824	TRAESCS2B02G310000,TRAESCS2A02G046200,TRAESCS4D02G273000,TRAESCS2D02G057900,TRAESCS3B02G477300,TRAESCS2A02G293700,TRAESCS2D02G385300,TRAESCS4A02G319000,TRAESCS3D02G436100,TRAESCS4D02G194400,TRAESCS3B02G470200,TRAESCS4B02G274300,TRAESCS6B02G390600,TRAESCS2B02G455900,TRAESCS2D02G432600,TRAESCS2B02G313500,TRAESCS5B02G127300,TRAESCS4A02G244400
GO:CC	outer membrane	GO:0019867	0.0444157	1.35246	565	311	18	24824	TRAESCS2B02G310000,TRAESCS2A02G046200,TRAESCS4D02G273000,TRAESCS2D02G057900,TRAESCS3B02G477300,TRAESCS2A02G293700,TRAESCS2D02G385300,TRAESCS4A02G319000,TRAESCS3D02G436100,TRAESCS4D02G194400,TRAESCS3B02G470200,TRAESCS4B02G274300,TRAESCS6B02G390600,TRAESCS2B02G455900,TRAESCS2D02G432600,TRAESCS2B02G313500,TRAESCS5B02G127300,TRAESCS4A02G244400
GO:CC	oxidoreductase complex	GO:1990204	0.0474457	1.3238	249	311	11	24824	TRAESCS6B02G412100,TRAESCS3A02G290400,TRAESCS6B02G227900,TRAESCS6A02G358100,TRAESCS6B02G390600,TRAESCS1A02G250300,TRAESCS4A02G123600,TRAESCS6A02G198900,TRAESCS2A02G355600.2,TRAESCS2A02G230200,TRAESCS7A02G319300

## Sheet: 4654 DEGs
S. No.	Gene ID (2.1)	Gene ID (1.1)
1	TraesCS6D03G0404100	TraesCS6D02G176700
2	TraesCS4B03G0606200	TraesCS4B02G221100
3	TraesCS7A03G0836700	TraesCS7A02G339900
4	TraesCS2B03G1350700	TraesCS2B02G538600
5	TraesCS3D03G0800200	TraesCS3D02G361500
6	TraesCS7B03G0760700	TraesCS7B02G278200
7	TraesCS5A03G0421300	TraesCS5A02G153900
8	TraesCS5D03G0890100	TraesCS5D02G399100
9	TraesCS7D03G0021600	TraesCS7D02G009400.2
10	TraesCS7A03G0310600	TraesCS7A02G131600
11	TraesCS6D03G0816500	TraesCS6D02G353300.2
12	TraesCS6B03G1024400	TraesCS6B02G362400
13	TraesCS2B03G0317100	TraesCS2B02G129600
14	TraesCS2A03G1187800	TraesCS2A02G510400
15	TraesCS4A03G0169200	TraesCS4A02G083100
16	TraesCS4B03G0050400	TraesCS4B02G023800
17	TraesCS7A03G0018600	TraesCS7A02G009200
18	TraesCS1D03G0668600	TraesCS1D02G278200
19	TraesCS7B03G0858900	TraesCS7B02G320500
20	TraesCS2B03G0695500	TraesCS2B02G267900
21	TraesCS2D03G0587700	TraesCS2D02G254700
22	TraesCS2A03G0006500	TraesCS2A02G002700
23	TraesCS2A03G0084500	TraesCS2A02G044900
24	TraesCS2B03G1134500	TraesCS2B02G445900
25	TraesCS5B03G0557300	TraesCS5B02G209800
26	TraesCS2A03G1223400	TraesCS2A02G527700.2
27	TraesCS2D03G0956000	TraesCS2D02G423500.2
28	TraesCS2D03G1265000	TraesCS2D02G600100
29	TraesCS4A03G0074200	TraesCS4A02G038500.2
30	TraesCS7D03G0831900	TraesCS7D02G352200
31	TraesCS4A03G1224300	TraesCS4A02G485900
32	TraesCS2A03G0857500	TraesCS2A02G350700
33	TraesCS2D03G0046900	TraesCS2D02G023900
34	TraesCS7B03G0372300	TraesCS7B02G137200
35	TraesCS5D03G0494600	TraesCS5D02G210700
36	TraesCS2A03G1360200	TraesCS2A02G563600
37	TraesCS3D03G0061500	TraesCS3D02G034200
38	TraesCS3D03G0562100	TraesCS3A02G238400
39	TraesCS4D03G0537400	TraesCS4D02G221500
40	TraesCS1B03G1172800	TraesCS1B02G434600
41	TraesCS6A03G0743900	TraesCS6A02G279700
42	TraesCS6A03G0262500	TraesCS6A02G111400
43	TraesCS5A03G0931300	TraesCS5A02G389100
44	TraesCS1D03G0456200	TraesCS1A02G179000.2
45	TraesCS4A03G0992300	TraesCS4A02G399300
46	TraesCS5A03G0720000	TraesCS5A02G295100
47	TraesCS4D03G0130800	TraesCS4A02G245100
48	TraesCS7A03G0554100	TraesCS7A02G241600
49	TraesCS3B03G0997300	TraesCS3B02G400100
50	TraesCS7A03G1259000	TraesCS7A02G518300
51	TraesCS7D03G0536900	TraesCS7D02G240600
52	TraesCS1D03G0847100	TraesCS1D02G361000
53	TraesCS4D03G0693700	TraesCS4D02G292700
54	TraesCS5A03G1213000	TraesCS5A02G518300
55	TraesCS2D03G0047400	TraesCS2D02G024200
56	TraesCS2A03G0397000	TraesCS2A02G190700
57	TraesCS2A03G0730800	TraesCS2A02G292600
58	TraesCS5D03G0688300	TraesCS5D02G303000
59	TraesCS1B03G0956400	TraesCS1B02G349100
60	TraesCS7D03G0020100	TraesCS7D02G008700
61	TraesCS3D03G0826800	TraesCS3D02G374200
62	TraesCS2B03G0873400	TraesCS2B02G336000
63	TraesCS2D03G1076300	TraesCS2D02G481700
64	TraesCS7A03G0816900	TraesCS7A02G331300
65	TraesCS7A03G0424700	TraesCS7A02G182100
66	TraesCS7A03G0446200	TraesCS7A02G191400
67	TraesCS7D03G0479400	TraesCS7D02G215100
68	TraesCS3D03G0793300	TraesCS3B02G395900
69	TraesCS3D03G0949400	TraesCS3D02G431500
70	TraesCS2B03G1350600LC	TraesCS2B02G801600LC
71	TraesCSU03G0133100	TraesCSU02G148700
72	TraesCS2D03G0839400	TraesCS2D02G366300
73	TraesCS2B03G0390300	TraesCS2B02G160400
74	TraesCS4A03G1114300	TraesCS4A02G445500
75	TraesCS3A03G0092900	TraesCS3A02G046100.2
76	TraesCS4A03G1224500	TraesCS4A02G486000
77	TraesCS3A03G0043800	TraesCS3A02G021800
78	TraesCS2B03G1291500	TraesCS2B02G514400
79	TraesCS7D03G0020400	TraesCS7D02G008800.2
80	TraesCS6D03G0816700	TraesCS6D02G353500
81	TraesCS5B03G0023200	TraesCS5B02G010600
82	TraesCS2D03G1182700	TraesCS2D02G530600
83	TraesCS6D03G0693400	TraesCS6D02G293900
84	TraesCS7B03G0763500	TraesCS7B02G279400
85	TraesCS2B03G0339400	TraesCS2B02G140300
86	TraesCS1A03G0084400	TraesCS1A02G036100.2
87	TraesCS3A03G0482500	TraesCS3A02G195300
88	TraesCS6B03G0743300	TraesCS6B02G252900
89	TraesCS1D03G0769700LC	#N/A
90	TraesCS2B03G0452300	TraesCS2B02G187300
91	TraesCS7D03G0412400	TraesCS7D02G183500
92	TraesCS6A03G0820000	TraesCS6A02G314600
93	TraesCS4A03G0581500	TraesCS4A02G218400
94	TraesCS3A03G0866900	TraesCS3A02G364600
95	TraesCS3A03G0056400	TraesCS3A02G028200
96	TraesCS1A03G1023000	TraesCS1A02G419200
97	TraesCS2B03G1322400	TraesCS2B02G528400
98	TraesCS4B03G0872900	TraesCS4B02G336100
99	TraesCS2D03G0254700	TraesCS2D02G121400
100	TraesCS6B03G0211000	TraesCS6B02G089400
101	TraesCS6D03G0829200	TraesCS6D02G358900
102	TraesCS5D03G0492800	TraesCS5D02G210000
103	TraesCS3D03G0794900	TraesCS3D02G358000
104	TraesCS4A03G0798600	TraesCS4A02G320200.2
105	TraesCS3A03G0874200	TraesCS3A02G368600
106	TraesCS6D03G0681500	TraesCS6D02G287400.2
107	TraesCS6A03G0939700	TraesCS6A02G369900
108	TraesCS4D03G0502400	TraesCS4D02G205400
109	TraesCS1B03G1015900	TraesCS1B02G373100
110	TraesCS3A03G0877200	TraesCS3A02G369900
111	TraesCS2D03G0411500	TraesCS2D02G197300
112	TraesCS5B03G0785800	TraesCS5B02G309300
113	TraesCS1A03G0925600	TraesCS1A02G383200
114	TraesCS2A03G0613000	TraesCS2A02G254200
115	TraesCS4A03G1221800	TraesCS4A02G484600
116	TraesCS5B03G1353100	TraesCS5B02G559000
117	TraesCS6D03G0135000	TraesCS6D02G065100
118	TraesCS5D03G0063200	TraesCS5D02G026000
119	TraesCS3A03G1250800	TraesCS3A02G528800
120	TraesCS6A03G0805400	TraesCS6A02G308200
121	TraesCS2B03G0048300	TraesCS2B02G008000
122	TraesCS6D03G0135100	TraesCS6D02G065200
123	TraesCS1A03G1022400	TraesCS1A02G419100
124	TraesCS3D03G0760800	TraesCS3D02G340400.2
125	TraesCS3A03G0613500	TraesCS3A02G238400
126	TraesCS1A03G0765900	TraesCS1A02G308900
127	TraesCS2A03G0612900	TraesCS2A02G254100
128	TraesCS5B03G0757800	TraesCS5B02G294400.2
129	TraesCS2D03G1262600	TraesCS2D02G565300
130	TraesCS5D03G0230100	TraesCS5D02G097100.2
131	TraesCS5B03G0408100	TraesCS5B02G147300
132	TraesCS1A03G0300200	TraesCS1A02G122000
133	TraesCS5B03G0310900	TraesCS5B02G115300
134	TraesCS2A03G1299200	TraesCS2A02G587900
135	TraesCS6D03G0598800	TraesCS6D02G248000
136	TraesCS4B03G0301000	TraesCS4B02G127600.2
137	TraesCS3D03G0908400	TraesCS3D02G413900
138	TraesCS4D03G0665800	TraesCS4D02G280800
139	TraesCS5A03G1295300	TraesCS5A02G554600
140	TraesCS5D03G1199700	TraesCS5D02G550100
141	TraesCS2A03G0234100	TraesCS2A02G113600
142	TraesCS4A03G0646200	TraesCS4A02G245100
143	TraesCS1B03G0350400	TraesCS1B02G129500
144	TraesCS5B03G0539000	TraesCS5B02G202200
145	TraesCS2D03G0046500	TraesCS2D02G023600
146	TraesCS7B03G0108000	TraesCS7B02G040500
147	TraesCS3A03G0900500	TraesCS3A02G381000
148	TraesCS7D03G0036600	TraesCS7D02G016800
149	TraesCS3A03G1099000	TraesCS3A02G472200.2
150	TraesCS1A03G0493700	TraesCS1A02G183400
151	TraesCS1B03G0627800	TraesCS1B02G215800.2
152	TraesCS6D03G0512200	TraesCS6D02G206100
153	TraesCS2A03G0870300	TraesCS2A02G355800
154	TraesCS4D03G0545100	TraesCS4D02G225400
155	TraesCS3D03G0828400	TraesCS3D02G375200
156	TraesCS6B03G0025300	TraesCS6B02G011400
157	TraesCS7D03G0881900	TraesCS7D02G374500
158	TraesCS7A03G0480000	TraesCS7A02G205200
159	TraesCS3A03G0864700	TraesCS3A02G363700
160	TraesCS7A03G0417900	TraesCS7A02G178800
161	TraesCS5A03G0782000	TraesCS5A02G321800
162	TraesCS5A03G0935200	TraesCS5A02G391500
163	TraesCS7D03G0423100	TraesCS7D02G188800
164	TraesCS2B03G0937300	TraesCS2B02G365000
165	TraesCS7D03G0749800	TraesCS7D02G314600
166	TraesCS3A03G0071900	TraesCS3A02G035500
167	TraesCS6B03G0033400	TraesCS6B02G015000
168	TraesCS2D03G0132300	TraesCS2D02G067600
169	TraesCS1D03G0252700	TraesCS1D02G107000
170	TraesCS4B03G0666000	TraesCS4B02G245400.2
171	TraesCS5B03G0979500	TraesCS5B02G392900
172	TraesCS6D03G0854300	TraesCS6D02G371000
173	TraesCS7D03G0406800	TraesCS7D02G180900
174	TraesCS2A03G1074800	TraesCS2A02G454800
175	TraesCS2B03G0342900	TraesCS2B02G141800
176	TraesCS1A03G0483700	TraesCS1A02G179000.2
177	TraesCS5D03G0362000	TraesCS5D02G144800.2
178	TraesCS6D03G0183200	TraesCS6D02G084300
179	TraesCS7D03G0502700	TraesCS7D02G225700
180	TraesCS3D03G0130300	TraesCS3D02G067500
181	TraesCS4B03G0617100	TraesCS4B02G224800
182	TraesCS5B03G0981700	TraesCS5B02G394300
183	TraesCS2D03G0440000LC	TraesCS2A02G222500LC
184	TraesCS5D03G0766100	TraesCS5D02G341800
185	TraesCS1A03G0990900	TraesCS1A02G404800
186	TraesCS4A03G0228300	TraesCS4A02G110400
187	TraesCS6A03G0148600	TraesCS6A02G066100
188	TraesCS4A03G0704900	TraesCS4A02G272000
189	TraesCS3D03G0490500	TraesCS3D02G207600
190	TraesCS3B03G1449500	TraesCS3B02G579600
191	TraesCS6D03G0039100	TraesCS6D02G018500
192	TraesCS3D03G0641600	TraesCS3D02G276900
193	TraesCS2B03G0655300	TraesCS2B02G260200
194	TraesCS2D03G0233400	TraesCS2D02G110700
195	TraesCS7D03G0759400	TraesCS7D02G319100
196	TraesCS2A03G0944200	TraesCS2A02G391100
197	TraesCS4D03G0463900	TraesCS4D02G187100
198	TraesCS1B03G1205300	TraesCS1A02G419100
199	TraesCS2B03G0522600	TraesCS2B02G216400
200	TraesCS7D03G0535200	TraesCS7D02G239400
201	TraesCS4B03G0998900	TraesCS4B02G393000
202	TraesCS6D03G0025700	TraesCS6D02G012200
203	TraesCS2B03G0010800	TraesCS2B02G000100
204	TraesCS4B03G0528000	TraesCS4B02G187600.2
205	TraesCS1D03G0956800	TraesCS1D02G412800
206	TraesCS1A03G0557100	TraesCS1A02G211300
207	TraesCS7A03G0021500	TraesCS7A02G010400.2
208	TraesCS3B03G0713100	TraesCS3B02G275200
209	TraesCS6A03G0018400	TraesCS6A02G009200
210	TraesCS6D03G0550300	TraesCS6D02G224600
211	TraesCS2A03G0762500	TraesCS2A02G306300
212	TraesCS6D03G0540400	TraesCS6D02G220500
213	TraesCS1A03G0559700	TraesCS1A02G212700
214	TraesCS1D03G0540300	TraesCS1D02G216400
215	TraesCS7A03G0375000	TraesCS7A02G158900
216	TraesCS6D03G0143600	TraesCS6A02G071100
217	TraesCS5D03G1211900	TraesCS5D02G565000
218	TraesCS1B03G0592800	TraesCS1B02G203200
219	TraesCS4D03G0183200	TraesCS4D02G093600
220	TraesCS3B03G1129100	TraesCS3B02G457600
221	TraesCS5A03G0410200	TraesCS5A02G148000
222	TraesCS7A03G0417700LC	TraesCS7A02G236400LC
223	TraesCS7D03G0081200	TraesCS7D02G035900
224	TraesCS1B03G0775000	TraesCS1B02G279100
225	TraesCS6B03G1087500	TraesCS6B02G384500
226	TraesCS6A03G0782800	TraesCS6A02G298100
227	TraesCS6A03G0894800	TraesCS6A02G347800
228	TraesCS2D03G0269300	TraesCS2D02G128700
229	TraesCS2D03G0889900	TraesCS2D02G391700
230	TraesCS3A03G0287100	TraesCS3A02G129000
231	TraesCS4B03G0939600	TraesCS4B02G363800
232	TraesCS2D03G0971900	TraesCS2D02G431500
233	TraesCS2B03G0331900	TraesCS2B02G137300
234	TraesCS6B03G1096200	TraesCS6B02G387800
235	TraesCS3B03G0673300	TraesCS3B02G259000
236	TraesCS7B03G0320000	TraesCS7B02G123000
237	TraesCS1A03G0148800	TraesCS1A02G061700
238	TraesCS7B03G0775900	TraesCS7B02G285700
239	TraesCS2D03G1326900	TraesCS2D02G574200.2
240	TraesCS5B03G0440200	TraesCS5B02G161700
241	TraesCS3B03G1024800	TraesCS3B02G413700
242	TraesCS4B03G0422400	TraesCS4B02G158500
243	TraesCS2A03G0273800	TraesCS2A02G133900
244	TraesCS5B03G0725100	TraesCS5B02G279900
245	TraesCS5A03G1224000	TraesCS5A02G524200
246	TraesCS4B03G0019500	TraesCS4B02G006800
247	TraesCS3A03G0116000	TraesCS3A02G055600.2
248	TraesCS1D03G0681100	TraesCS1D02G283900
249	TraesCS5B03G0821700LC	TraesCS5B02G494900LC
250	TraesCS4B03G0918400	TraesCS4B02G353500
251	TraesCS3D03G0347600	TraesCS3D02G162600
252	TraesCS2D03G0067600	TraesCS2D02G036600
253	TraesCS3B03G0849100	TraesCS3B02G333400
254	TraesCS6B03G1146900	TraesCS6B02G406100
255	TraesCS6B03G0060500	TraesCS6B02G027100
256	TraesCS7D03G0358200	TraesCS7D02G159800.2
257	TraesCS6D03G0810800	TraesCS6D02G350000
258	TraesCS1A03G0276000	TraesCS1A02G113100
259	TraesCS6D03G0599400	TraesCS6D02G247500
260	TraesCS2A03G0319400	TraesCS2A02G155200
261	TraesCS3A03G0828900	TraesCS3A02G346700
262	TraesCS6A03G0003100	TraesCS6A02G001700.2
263	TraesCS4A03G0597400	TraesCS4A02G224300
264	TraesCS2A03G0989600	TraesCS2A02G412400
265	TraesCS2B03G1013500	TraesCS2B02G397900
266	TraesCS7A03G1005600	TraesCS7A02G415400
267	TraesCS1A03G0991600	TraesCS1A02G405300
268	TraesCS6B03G0464700	TraesCS6B02G182800
269	TraesCS3D03G0797700	TraesCS3D02G359900.2
270	TraesCS7A03G1389600	TraesCS7A02G569900
271	TraesCS7B03G0225900	TraesCS7B02G084800
272	TraesCS6D03G0817100	TraesCS6D02G353700
273	TraesCS2A03G0309300	TraesCS2A02G150000
274	TraesCS4D03G0192100	TraesCS4D02G097300
275	TraesCS4D03G0823600	TraesCS4D02G356300
276	TraesCS5D03G0651700	TraesCS5D02G284800
277	TraesCS3A03G0286800LC	TraesCS3A02G160800LC
278	TraesCS6A03G0903100	TraesCS6A02G351300
279	TraesCS7D03G0214600	TraesCS7D02G094300
280	TraesCS2D03G0239800	TraesCS2D02G114200
281	TraesCS3A03G1035100	TraesCS3A02G446200
282	TraesCS3B03G0411700	TraesCS3B02G172400
283	TraesCS4B03G0890300	TraesCS4B02G342900
284	TraesCS7D03G0240500	TraesCS7D02G106000
285	TraesCS3B03G1016200	TraesCS3B02G409300
286	TraesCS7A03G0520700	TraesCS7A02G224000
287	TraesCS2A03G0979000	TraesCS2A02G407700
288	TraesCS6A03G0958300	TraesCS6A02G377900
289	TraesCS5B03G0035900	TraesCS5B02G016100
290	TraesCS3A03G0112800	TraesCS3A02G054200
291	TraesCS5A03G0051400	TraesCS5A02G020900
292	TraesCS1D03G0640900	TraesCS1D02G266200
293	TraesCS4A03G1189100	TraesCS4A02G472500
294	TraesCS7D03G0898400	TraesCS7D02G381700
295	TraesCS1A03G0478300	TraesCS1A02G177000
296	TraesCS5A03G0917300	TraesCS5A02G382600
297	TraesCS7D03G0429900	TraesCS7D02G192200
298	TraesCS3D03G0599000	TraesCS3D02G256100
299	TraesCS6A03G0988000	TraesCS6A02G392700
300	TraesCS5D03G0801400	TraesCS5D02G355500
301	TraesCS7B03G0171900	TraesCS7B02G063400.2
302	TraesCS4D03G0517700	TraesCS4D02G212000
303	TraesCS1D03G0518700	TraesCS1D02G204900
304	TraesCS1A03G0587800	TraesCS1A02G225000.2
305	TraesCS3B03G0087700	TraesCS3B02G038700
306	TraesCS6D03G0202700	TraesCS6D02G093800.2
307	TraesCS5D03G0585200	TraesCS5D02G254300
308	TraesCS4A03G1167100	TraesCS4A02G464300
309	TraesCS4A03G0572300	TraesCS4A02G215500
310	TraesCS6A03G0767400	TraesCS6A02G290600
311	TraesCS4A03G0568300	TraesCS4A02G213300
312	TraesCS4D03G0065300	TraesCS4D02G039200
313	TraesCS2A03G0226700	TraesCS2A02G110200
314	TraesCS3A03G0612200	TraesCS3A02G238000
315	TraesCS3D03G0817300	TraesCS3B02G409300.2
316	TraesCS3A03G0243400	TraesCS3A02G111400
317	TraesCS2B03G0210000	TraesCS2B02G091300
318	TraesCS2D03G1292700	TraesCS2D02G588200.2
319	TraesCS6A03G0188500	TraesCS6A02G083300
320	TraesCS3A03G0971900	TraesCS3A02G418400
321	TraesCS6A03G0392900	TraesCS6A02G161600
322	TraesCS4B03G0602600	TraesCS4B02G219200
323	TraesCS1A03G0034600	TraesCS1A02G014300
324	TraesCS4B03G0229300	TraesCS4B02G100700
325	TraesCS1B03G0760500	TraesCS1B02G272700
326	TraesCS6B03G0945200	TraesCS6B02G333600
327	TraesCS2D03G1018200	TraesCS2D02G455000
328	TraesCS5D03G0986600	TraesCS5D02G449400
329	TraesCS3B03G0738300	TraesCS3B02G287300
330	TraesCS2D03G0587200	TraesCS2D02G254500
331	TraesCS6A03G0911900	TraesCS6A02G355000
332	TraesCS1D03G0934900	TraesCS1D02G402600
333	TraesCS1D03G0364800	TraesCS1D02G144400
334	TraesCS7A03G0453300	TraesCS7A02G194600
335	TraesCS2B03G1204700LC	TraesCS2B02G718000LC
336	TraesCS2A03G1141500	TraesCS2A02G488900
337	TraesCS6D03G0626000	TraesCS6D02G260100
338	TraesCS7A03G1167100	TraesCS7A02G482100
339	TraesCS4B03G0396400LC	TraesCS4B02G243300LC
340	TraesCS5A03G1134800	TraesCS5A02G483300
341	TraesCS4B03G0524400	TraesCS4B02G186000
342	TraesCS2D03G0324300	TraesCS2D02G154800
343	TraesCS2B03G0603800	TraesCS2B02G275100
344	TraesCS5A03G1205800	TraesCS5A02G514700
345	TraesCS6A03G0053100	TraesCS6A02G024300
346	TraesCS7B03G0246800	TraesCS7B02G092900
347	TraesCS7D03G1077400	TraesCS7D02G453600
348	TraesCS7D03G0084000	TraesCS7D02G036900
349	TraesCS2D03G0318700	TraesCS2D02G151400
350	TraesCS6D03G0819500	TraesCS6D02G355000
351	TraesCS6D03G0182900	TraesCS6D02G084500
352	TraesCS3D03G0870400	TraesCS3D02G394200
353	TraesCS3B03G0996000	TraesCS3B02G399300
354	TraesCS4D03G0077800	TraesCS4D02G044400
355	TraesCS2D03G0663300	TraesCS2A02G287200
356	TraesCS6B03G0118400	TraesCS6B02G051100
357	TraesCS7A03G0471700	TraesCS7A02G200100
358	TraesCS7D03G1219700	TraesCS7D02G516600
359	TraesCS1D03G0957500	TraesCS1D02G413400
360	TraesCS2B03G1203800	TraesCS2B02G476700
361	TraesCS3D03G0048300	TraesCS3D02G027300
362	TraesCS5D03G0058200	TraesCS5D02G024200
363	TraesCS3A03G0654600	TraesCS3A02G255400
364	TraesCS4A03G0499100	TraesCS4A02G184100
365	TraesCS2A03G0900600	TraesCS2A02G369800.2
366	TraesCS6B03G0215300	TraesCS6B02G091700
367	TraesCS5B03G0020300	TraesCS5B02G009100
368	TraesCS3B03G0094600	TraesCS3B02G041800
369	TraesCS7D03G0943600LC	TraesCS7D02G541100LC
370	TraesCS4D03G0629000	TraesCS4D02G264200
371	TraesCS2B03G0350900LC	TraesCS2B02G197100LC
372	TraesCS1D03G0189600	TraesCS1D02G082900
373	TraesCS5A03G0921100	TraesCS5A02G384200
374	TraesCS2B03G1298000	TraesCS2B02G516700.2
375	TraesCS2A03G0835700	TraesCS2A02G323200
376	TraesCS7A03G0084700	TraesCS7A02G039200
377	TraesCS7A03G0558600LC	TraesCS7A02G312700LC
378	TraesCS6B03G0076200	TraesCS6B02G033300
379	TraesCS3A03G0953500	TraesCS3A02G407700
380	TraesCS1B03G0229400LC	TraesCS1B02G138700LC
381	TraesCS6D03G0761100	TraesCS6D02G325100
382	TraesCS3A03G1130300	TraesCS3A02G481500
383	TraesCS5D03G1068600	TraesCS5D02G486300
384	TraesCS7A03G0438100	TraesCS7A02G187800
385	TraesCS3B03G1190600	TraesCS3B02G481300
386	TraesCS5B03G0796800	TraesCS5B02G314900
387	TraesCS1B03G1034600	TraesCS1B02G379700
388	TraesCS1D03G0829400	TraesCS1D02G352600
389	TraesCS2A03G1139300	TraesCS2A02G487400
390	TraesCS4D03G0250500	TraesCS4D02G125700
391	TraesCS2A03G1356600	TraesCS2A02G562000
392	TraesCS4D03G0618500	TraesCS4D02G258000
393	TraesCS3B03G0950000	TraesCS3B02G378500
394	TraesCS7D03G0765200	TraesCS7D02G322000
395	TraesCS5B03G1271300	TraesCS5B02G523300
396	TraesCS2B03G0475400	TraesCS2B02G197400
397	TraesCS4A03G0506800	TraesCS4A02G188300
398	TraesCS4A03G0583600	TraesCS4A02G219100.2
399	TraesCS5B03G0374400	TraesCS5B02G135000
400	TraesCS2B03G0609000	TraesCS2B02G250500
401	TraesCS2B03G1326400	TraesCS2B02G530300
402	TraesCS7D03G0225200	TraesCS7D02G099300
403	TraesCS3D03G0543000	TraesCS3D02G226000
404	TraesCS3B03G0834800	TraesCS3B02G327600
405	TraesCS7D03G1162000	TraesCS7D02G490800
406	TraesCS4B03G0222400	TraesCS4B02G097200
407	TraesCS7D03G0987000LC	TraesCS7D02G567500LC
408	TraesCS3D03G0706900	TraesCS3D02G310300
409	TraesCS5B03G0985700LC	TraesCS5B02G588100LC
410	TraesCS7B03G0683200	TraesCS7B02G247100
411	TraesCS3B03G0139900	TraesCS3B02G062700
412	TraesCS4D03G0149800	TraesCS4D02G078600
413	TraesCS1D03G0957100	TraesCS1D02G413000
414	TraesCS7A03G0144600	TraesCS7A02G063700
415	TraesCS1A03G0393100	TraesCS1A02G145800
416	TraesCS7D03G0604600	TraesCS7D02G267200
417	TraesCS7B03G0151000	TraesCS7B02G056000
418	TraesCS3B03G0927900	TraesCS3B02G368000
419	TraesCS4A03G0191300	TraesCS4A02G093100
420	TraesCS4B03G0761800	TraesCS4B02G289100
421	TraesCS4A03G0101800	TraesCS4A02G052600
422	TraesCS1A03G0799600	TraesCS1A02G322700
423	TraesCS7D03G0314300	TraesCS7D02G140200
424	TraesCS5A03G1199800	TraesCS5A02G511500
425	TraesCS5A03G0146000	TraesCS5A02G057400
426	TraesCS7A03G0322300	TraesCS7A02G137000
427	TraesCS3A03G0036900	TraesCS3A02G017900
428	TraesCS5D03G1052000	TraesCS5D02G476000
429	TraesCS3A03G0292900	TraesCS3A02G308600
430	TraesCS6A03G0655400	TraesCS6A02G239600.3
431	TraesCS1D03G0990500	TraesCS1D02G431200
432	TraesCS7A03G0146600	TraesCS7A02G064700
433	TraesCS7D03G0439000	TraesCS7D02G196500
434	TraesCS2D03G0223800	TraesCS2D02G105500
435	TraesCS7A03G0018100	TraesCS7A02G009100
436	TraesCS2D03G1020100	TraesCS2D02G456500
437	TraesCS5D03G0881500	TraesCS5D02G394300
438	TraesCS2D03G0790400	TraesCS2D02G345400
439	TraesCS4B03G0097700	TraesCS4B02G045300
440	TraesCS1B03G1173200	TraesCS1B02G434800
441	TraesCS3B03G0663200	TraesCS3B02G254100
442	TraesCS5B03G0148700	TraesCS5B02G059300
443	TraesCS7A03G0216600	TraesCS7A02G091000
444	TraesCS5B03G0066900	TraesCS5B02G028300
445	TraesCS7A03G1308100	TraesCS7A02G537300
446	TraesCS2D03G0806900	TraesCS2D02G352500
447	TraesCS1A03G0283100	TraesCS1A02G115700
448	TraesCS6D03G0347000	TraesCS6D02G155700
449	TraesCS1D03G0558700	TraesCS1D02G226400
450	TraesCS5D03G0727000	TraesCS5D02G322200
451	TraesCS2A03G1051400	TraesCS2A02G443300
452	TraesCS6B03G0147400	TraesCS6B02G063000
453	TraesCS7B03G0158300	TraesCS7B02G059500
454	TraesCS5A03G0948200	TraesCS5A02G397600
455	TraesCS3D03G0044300	TraesCS3D02G025000
456	TraesCS5D03G0541600	TraesCS5D02G232900
457	TraesCS6D03G0769900	TraesCS6D02G330800
458	TraesCS4B03G0542500	TraesCS4B02G193600
459	TraesCS4D03G0689900	TraesCS4D02G290400
460	TraesCS5D03G0432000	TraesCS5D02G180000
461	TraesCS2D03G0374800	TraesCS2D02G179700
462	TraesCS5B03G0844300	TraesCS5B02G337300
463	TraesCS5A03G0609000	TraesCS5A02G241700
464	TraesCS1D03G0849900	TraesCS1D02G362700
465	TraesCS3B03G0109500	TraesCS3B02G049100
466	TraesCS6B03G0041100	TraesCS6B02G017500
467	TraesCS4B03G0750300	TraesCS4B02G283800
468	TraesCS3B03G0212700	TraesCS3B02G091400
469	TraesCS5B03G0903700	TraesCS5B02G359500
470	TraesCS7A03G1031700	TraesCS7A02G424800
471	TraesCS3A03G0230700	TraesCS3A02G105300
472	TraesCS3B03G0481200	TraesCS3B02G197500
473	TraesCS3D03G0329600	TraesCS3D02G155200
474	TraesCS3B03G0302700	TraesCS3B02G127200
475	TraesCS4A03G0073600	TraesCS4A02G038300
476	TraesCS2B03G0192900	TraesCS2B02G085000
477	TraesCS3D03G0658000	TraesCS3D02G285900
478	TraesCS5A03G1201200	TraesCS5A02G512000
479	TraesCS5A03G0814500	TraesCS5A02G338800
480	TraesCS2B03G1488800	TraesCS2B02G594900
481	TraesCS6D03G0651100	TraesCS6D02G271900
482	TraesCS2A03G1356900	TraesCS2A02G562100
483	TraesCS2B03G0314900	TraesCS2B02G128400
484	TraesCS3B03G0990300	TraesCS3B02G396700
485	TraesCSU03G0129400	TraesCSU02G147200
486	TraesCS3D03G0495500	TraesCS3D02G209100
487	TraesCS6D03G0051900	TraesCS6D02G026400
488	TraesCS4A03G0790500	TraesCS4A02G316500
489	TraesCS7D03G0187500	TraesCS7D02G081900
490	TraesCS3A03G0291900	TraesCS3A02G307900
491	TraesCS7B03G0816400	TraesCS7B02G303900
492	TraesCS6B03G1011000LC	TraesCS6B02G648800LC
493	TraesCS6B03G1146700	TraesCS6B02G406000
494	TraesCS3B03G1353300	TraesCS3B02G544000
495	TraesCS5B03G0407200	TraesCS5B02G146500
496	TraesCS4B03G0647900	TraesCS4B02G237600
497	TraesCS6A03G0000400	TraesCS6A02G000400
498	TraesCS1B03G0762600	TraesCS1B02G273600
499	TraesCS5D03G0722100	TraesCS5D02G320400
500	TraesCS2A03G0072900	TraesCS2A02G037900
501	TraesCS2B03G1316900	TraesCS2B02G525900
502	TraesCS3D03G0572100	TraesCS3D02G243200
503	TraesCS1D03G0291400	TraesCS1D02G122800
504	TraesCS2B03G1175400	TraesCS2B02G464100
505	TraesCS2A03G0786100	TraesCS2A02G317900
506	TraesCS7B03G0397100LC	TraesCS7B02G232400LC
507	TraesCS2B03G0419200	TraesCS2B02G171300
508	TraesCS2D03G0158400	TraesCS2D02G080400
509	TraesCS5B03G0098200	TraesCS5B02G037600
510	TraesCS6A03G0457900	TraesCS6A02G183200
511	TraesCS7B03G0720300LC	TraesCS7B02G455400LC
512	TraesCS3D03G0757100	TraesCS3D02G338100
513	TraesCS1D03G0634500	TraesCS1D02G263100
514	TraesCS3A03G0903800	TraesCS3A02G382900
515	TraesCS5A03G0733100	TraesCS5A02G301100
516	TraesCS1D03G0200300	TraesCS1D02G086600
517	TraesCS2B03G0084600	TraesCS2B02G041200
518	TraesCS6B03G1210300	TraesCS6B02G432200
519	TraesCS1B03G0587500	TraesCS1B02G200900
520	TraesCS6A03G0168300	TraesCS6A02G074700
521	TraesCS5A03G1210700	TraesCS5A02G517200
522	TraesCS6B03G1035100	TraesCS6B02G366100
523	TraesCS6A03G0721400	TraesCS6A02G269700
524	TraesCS4D03G0782300	TraesCS4B02G340700
525	TraesCS6A03G0376000	TraesCS6A02G154800
526	TraesCS3B03G0980700	TraesCS3B02G392800
527	TraesCS3D03G0205000LC	TraesCS3D02G105800LC
528	TraesCS5D03G0619500LC	TraesCS5D02G348900LC.2
529	TraesCS5B03G0003200	TraesCS5B02G002600
530	TraesCS3D03G0221600	TraesCS3D02G107400
531	TraesCS3B03G0317200	TraesCS3B02G133400
532	TraesCS2B03G1452800	TraesCS2B02G581700.3
533	TraesCS5A03G0547300	TraesCS5A02G213900.2
534	TraesCS4A03G0121400	TraesCS4A02G060900
535	TraesCS7B03G0889300	TraesCS7B02G330800
536	TraesCS5A03G1224200	TraesCS5A02G524400
537	TraesCS6A03G0796000	TraesCS6A02G303000.2
538	TraesCS3A03G0856900	TraesCS3A02G360500
539	TraesCS6D03G0032300	TraesCS6D02G015000
540	TraesCS4A03G0793100	TraesCS4A02G317600
541	TraesCS4A03G0872300	TraesCS4A02G352300
542	TraesCS1B03G0495300	TraesCS1B02G168400
543	TraesCS1D03G0617700	TraesCS1D02G256700
544	TraesCS2D03G1262100	TraesCS2D02G564900
545	TraesCS7B03G0846100	TraesCS7B02G315300
546	TraesCS3D03G0038600	TraesCS3D02G022100
547	TraesCS4D03G0229700	TraesCS4D02G115400
548	TraesCS5A03G0593600	TraesCS5A02G233900
549	TraesCS2A03G1050900	TraesCS2A02G443000
550	TraesCS5A03G0755300	TraesCS5A02G310500
551	TraesCS2D03G0307200	TraesCS2D02G146500
552	TraesCS2D03G0687400	TraesCS2D02G297100
553	TraesCS7D03G0999100	TraesCS7D02G422500
554	TraesCS5B03G0578000	TraesCS5B02G219500
555	TraesCS1B03G0810500	TraesCS1B02G290000
556	TraesCS2B03G1207700	TraesCS2B02G478400
557	TraesCS7D03G0874700LC	TraesCS7D02G501400LC
558	TraesCS4A03G1223000	TraesCS4A02G485000.2
559	TraesCS3D03G0683600	TraesCS3D02G298200
560	TraesCS3B03G0054200	TraesCS3B02G024000
561	TraesCS2D03G1332500	TraesCS2D02G571100
562	TraesCS7A03G0919800	TraesCS7A02G377700
563	TraesCS4A03G0123000	TraesCS4A02G061900
564	TraesCS1A03G0991800	TraesCS1A02G405400
565	TraesCS7A03G1174500	TraesCS7A02G484800
566	TraesCS5D03G0357600	TraesCS5D02G142600
567	TraesCS7B03G0674700	TraesCS7B02G242800
568	TraesCS7A03G0784600	TraesCS7A02G317900
569	TraesCS4B03G0314700	TraesCS4B02G134600
570	TraesCS5B03G1367200LC	TraesCS5B02G801400LC
571	TraesCS6A03G0916500	TraesCS6A02G357400.2
572	TraesCS7B03G0262800	TraesCS7B02G100600
573	TraesCS6B03G0142500	TraesCS6B02G060600
574	TraesCS4B03G0131300	TraesCS4B02G060100
575	TraesCS3A03G0543900	TraesCS3A02G210000
576	TraesCS6D03G0571600	TraesCS6D02G233800
577	TraesCS1B03G0588300	TraesCS1A02G179000.2
578	TraesCS7B03G0785700	TraesCS7B02G290600
579	TraesCS2B03G0284600	TraesCS2B02G118100
580	TraesCS6D03G0052000	TraesCS6D02G026500
581	TraesCS6B03G0290200	TraesCS6B02G117400
582	TraesCS1B03G1174300	TraesCS1B02G435400
583	TraesCS2D03G0162100	TraesCS2D02G082100
584	TraesCS3D03G0151400LC	TraesCS3D02G076700LC
585	TraesCS4D03G0238000	TraesCS4D02G118900
586	TraesCS5D03G0588300	TraesCS5D02G255500
587	TraesCS4A03G1222000	TraesCS4A02G484700
588	TraesCS3A03G0086900	TraesCS3A02G042700
589	TraesCS7B03G0211200	TraesCS7B02G078200
590	TraesCS3B03G0946900	TraesCS3B02G377300
591	TraesCS2A03G1348400	TraesCS2A02G566700
592	TraesCS2D03G0008900	TraesCS2D02G005000
593	TraesCS3B03G0246300	TraesCS3B02G107200
594	TraesCS4B03G0184500	TraesCS4B02G081200
595	TraesCS3B03G0434500	TraesCS3B02G181500
596	TraesCS1A03G0676700	TraesCS1A02G266000
597	TraesCS7D03G0991300	TraesCS7D02G419200
598	TraesCS5A03G0795900	TraesCS5A02G328600
599	TraesCS6D03G0660400	TraesCS6D02G276900
600	TraesCS5D03G1141700	TraesCS5D02G522900.2
601	TraesCS6B03G1264100	TraesCS6B02G456100
602	TraesCS7D03G1123700	TraesCS7D02G475000
603	TraesCS7A03G0883800	TraesCS7A02G361300
604	TraesCS2A03G0432800	TraesCS2A02G205700
605	TraesCS7A03G0571400	TraesCS7A02G248600
606	TraesCS2A03G0138700	TraesCS2A02G071500
607	TraesCS1B03G0008600	TraesCS1B02G004100
608	TraesCS5D03G1132000	TraesCS5D02G518800
609	TraesCS3B03G1361300	TraesCS3B02G546900
610	TraesCS3B03G0108500	TraesCS3B02G048800
611	TraesCS6B03G0838500	TraesCS6B02G290500
612	TraesCS6B03G0914700	TraesCS6B02G320900
613	TraesCS3D03G0686900	TraesCS3D02G300200.2
614	TraesCS4A03G0577900	TraesCS4A02G217800
615	TraesCS5B03G1309300	TraesCS5B02G549300
616	TraesCS5D03G0480900	TraesCS5D02G204200
617	TraesCS6B03G0079000	TraesCS6B02G034200
618	TraesCS6D03G0544400	TraesCS6D02G222400
619	TraesCS2D03G0845400LC	TraesCS2D02G476800LC
620	TraesCS1B03G0627700	TraesCS1B02G215700
621	TraesCS2A03G1357300	TraesCS2A02G562300
622	TraesCS4A03G1223500	TraesCS4A02G485400.2
623	TraesCS7D03G1024400	TraesCS7D02G432700
624	TraesCS7A03G0410400	TraesCS7A02G174500
625	TraesCS4D03G0515700	TraesCS4D02G210900
626	TraesCS1A03G0883600	TraesCS1A02G362500
627	TraesCSU03G0364200LC	TraesCSU02G444300LC
628	TraesCS2D03G0862300	TraesCS2B02G397900
629	TraesCS2D03G0057300	TraesCS2D02G030500
630	TraesCS1A03G1030200	TraesCS1A02G422900
631	TraesCS3B03G0222300	TraesCS3B02G096500
632	TraesCS7D03G0540300LC	TraesCS7D02G297400LC
633	TraesCS3D03G0758800	TraesCS3D02G339300
634	TraesCS3B03G0399100	TraesCS3B02G167100.2
635	TraesCS5B03G1141300	TraesCS5B02G465800
636	TraesCS4B03G0939700	TraesCS4B02G363900
637	TraesCS1B03G0924500	TraesCS1B02G337200
638	TraesCS2B03G0771100	TraesCS2B02G295300
639	TraesCS6B03G1190600	TraesCS6B02G425400
640	TraesCS5B03G1361300	TraesCS5B02G562600
641	TraesCS3B03G0015900	TraesCS3B02G007500
642	TraesCS7A03G0816300	TraesCS7A02G331100
643	TraesCS5A03G0455700	TraesCS5A02G169300
644	TraesCS5A03G1138200	TraesCS5A02G484800
645	TraesCS5D03G0545100	TraesCS5A02G227200
646	TraesCS2A03G0300400	TraesCS2A02G146800
647	TraesCS3A03G0180600	TraesCS3A02G081300
648	TraesCS7D03G0740000	TraesCS7D02G310600
649	TraesCS5B03G0934000	TraesCS5B02G370500.2
650	TraesCS2D03G0488800	TraesCS2D02G231100
651	TraesCS6B03G0071700	TraesCS6B02G031600
652	TraesCS2B03G1014000	TraesCS2B02G398000
653	TraesCS7B03G0720400	TraesCS7B02G261900
654	TraesCS7B03G0019600	TraesCS7B02G008400
655	TraesCS5B03G0402100	TraesCS5B02G145300
656	TraesCS4D03G0516200	TraesCS4D02G211200
657	TraesCS6B03G0081400	TraesCS6B02G035500
658	TraesCS6A03G0106700	TraesCS6A02G047600
659	TraesCS4A03G0506100	TraesCS4A02G187600
660	TraesCS1A03G0954900	TraesCS1A02G391900
661	TraesCS1D03G0356800	TraesCS1D02G141400
662	TraesCS2A03G1272100	TraesCS2A02G550900
663	TraesCS7A03G1350400	TraesCS7A02G555400
664	TraesCS2B03G1129300	TraesCS2B02G443800
665	TraesCS7B03G0926300	TraesCS7B02G345600
666	TraesCS2D03G0190300	TraesCS2D02G091400
667	TraesCS2B03G1495300	TraesCS2B02G597700
668	TraesCS3B03G1012400	TraesCS3B02G407300
669	TraesCS1D03G0908900	TraesCS1D02G391000
670	TraesCS5B03G1033200	TraesCS5B02G418600
671	TraesCS4D03G0669200	TraesCS4D02G282600
672	TraesCS3A03G0086600	TraesCS3A02G042400
673	TraesCS1D03G0241700	TraesCS1D02G102400
674	TraesCS5A03G0695600	TraesCS5A02G284400
675	TraesCS6A03G0649600	TraesCS6A02G237300
676	TraesCS7D03G0348500	TraesCS7D02G155700
677	TraesCS5B03G0208300	TraesCS5B02G083300
678	TraesCS2A03G0963600	TraesCS2A02G401000
679	TraesCS5D03G0372800	TraesCS5D02G150100
680	TraesCS2B03G0825800	TraesCS2B02G317500
681	TraesCS2B03G0875200	TraesCS2B02G336700
682	TraesCS1A03G0825100	TraesCS1A02G332600
683	TraesCS3A03G0423800	TraesCS3A02G178200
684	TraesCS3A03G0119800	TraesCS3A02G057000
685	TraesCS3A03G0085700	TraesCS3A02G041900
686	TraesCS2D03G0857400	TraesCS2D02G374500
687	TraesCS4D03G0686200	TraesCS4D02G289600
688	TraesCS5B03G0711400	TraesCS5B02G273000
689	TraesCS1B03G1211500	TraesCS1B02G452100
690	TraesCS7A03G1249500	TraesCS7A02G514200
691	TraesCS3B03G0915800	TraesCS3B02G361900
692	TraesCS2A03G0308300	TraesCS2A02G149700
693	TraesCS6A03G0132100	TraesCS6A02G058700
694	TraesCS5D03G0438700	TraesCS5D02G183500
695	TraesCS2B03G1341400	TraesCS2B02G535400
696	TraesCS2D03G0046600	TraesCS2D02G023700
697	TraesCS2D03G1304100	TraesCS2D02G583500
698	TraesCS7A03G0019700	TraesCS7A02G009800
699	TraesCS5D03G0868300	TraesCS5D02G388700
700	TraesCS6A03G0979900	TraesCS6A02G389300
701	TraesCS2D03G0146700	TraesCS2D02G075000
702	TraesCS6D03G0834200	TraesCS6D02G361400
703	TraesCS6B03G1211500	TraesCS6B02G432900
704	TraesCS2B03G1393100	TraesCS2B02G555400
705	TraesCS2B03G0478800	TraesCS2B02G198900
706	TraesCS4B03G0202400	TraesCS4B02G089000
707	TraesCS7A03G0795300	TraesCS7A02G322200
708	TraesCS2D03G0624100	TraesCS2D02G270000
709	TraesCS2D03G0755300	TraesCS2D02G328900
710	TraesCS7B03G0780600	TraesCS7B02G288100
711	TraesCS3A03G0825100	TraesCS3A02G345200
712	TraesCS5A03G0684200	TraesCS5A02G278600
713	TraesCS2D03G1129200	TraesCS2D02G506400
714	TraesCS5D03G0821100	TraesCS5D02G364600
715	TraesCS3B03G0286900	TraesCS3A02G105300
716	TraesCS3B03G0108300	TraesCS3B02G048700
717	TraesCS2A03G0761800LC	TraesCS2A02G450100LC
718	TraesCS3B03G0334700	TraesCS3B02G140700
719	TraesCS4B03G0921000	TraesCS4B02G355100
720	TraesCS5A03G0505600	TraesCS5A02G191200
721	TraesCS1D03G0555000	TraesCS1D02G224300
722	TraesCS1B03G0341500	TraesCS1B02G125400
723	TraesCS2A03G0904100	TraesCS2A02G371600
724	TraesCS6A03G0888100	TraesCS6A02G344000
725	TraesCS6D03G0545300	TraesCS6D02G222600
726	TraesCS7A03G0407600	TraesCS7A02G172700
727	TraesCS1A03G0014700LC	#N/A
728	TraesCS5B03G0020200	TraesCS5B02G009000
729	TraesCS5A03G0577000	TraesCS5A02G225600
730	TraesCS5D03G1209400	TraesCS5D02G569800
731	TraesCS2D03G0483900	TraesCS2D02G228900.2
732	TraesCS3B03G0877800	TraesCS3B02G344800
733	TraesCS3D03G0444800	TraesCS3D02G198600
734	TraesCS2B03G1204600LC	TraesCS2B02G717900LC
735	TraesCS7A03G1097500	TraesCS7A02G452900
736	TraesCS6A03G0727100	TraesCS6A02G272700
737	TraesCS1D03G0456900	TraesCS1D02G177900
738	TraesCS4D03G0267100	TraesCS4D02G134600
739	TraesCS2A03G1161400	TraesCS2A02G497700
740	TraesCS2D03G0692600	TraesCS2D02G299500
741	TraesCS3B03G1278200	TraesCS3B02G515400
742	TraesCS4D03G0808200	TraesCS4D02G348600
743	TraesCS5B03G0570600	TraesCS5B02G215900
744	TraesCS1B03G0068200	TraesCS1B02G034100
745	TraesCS7A03G0021000	TraesCS7A02G010300
746	TraesCS2B03G0426500	TraesCS2B02G174800
747	TraesCS3D03G0784700	TraesCS3D02G354300
748	TraesCS5D03G1176700	TraesCS5D02G540000
749	TraesCS3B03G1010900	TraesCS3B02G406300
750	TraesCS3B03G0153600	TraesCS3B02G068000
751	TraesCS7B03G1220900	TraesCS7B02G452400
752	TraesCS5B03G0022700	TraesCS5B02G010400
753	TraesCS4D03G0194000	TraesCS4D02G098400
754	TraesCS4D03G0516600	TraesCS4D02G211600
755	TraesCS2B03G0116800	TraesCS2B02G054700
756	TraesCS4D03G0576000	TraesCS4D02G238800
757	TraesCS4B03G0970700	TraesCS4B02G379500
758	TraesCS1B03G1173300	TraesCS1B02G434900
759	TraesCS1B03G1284700	TraesCS1B02G481600
760	TraesCS3D03G0797000	TraesCS3D02G359300
761	TraesCS7A03G1387400	TraesCS7A02G568400
762	TraesCS3D03G0349200	TraesCS3D02G162700
763	TraesCS2D03G1320900	TraesCS2D02G577000
764	TraesCS1A03G0473200	TraesCS1A02G175500
765	TraesCS1A03G0891100	TraesCS1A02G366200
766	TraesCS1A03G0459500	TraesCS1A02G170000
767	TraesCS3D03G0672800	TraesCS3D02G292600.2
768	TraesCS5B03G0330200LC	TraesCS5B02G208900LC
769	TraesCS5D03G0628800	TraesCS5D02G274300.2
770	TraesCS3A03G0583400	TraesCS3A02G224600
771	TraesCS6A03G0740900	TraesCS6A02G277700
772	TraesCS3A03G1098500	TraesCS3A02G471900
773	TraesCS1A03G0812400	TraesCS1A02G328100
774	TraesCS2A03G0030500	TraesCS2A02G014300
775	TraesCS4A03G0192100	TraesCS4A02G093500
776	TraesCS5B03G0522400	TraesCS5B02G197000
777	TraesCS3D03G0536600	TraesCS3D02G229000
778	TraesCS5A03G0653500	TraesCS5A02G263200
779	TraesCS3B03G0664300	TraesCS3B02G254600
780	TraesCS1B03G0769100	TraesCS1B02G277000
781	TraesCS5D03G0255100	TraesCS5D02G108800
782	TraesCS7A03G0931900	TraesCS7A02G385000
783	TraesCS4A03G0520000	TraesCS4A02G194400
784	TraesCS3D03G0067900	TraesCS3D02G037900
785	TraesCS2A03G0771300	TraesCS2A02G309600
786	TraesCS2A03G0247200	TraesCS2A02G119600
787	TraesCS5B03G0827800	TraesCS5B02G328600
788	TraesCS1D03G0783400	TraesCS1D02G330600
789	TraesCS1B03G0006500	TraesCS1B02G003200
790	TraesCS5A03G0654000	TraesCS5A02G263700
791	TraesCS2A03G1026700	TraesCS2A02G431000
792	TraesCS6B03G1216400	TraesCS6B02G434700.5
793	TraesCS4A03G0084700	TraesCS4A02G043500
794	TraesCS6B03G0080700	TraesCS6B02G035300
795	TraesCS1A03G0143500	TraesCS1A02G059100
796	TraesCS7A03G0553600	TraesCS7A02G241400
797	TraesCS4D03G0605400	TraesCS4D02G251900
798	TraesCS1A03G0809500	TraesCS1A02G326100
799	TraesCS5A03G0002500	TraesCS5A02G001500.2
800	TraesCS6B03G1134200	TraesCS6B02G400800
801	TraesCS1D03G0608400	TraesCS1D02G251700
802	TraesCS1D03G0058000	TraesCS1D02G030500
803	TraesCS2A03G0267400	TraesCS2A02G130600
804	TraesCS1D03G0609700	TraesCS1D02G252400
805	TraesCS3A03G0832400	TraesCS3A02G348600
806	TraesCS2B03G1563400LC	TraesCS2B02G923400LC
807	TraesCS2D03G0240500	TraesCS2D02G114800
808	TraesCS5B03G0524300	TraesCS5B02G197300
809	TraesCS1A03G0308600	TraesCS1A02G124200
810	TraesCS5B03G1376300	TraesCS5B02G569300
811	TraesCS2A03G1099600	TraesCS2A02G467200
812	TraesCS7D03G0480400	TraesCS7D02G215700
813	TraesCS7A03G0406000	TraesCS7A02G171900
814	TraesCS3A03G0950100	TraesCS3A02G405600
815	TraesCS5D03G0356800	TraesCS5D02G142300
816	TraesCS5A03G0383700	TraesCS5A02G136000
817	TraesCS6B03G0335600	TraesCS6B02G134100
818	TraesCS3B03G0731700	TraesCS3B02G284000
819	TraesCS4D03G0806800	TraesCS4D02G347500
820	TraesCS4B03G0403600	TraesCS4B02G155000
821	TraesCS1D03G0518300	TraesCS1D02G204800
822	TraesCS7B03G0280600	TraesCS7B02G106900
823	TraesCS4B03G0209500	TraesCS4B02G091800
824	TraesCS5D03G1216600	TraesCS5D02G552800
825	TraesCS6D03G0587600	TraesCS6D02G240800
826	TraesCS7A03G0125300	TraesCS7A02G055800
827	TraesCS1B03G0710600	TraesCS1B02G251300
828	TraesCS1A03G0765800	TraesCS1A02G308800
829	TraesCS5A03G0034700	TraesCS5A02G014800
830	TraesCS2A03G0930400	TraesCS2A02G384400
831	TraesCS6B03G0071900	TraesCS6B02G031700
832	TraesCS2D03G0892800	TraesCS2D02G392600
833	TraesCS1B03G0068800	TraesCS1B02G034700
834	TraesCS7B03G0130900	TraesCS7B02G048200
835	TraesCS2A03G1015700	TraesCS2A02G425600
836	TraesCS3D03G1083800	TraesCS3D02G490100
837	TraesCS5D03G0735400	TraesCS5D02G326500
838	TraesCS6D03G0195300	TraesCS6D02G090700
839	TraesCS2A03G0932600	TraesCS2A02G385200
840	TraesCS3D03G0355900	TraesCS3D02G165800
841	TraesCS2A03G1344500	TraesCS2A02G568000
842	TraesCS6B03G1285300	TraesCS6B02G465600
843	TraesCS1D03G0986400	TraesCS1D02G428800
844	TraesCS7B03G0346300	TraesCS7B02G193400
845	TraesCS4A03G0569900	TraesCS4A02G214200.2
846	TraesCS3A03G1037200	TraesCS3A02G447400
847	TraesCS5D03G1166200	TraesCS5D02G534300
848	TraesCS7A03G0628000	TraesCS7A02G270000
849	TraesCS6B03G1169900	TraesCS6B02G415600
850	TraesCS7A03G0768100	TraesCS7A02G312300
851	TraesCS7D03G0909400	TraesCS7D02G385800.2
852	TraesCS3D03G1078800	TraesCS3D02G485100
853	TraesCS2B03G1500200	TraesCS2B02G599800
854	TraesCS4A03G0193400	TraesCS4A02G094300
855	TraesCS6B03G1182200LC	TraesCS6B02G755000LC
856	TraesCS1B03G0669600	TraesCS1B02G233600
857	TraesCS6D03G0323000	TraesCS6D02G144700
858	TraesCS3B03G1079900	TraesCS3B02G437600
859	TraesCS6D03G0647800	TraesCS6D02G269700
860	TraesCS5B03G1051900	TraesCS5B02G426200
861	TraesCS7D03G1113000	TraesCS7D02G469000
862	TraesCS2A03G1075300	TraesCS2A02G454900
863	TraesCS5D03G0341800	TraesCS5D02G135400
864	TraesCS4B03G0516700	TraesCS4B02G182900
865	TraesCS5D03G0350400	TraesCS5D02G139600
866	TraesCS4B03G0554400	TraesCS4B02G197900
867	TraesCS1B03G0192900	TraesCS1B02G076300
868	TraesCS5D03G1184000	TraesCS5D02G542600
869	TraesCS7A03G0633400	TraesCS7A02G271200
870	TraesCS5A03G1304500	TraesCS5A02G555900.2
871	TraesCS3B03G0141900	TraesCS3B02G063200
872	TraesCS4D03G0094300	TraesCS4D02G051900
873	TraesCS6A03G0604800	TraesCS6A02G220400
874	TraesCS5B03G0807200LC	TraesCS5B02G486300LC
875	TraesCS1D03G0456800	TraesCS1D02G177800
876	TraesCS4D03G0435100	TraesCS4D02G175700
877	TraesCS2D03G0727000	TraesCS2D02G316800
878	TraesCS4A03G0178400LC	TraesCS4A02G087300
879	TraesCS2B03G1030700	TraesCS2B02G405400
880	TraesCS5D03G0152600	TraesCS5D02G062600
881	TraesCS2B03G1164900	TraesCS2B02G459900
882	TraesCS2A03G1022400	TraesCS2A02G429000
883	TraesCS1B03G0741600	TraesCS1B02G265300.2
884	TraesCS7A03G0912000	TraesCS7A02G374900
885	TraesCS4B03G0838600	TraesCS4B02G323300
886	TraesCS3A03G0743200	TraesCS3A02G302900
887	TraesCS6B03G1077500	TraesCS6B02G381300
888	TraesCS5B03G0075000	TraesCS5B02G030600
889	TraesCS5D03G1150500	TraesCS5D02G527600
890	TraesCS3D03G0206000	TraesCS3D02G101800
891	TraesCS3B03G0780200	TraesCS3B02G303100
892	TraesCSU03G0055900	TraesCSU02G061800
893	TraesCS2B03G0690200	TraesCS2B02G266000
894	TraesCS7B03G0093100LC	TraesCS7B02G056800LC
895	TraesCS7D03G1298600LC	TraesCS7D02G738300LC
896	TraesCS1D03G0583900	TraesCS1D02G239300
897	TraesCS5D03G0667700	TraesCS5D02G293700
898	TraesCS6A03G0635200	TraesCS6A02G231000
899	TraesCS7B03G0653800	TraesCS7B02G232400
900	TraesCS7B03G0050900	TraesCS7B02G019600
901	TraesCS4A03G0052300	TraesCS4A02G027700
902	TraesCS3B03G0355300	TraesCS3B02G149200
903	TraesCS1D03G0732900	TraesCS1B02G319400
904	TraesCS2A03G0298800	TraesCS2A02G145900
905	TraesCS5A03G0406100	TraesCS5A02G146500
906	TraesCS7A03G0290000	TraesCS7A02G122400.2
907	TraesCS6B03G0752400	TraesCS6B02G256200
908	TraesCS2A03G0029200	TraesCS2A02G013500
909	TraesCS1A03G0649900	TraesCS1A02G251900
910	TraesCS1A03G0801900LC	#N/A
911	TraesCS2D03G0922400	TraesCS2D02G407300
912	TraesCS2B03G0588500	TraesCS2B02G243900
913	TraesCS3D03G0408700	TraesCS3D02G188000
914	TraesCS5A03G0869800	TraesCS5A02G362400
915	TraesCS7B03G0654200	TraesCS7B02G232700
916	TraesCS1B03G0982800	TraesCS1B02G360800
917	TraesCS7D03G0453600	TraesCS7D02G203300
918	TraesCS4B03G0906300	TraesCS4B02G348600
919	TraesCS4B03G0736700	TraesCS4B02G278100
920	TraesCS1A03G0068100	TraesCS1A02G030000
921	TraesCS7B03G0755100	TraesCS7B02G275800
922	TraesCS6A03G0643900	TraesCS6A02G234300
923	TraesCS7A03G0121200	TraesCS7A02G053900
924	TraesCS2B03G0063600	TraesCS2B02G031000
925	TraesCS2A03G1367400	TraesCS2A02G560500
926	TraesCS1B03G0340400	TraesCS1B02G124900.2
927	TraesCS5A03G0367700	TraesCS5A02G131200
928	TraesCS2B03G0122700	TraesCS2B02G058300
929	TraesCS3B03G0142100	TraesCS3B02G063200
930	TraesCS2B03G0762400	TraesCS2B02G292500
931	TraesCS3A03G0891600	TraesCS3A02G377300
932	TraesCS2B03G0621400LC	TraesCS2B02G353500LC
933	TraesCS6A03G0608300	TraesCS6A02G221500
934	TraesCS5B03G1376400	TraesCS5B02G569400
935	TraesCS2D03G0477300	TraesCS2D02G225500
936	TraesCS1D03G0936000	TraesCS1D02G403300
937	TraesCS7A03G0824700	TraesCS7A02G335500
938	TraesCS2D03G1150300	TraesCS2D02G515800
939	TraesCS2D03G0057400	TraesCS2D02G030600
940	TraesCS3A03G0339000	TraesCS3A02G146800.2
941	TraesCS7A03G0581600LC	TraesCS7A02G326200LC
942	TraesCS7D03G1020800	TraesCS7D02G431300
943	TraesCS7A03G0926200	TraesCS7A02G381800
944	TraesCS5D03G0007600	TraesCS5D02G003500
945	TraesCS5D03G0983900	TraesCS5D02G447900
946	TraesCS6B03G1275500	TraesCS6B02G461400
947	TraesCS2A03G1219200	TraesCS2A02G525500
948	TraesCS7D03G0399100	TraesCS7D02G177000
949	TraesCS1B03G0385500	TraesCS1B02G141200
950	TraesCS2D03G0008700	TraesCS2D02G004800
951	TraesCS2A03G0046900	TraesCS2A02G022500
952	TraesCS1B03G0006700	TraesCS1B02G003400
953	TraesCS3B03G0702900	TraesCS3B02G271300
954	TraesCS2D03G0869600	TraesCS2D02G381100
955	TraesCS4D03G0056200	TraesCS4D02G033700
956	TraesCS7B03G0781400	TraesCS7B02G288600
957	TraesCS3D03G0642600	TraesCS3D02G277500
958	TraesCS7B03G0303000	TraesCS7B02G116500
959	TraesCS1B03G0849200	TraesCS1B02G308500
960	TraesCS7B03G1001100	TraesCS7B02G371600
961	TraesCS3D03G0886900	TraesCS3D02G402500
962	TraesCS4B03G0711200	TraesCS4B02G267400
963	TraesCS4A03G1166400	TraesCS4A02G463900
964	TraesCS7A03G0520400	TraesCS7A02G223900
965	TraesCS5A03G0396000	TraesCS5A02G142000
966	TraesCS7B03G0466400LC	TraesCS7B02G273600LC
967	TraesCS5B03G0958400	TraesCS5B02G382600
968	TraesCS6D03G0217200	TraesCS6D02G100900
969	TraesCS1A03G0073500	TraesCS1A02G032900
970	TraesCS6B03G0792800	TraesCS6B02G272300
971	TraesCS1B03G1207600	TraesCS1B02G450300
972	TraesCS2D03G0582100	TraesCS2D02G252400
973	TraesCS5D03G0624300	TraesCS5D02G271900
974	TraesCS6A03G0832200	TraesCS6A02G322000
975	TraesCS5D03G0956100	TraesCS5D02G435000
976	TraesCS2D03G0394100	TraesCS2D02G188800
977	TraesCS5B03G1218400LC	TraesCS5B02G715100LC
978	TraesCS2B03G0752500	TraesCS2B02G289700.2
979	TraesCS2B03G0058900	TraesCS2B02G028000
980	TraesCS1D03G0887700	TraesCS1D02G382000.2
981	TraesCS3B03G0391400	TraesCS3B02G163700.2
982	TraesCS1A03G0577500	TraesCS1A02G220300
983	TraesCS4B03G0552500	TraesCS4A02G107100
984	TraesCS3A03G0625400	TraesCS3A02G243200.2
985	TraesCS2D03G0710100	TraesCS2D02G307900
986	TraesCS2D03G0388700	TraesCS2D02G185400
987	TraesCS2D03G1190200	TraesCS2D02G534500
988	TraesCS7B03G0684200	TraesCS7B02G247500
989	TraesCS2A03G0825900	TraesCS2A02G327900
990	TraesCS6A03G0763200	TraesCS6A02G288300
991	TraesCS2A03G0832800	TraesCS2A02G324700.3
992	TraesCS3A03G1095500	TraesCS3A02G470600
993	TraesCS1B03G1063700	TraesCS1B02G393100
994	TraesCS1D03G0344600	TraesCS1A02G131500.2
995	TraesCS3D03G0166900	TraesCS3D02G084400
996	TraesCS1D03G0373900	TraesCS1D02G147800
997	TraesCS1D03G0673700	TraesCS1D02G280200.2
998	TraesCS7D03G0376500LC	TraesCS7D02G209900LC
999	TraesCS7D03G0571000	TraesCS7D02G254000
1000	TraesCS6B03G0886500	TraesCS6B02G309300.2
1001	TraesCS2B03G0581400	TraesCS2B02G240200
1002	TraesCS5D03G0627300	TraesCS5D02G273700
1003	TraesCS7D03G0984900	TraesCS7D02G416800
1004	TraesCS5D03G0028900	TraesCS5D02G013400
1005	TraesCS7D03G0984300	TraesCS7D02G416600
1006	TraesCS2B03G0228200	TraesCS2B02G098400
1007	TraesCS6D03G0671500	TraesCS6A02G303000
1008	TraesCS3A03G0691400	TraesCS3A02G272900
1009	TraesCS7B03G0882400	TraesCS7B02G328700
1010	TraesCS6D03G0630100	TraesCS6D02G261300
1011	TraesCS1D03G0957300	TraesCS1D02G413200
1012	TraesCS1D03G0841400	TraesCS1D02G358400
1013	TraesCS2B03G1057100	TraesCS2D02G503600LC
1014	TraesCS7A03G0522100LC	TraesCS7A02G288500LC
1015	TraesCS6D03G0149500	TraesCS6D02G072100
1016	TraesCS3D03G0038500	TraesCS3D02G022000
1017	TraesCS5B03G0809200	TraesCS5B02G320200
1018	TraesCS6B03G0696200	TraesCS6B02G239500
1019	TraesCS5B03G0721900	TraesCS5B02G278000
1020	TraesCS1B03G0068600	TraesCS1B02G034500
1021	TraesCS7A03G1131100	TraesCS7A02G466000
1022	TraesCS1D03G0078100	TraesCS1D02G039000
1023	TraesCS2D03G0768300	TraesCS2D02G335300.2
1024	TraesCS3B03G0259800	TraesCS3B02G113800
1025	TraesCS4B03G0939900	TraesCS4B02G364000
1026	TraesCS3D03G0347400	TraesCS3D02G162500
1027	TraesCS3B03G1056500	TraesCS3B02G428800
1028	TraesCS3D03G0352900	TraesCS3D02G164500.2
1029	TraesCS7A03G0889100	TraesCS7A02G363600
1030	TraesCS1B03G1173000	TraesCS1B02G434700
1031	TraesCS1D03G0298400	TraesCS1D02G125100.2
1032	TraesCS2A03G0210200	TraesCS2A02G101900
1033	TraesCS1B03G0346000	TraesCS1B02G127900
1034	TraesCS2B03G1363800	TraesCS2B02G542400.2
1035	TraesCS2B03G1256900	TraesCS2B02G499100
1036	TraesCS6B03G0938500LC	TraesCS6B02G603600LC
1037	TraesCS2D03G0047300	TraesCS2D02G024100
1038	TraesCS5A03G0143600	TraesCS5A02G056700.2
1039	TraesCS2D03G1190300	TraesCS2D02G534600.2
1040	TraesCS7D03G0136000	TraesCS7D02G059900
1041	TraesCS3A03G0997400	TraesCS3A02G428700
1042	TraesCS6B03G0682600	TraesCS6B02G235700
1043	TraesCS4A03G0035600	TraesCS4A02G019800
1044	TraesCS4D03G0793900	TraesCS4B02G346600.2
1045	TraesCS1B03G0134900	TraesCS1B02G057900
1046	TraesCS7A03G0558500LC	TraesCS7A02G312600LC
1047	TraesCS5B03G1208400	TraesCS5B02G498100
1048	TraesCS1A03G0991100	TraesCS1A02G404900
1049	TraesCS2A03G0906400LC	TraesCS2A02G527900LC
1050	TraesCS4A03G1249100LC	TraesCS4A02G741900LC
1051	TraesCS6B03G1099200LC	TraesCS6B02G706200LC
1052	TraesCS7B03G0771900	TraesCS7B02G283200
1053	TraesCS6D03G0473900	TraesCS6D02G190700
1054	TraesCS6D03G0340700	TraesCS6D02G153100
1055	TraesCS3B03G0227300	TraesCS3B02G099400
1056	TraesCS1B03G0337900	TraesCS1B02G124100
1057	TraesCS5A03G0210300	TraesCS5D02G095600
1058	TraesCS1D03G0770000LC	#N/A
1059	TraesCS4A03G0118900	TraesCS4A02G059800
1060	TraesCS1D03G0129100	TraesCS1D02G059200
1061	TraesCS3A03G0089600	TraesCS3A02G044000
1062	TraesCS3B03G0899200	TraesCS3B02G354100
1063	TraesCS5A03G0906200	TraesCS5A02G378700
1064	TraesCS4A03G0019900	TraesCS4A02G011900.2
1065	TraesCS2D03G0654900	TraesCS2A02G283600
1066	TraesCS6A03G0038900	TraesCS6A02G018000
1067	TraesCS2A03G1233700	TraesCS2A02G532800.2
1068	TraesCS5D03G1091200	TraesCS5D02G498300
1069	TraesCS1A03G0728800	TraesCS1A02G290800
1070	TraesCS7B03G0329900	TraesCS7B02G126700
1071	TraesCS5B03G0150700	TraesCS5B02G060200
1072	TraesCS5D03G1228900	TraesCS5D02G559000
1073	TraesCS1D03G0416200	TraesCS1D02G161200.2
1074	TraesCS4B03G0074700	TraesCS4B02G034100
1075	TraesCS6D03G0539000	TraesCS6D02G219900
1076	TraesCS2D03G0262800	TraesCS2D02G124600
1077	TraesCS7D03G0923000	TraesCS7D02G391700
1078	TraesCS7A03G0783600	TraesCS7A02G317500
1079	TraesCS1A03G0802100LC	#N/A
1080	TraesCS7D03G0780800	TraesCS7D02G328300
1081	TraesCS1D03G0282400	TraesCS1D02G119000
1082	TraesCS6B03G0644500	TraesCS6B02G228600
1083	TraesCS6B03G0889300LC	TraesCS6B02G575700LC
1084	TraesCS2B03G0421100	TraesCS2B02G172100
1085	TraesCS4B03G0697100	TraesCS4B02G261600
1086	TraesCS1D03G0649600	TraesCS1D02G271100
1087	TraesCS3D03G0068700	TraesCS3D02G038400
1088	TraesCS6D03G0705000	TraesCS6D02G301000
1089	TraesCS7D03G0907300	TraesCS7D02G385100.2
1090	TraesCS3A03G0549500	TraesCS3A02G212000
1091	TraesCS3B03G0434100	TraesCS3B02G181300
1092	TraesCS7B03G0402800	TraesCS7B02G148000
1093	TraesCS2D03G0929300	TraesCS2D02G410900
1094	TraesCS5D03G0204900	TraesCS5D02G084100
1095	TraesCS6D03G0043600	TraesCS6D02G021200
1096	TraesCS2B03G1204800LC	TraesCS2B02G718100LC
1097	TraesCS1B03G0921900LC	TraesCS1B02G579900LC
1098	TraesCS7A03G0975100	TraesCS7A02G402900
1099	TraesCS5D03G0708600	TraesCS5D02G313100
1100	TraesCS3D03G0332500	TraesCS3D02G156500
1101	TraesCS7D03G0318500	TraesCS7D02G142000.2
1102	TraesCS1D03G0957400	TraesCS1D02G413300
1103	TraesCS3D03G0866800	TraesCS3D02G392500
1104	TraesCS5D03G0905700	TraesCS5D02G408200
1105	TraesCS4D03G0467700	TraesCS4D02G189000
1106	TraesCS6B03G1043600	TraesCS6B02G369300
1107	TraesCS5A03G1219200	TraesCS5A02G521800
1108	TraesCS4B03G0577000	TraesCS4B02G208000
1109	TraesCS3B03G1031400	TraesCS3B02G417800
1110	TraesCS7D03G1116900	TraesCS7D02G471300
1111	TraesCS1A03G0744600	TraesCS1A02G298800
1112	TraesCS5A03G0243300	TraesCS5A02G096500
1113	TraesCS7B03G0695600	TraesCS7B02G252600
1114	TraesCS2B03G0802000	TraesCS2B02G306800
1115	TraesCS2D03G0936800	TraesCS2D02G415500
1116	TraesCS3D03G0778000	TraesCS3D02G351000
1117	TraesCS1B03G1003300	TraesCS1B02G367800
1118	TraesCS4B03G0471600	TraesCS4B02G167500
1119	TraesCS1B03G0763900	TraesCS1B02G274300
1120	TraesCS5B03G1367300	TraesCS5B02G564800
1121	TraesCS5D03G0525000	TraesCS5D02G224500
1122	TraesCS5A03G0661800	TraesCS5A02G268600
1123	TraesCS6B03G0683500LC	TraesCS6B02G444600LC
1124	TraesCS2A03G1337900	TraesCS2A02G571000
1125	TraesCS7B03G0225800	TraesCS7B02G084700
1126	TraesCS5A03G0548200	TraesCS5A02G213300
1127	TraesCS6D03G0610400	TraesCS6D02G252700
1128	TraesCS1B03G0538800	TraesCS1B02G181500
1129	TraesCS2B03G1238100	TraesCS2B02G491400
1130	TraesCS2D03G0869900	TraesCS2D02G381200
1131	TraesCS5B03G0678500LC	TraesCS5B02G416500LC
1132	TraesCS5D03G0176700	TraesCS5D02G072700
1133	TraesCS5B03G0737700	TraesCS5B02G285400
1134	TraesCS4D03G0655500	TraesCS4D02G276500
1135	TraesCS2D03G0351700	TraesCS2D02G167500
1136	TraesCS4A03G1111500	TraesCS4A02G444300
1137	TraesCS3D03G0939200	TraesCS3D02G427300
1138	TraesCS1A03G0671500	TraesCS1A02G263300
1139	TraesCS2D03G0150500	TraesCS2D02G076900
1140	TraesCS2D03G1306500	TraesCS2D02G582500
1141	TraesCS5B03G1284200	TraesCS5B02G529100
1142	TraesCS7B03G1208400	TraesCS7B02G447900
1143	TraesCS5B03G1074000	TraesCS5B02G436400
1144	TraesCS4B03G0231600	TraesCS4B02G101800
1145	TraesCS2A03G0138800	TraesCS2A02G071600
1146	TraesCS5B03G0222900	TraesCS5B02G089200.2
1147	TraesCS6B03G1147100	TraesCS6B02G406200
1148	TraesCS3B03G0812300	TraesCS3B02G317500
1149	TraesCS5A03G0684100	TraesCS5A02G278500
1150	TraesCS6A03G0252900	TraesCS6A02G108100
1151	TraesCS4A03G0608600LC	TraesCS4A02G378000LC
1152	TraesCS4D03G0797500	TraesCS4D02G343000
1153	TraesCS1A03G0083300	TraesCS1B02G049400LC
1154	TraesCS6B03G0779100LC	TraesCS6B02G509200LC
1155	TraesCS6B03G0631400LC	TraesCS6B02G405500LC
1156	TraesCS2D03G1177900	TraesCS2D02G528500
1157	TraesCS6B03G0884900	TraesCS6B02G308600
1158	TraesCS5A03G0028500LC	TraesCS5A02G016000LC
1159	TraesCS5A03G0679000LC	TraesCS5A02G400600LC
1160	TraesCS1B03G1009100	TraesCS1B02G370500
1161	TraesCS2D03G0317100	TraesCS2D02G150500
1162	TraesCS2A03G0731800	TraesCS2A02G293400
1163	TraesCS1D03G0692800	TraesCS1D02G289400
1164	TraesCS5A03G1222900	TraesCS5A02G523600
1165	TraesCS7D03G0307400	TraesCS7D02G137200.2
1166	TraesCS6B03G0684000	TraesCS6B02G236100.2
1167	TraesCS1B03G0362200	TraesCS1B02G133400
1168	TraesCS1A03G1027000	TraesCS1A02G420900
1169	TraesCS5A03G1056800	TraesCS5A02G447900.2
1170	TraesCS7D03G0540200LC	TraesCS7A02G312600LC
1171	TraesCS7B03G1290400	TraesCS7B02G481100
1172	TraesCS3B03G1310600	TraesCS3B02G525700
1173	TraesCS5B03G0678400LC	TraesCS5B02G416400LC
1174	TraesCS7B03G0753300	TraesCS7B02G274900
1175	TraesCS2A03G1032600	TraesCS2A02G433500
1176	TraesCS1B03G1043800	TraesCS1B02G384100
1177	TraesCS7B03G1168000	TraesCS7B02G430600
1178	TraesCS7D03G0991500	TraesCS7D02G419300
1179	TraesCS4B03G0320700	TraesCS4B02G137300
1180	TraesCS6B03G0770100	TraesCS6B02G263000
1181	TraesCS4B03G0512400	TraesCS4B02G181900
1182	TraesCS5D03G0481700	TraesCS5D02G204600
1183	TraesCS3B03G1323800	TraesCS3B02G531500
1184	TraesCS2A03G0873900	TraesCS2A02G357500
1185	TraesCS7D03G0626000	TraesCS7D02G277800
1186	TraesCS3D03G1153500LC	TraesCS3D02G637600LC
1187	TraesCS5A03G0142300LC	TraesCS5A02G084400LC
1188	TraesCS2A03G0426900	TraesCS2A02G203400
1189	TraesCS7A03G0341000	TraesCS7A02G145100
1190	TraesCS7A03G0399200	TraesCS7A02G168700.2
1191	TraesCS6D03G0666500	TraesCS6D02G280300
1192	TraesCS5D03G0421400	TraesCS5D02G173700
1193	TraesCS1A03G0802400LC	#N/A
1194	TraesCS5B03G0897100	TraesCS5B02G357700
1195	TraesCS3B03G1425300	TraesCS3B02G569900
1196	TraesCS1A03G0991500	TraesCS1A02G405200
1197	TraesCS6B03G0603300	TraesCS6B02G221500
1198	TraesCS1B03G1174100	TraesCS1B02G435300
1199	TraesCS1D03G0204800	TraesCS1D02G088700
1200	TraesCS1A03G0650800	TraesCS1A02G252700
1201	TraesCS7A03G1041100	TraesCS7A02G428500
1202	TraesCS1D03G0615600	TraesCS1D02G255500
1203	TraesCS3B03G1283700	TraesCS3B02G517300
1204	TraesCS1A03G0888500	TraesCS1A02G365100
1205	TraesCS6B03G0692500	TraesCS6B02G238200
1206	TraesCS7A03G1091300	TraesCS7A02G450500
1207	TraesCS3D03G1090400	TraesCS3D02G492700
1208	TraesCS1D03G0374000	TraesCS1D02G147900
1209	TraesCS3D03G0819100	TraesCS3D02G370400
1210	TraesCS6A03G0996600	TraesCS6A02G396100
1211	TraesCS2B03G0059700	TraesCS2B02G028500
1212	TraesCS5D03G0894200	TraesCS5D02G401300
1213	TraesCS6B03G0873600	TraesCS6B02G304700
1214	TraesCS3D03G0880400	TraesCS3D02G399400
1215	TraesCS5D03G0696200LC	TraesCS5D02G388700LC
1216	TraesCS4B03G0286400LC	TraesCS4B02G160300LC
1217	TraesCS3B03G1014100	TraesCS3B02G408400
1218	TraesCS2B03G0742300LC	TraesCS2B02G445600LC
1219	TraesCS5A03G0480200	TraesCS5A02G181500.2
1220	TraesCS1A03G0857500LC	TraesCS1A02G503500LC
1221	TraesCS3D03G1180400	TraesCS3D02G534200
1222	TraesCS3B03G1031500	TraesCS3B02G417900
1223	TraesCS3D03G0669900	TraesCS3B02G326300.2
1224	TraesCS7A03G0154000	TraesCS7A02G068300
1225	TraesCS3B03G1361900	TraesCS3B02G547300
1226	TraesCS7A03G0451400LC	TraesCS7A02G255300LC
1227	TraesCS4D03G0006500	TraesCS4D02G004000
1228	TraesCS2D03G0882600	TraesCS2D02G387600
1229	TraesCS6A03G0659700	TraesCS6A02G241800
1230	TraesCS5A03G1197100	TraesCS4B02G340700
1231	TraesCS7B03G0265800	TraesCS7B02G101800
1232	TraesCS7A03G0292100	TraesCS7A02G123100
1233	TraesCS1D03G0971200	TraesCS1D02G420600
1234	TraesCS5B03G0769100	TraesCS5B02G300200
1235	TraesCS2B03G1307800	TraesCS2B02G521500
1236	TraesCS7D03G1107900	TraesCS7D02G466700
1237	TraesCS3B03G0646600	TraesCS3B02G247800
1238	TraesCS1A03G0855200	TraesCS1A02G348800
1239	TraesCS2B03G0643300	TraesCS2B02G258000
1240	TraesCS6D03G0597200	TraesCS6D02G249100
1241	TraesCS4B03G0939000LC	TraesCS4B02G574700LC
1242	TraesCS6B03G0644900LC	TraesCS6B02G413000LC
1243	TraesCS1D03G0417400LC	TraesCS1D02G253900LC
1244	TraesCS3A03G0913900	TraesCS3A02G388100
1245	TraesCS4D03G0690100	TraesCS4D02G290600
1246	TraesCS3B03G1419000	TraesCS3B02G568100
1247	TraesCS1D03G0709600	TraesCS1D02G293900
1248	TraesCS4B03G0764200	TraesCS4B02G290400
1249	TraesCS7A03G0825600LC	TraesCS7A02G486400LC
1250	TraesCS6B03G0628800LC	TraesCS6B02G407500LC
1251	TraesCS5B03G0186400	TraesCS5B02G075300
1252	TraesCS2D03G0287000	TraesCS2D02G136500
1253	TraesCS3A03G0710800	TraesCS3A02G283800
1254	TraesCS2A03G0088400	TraesCS2A02G046700
1255	TraesCS6D03G0476500	TraesCS6D02G191900.2
1256	TraesCS5A03G0233200	TraesCS5A02G091300
1257	TraesCS7D03G0816400	TraesCS7D02G346000
1258	TraesCS1B03G1003100	TraesCS1B02G367600.2
1259	TraesCS4B03G0168800	TraesCS4B02G075200
1260	TraesCS6A03G0151000	TraesCS6A02G067700
1261	TraesCS3A03G0973100	TraesCS3A02G419000
1262	TraesCS1D03G0037000	TraesCS1D02G019200
1263	TraesCS7B03G0953600	TraesCS7B02G355200
1264	TraesCS5A03G0659900	TraesCS5A02G267000
1265	TraesCS4B03G0638900LC	TraesCS4B02G405300LC
1266	TraesCS7B03G0739500	TraesCS7B02G270500
1267	TraesCS3A03G0048700	TraesCS3A02G024300
1268	TraesCS3D03G0041300	TraesCS3D02G023700
1269	TraesCS1D03G0998000	TraesCS1D02G434100
1270	TraesCS1D03G0719400	TraesCS1D02G301100
1271	TraesCS3B03G0480500	TraesCS3B02G197100
1272	TraesCS1A03G0195200	TraesCS1A02G080600
1273	TraesCS6B03G0464400	TraesCS6B02G182700
1274	TraesCS4B03G0590500	TraesCS4B02G214500
1275	TraesCS4A03G0813600	TraesCS4A02G327100
1276	TraesCS7B03G1281000	TraesCS7B02G476400
1277	TraesCS7A03G0103000	TraesCS7A02G045900
1278	TraesCS3D03G0160200	TraesCS3D02G081300
1279	TraesCS5B03G0636300	TraesCS5B02G245100
1280	TraesCS1B03G0952000LC	TraesCS1B02G598900LC
1281	TraesCS7B03G1255800	TraesCS7B02G466300
1282	TraesCS4A03G0646500	TraesCS4A02G245300
1283	TraesCS5D03G1192100	TraesCS5D02G546900
1284	TraesCS6D03G0721100	TraesCS6D02G308500
1285	TraesCS5A03G0213200	TraesCS5A02G084900
1286	TraesCS7B03G0101600	TraesCS7B02G038300
1287	TraesCS7A03G0454100	TraesCS7A02G194900
1288	TraesCS1D03G0380200	TraesCS1D02G149800
1289	TraesCS3B03G1368800	TraesCS3B02G550200
1290	TraesCS2D03G0677700	TraesCS2B02G311000
1291	TraesCS2B03G0795600	TraesCS2A02G287200
1292	TraesCS1B03G0367500	TraesCS1B02G135300
1293	TraesCS1B03G1174000	TraesCS1B02G435200
1294	TraesCS3D03G0365700	TraesCS3D02G169000.3
1295	TraesCS6B03G0647800LC	TraesCS6B02G415300LC
1296	TraesCS6B03G0654500LC	TraesCS6B02G420300LC
1297	TraesCS7A03G0475900	TraesCS7A02G203000
1298	TraesCS2B03G1146200	TraesCS2B02G451600
1299	TraesCS6D03G0028500	TraesCS6D02G013600.2
1300	TraesCS5A03G1132400	TraesCS5A02G481400
1301	TraesCS6D03G0209300	TraesCS6D02G096100
1302	TraesCS5D03G0884400	TraesCS5D02G395800
1303	TraesCS7A03G0752600	TraesCS7A02G304800
1304	TraesCS2A03G1336800	TraesCS2A02G571800
1305	TraesCS1A03G0919900	TraesCS1A02G380900
1306	TraesCS2D03G1047900	TraesCS2D02G468600
1307	TraesCS4A03G0407700	TraesCS4A02G159500
1308	TraesCS4A03G0350000	TraesCS4A02G149300
1309	TraesCS5D03G1159900	TraesCS5D02G531200
1310	TraesCS2D03G1007300	TraesCS2D02G449400
1311	TraesCS4B03G0873300LC	TraesCS4B02G536800LC
1312	TraesCS1A03G0385200	TraesCS1A02G143300
1313	TraesCS2D03G0957700	TraesCS2D02G424300.2
1314	TraesCS1A03G0765700	TraesCS1A02G308700
1315	TraesCS5D03G0460100	TraesCS5D02G194000
1316	TraesCS1D03G0419400	TraesCS1D02G162500.2
1317	TraesCS7D03G0485300	TraesCS7D02G217700
1318	TraesCS6B03G0979500	TraesCS6B02G347600
1319	TraesCS2A03G1355100LC	TraesCSU02G330200LC
1320	TraesCS6B03G0701000	TraesCS6B02G240700
1321	TraesCS4B03G0480200LC	TraesCS1B02G546300LC.2
1322	TraesCSU03G0049900LC	TraesCSU02G084600LC
1323	TraesCS1D03G0253200	TraesCS1D02G107400.2
1324	TraesCS7B03G0123000	TraesCS7B02G046300
1325	TraesCS3B03G1352600	TraesCS3B02G543600
1326	TraesCS1D03G0957200	TraesCS1D02G413100
1327	TraesCS4A03G0060100	TraesCS4A02G032100
1328	TraesCS2D03G0982400	TraesCS2D02G437600
1329	TraesCS2D03G0014200	TraesCS2D02G007700
1330	TraesCS7A03G1223700	TraesCS7A02G504100
1331	TraesCS1A03G0544100	TraesCS1A02G204300
1332	TraesCS7B03G0877900	TraesCS7B02G327500
1333	TraesCS7D03G0204000	TraesCS7D02G089200
1334	TraesCS6B03G0645700	TraesCS6D02G225000
1335	TraesCS1A03G0655700	TraesCS1A02G255000
1336	TraesCS4A03G0674500	TraesCS4A02G258600
1337	TraesCS5A03G0559300	TraesCS5A02G216400.2
1338	TraesCSU03G0019200	TraesCSU02G023200
1339	TraesCS3B03G0737900	TraesCS3B02G287100
1340	TraesCS5D03G1199800LC	TraesCS5D02G646600LC
1341	TraesCS6B03G0638500	TraesCS6B02G225100
1342	TraesCS2D03G0146000	TraesCS2D02G074400
1343	TraesCS1A03G0447800	TraesCS1A02G164900
1344	TraesCS6D03G0626100LC	TraesCS6D02G365200LC
1345	TraesCS3A03G0707100	TraesCS3A02G281500
1346	TraesCS1B03G0260200LC	TraesCS1B02G159900LC
1347	TraesCS6B03G0632100	TraesCS6B02G227100
1348	TraesCS7B03G0146200	TraesCS7B02G054100
1349	TraesCS3D03G0684800	TraesCS3D02G298900
1350	TraesCS2A03G0317500	TraesCS2A02G154100
1351	TraesCS1A03G0018900	TraesCS1A02G007100
1352	TraesCS1A03G1008600	TraesCS1A02G413000
1353	TraesCS5A03G0551200	TraesCS5A02G212000.2
1354	TraesCS3B03G0055300	TraesCS3B02G024300
1355	TraesCS3B03G0994600LC	TraesCS3B02G589100LC
1356	TraesCS1A03G0859900	TraesCS1A02G350500
1357	TraesCS6B03G0824200	TraesCS6B02G284900
1358	TraesCS5D03G0951200	TraesCS5D02G431800
1359	TraesCS7B03G0577700	TraesCS7B02G203800
1360	TraesCSU03G0049100	TraesCSU02G052900
1361	TraesCS5D03G0657100	TraesCS5D02G287700
1362	TraesCS2B03G0639100LC	TraesCS2B02G367800LC
1363	TraesCS5D03G1129400	TraesCS5D02G517600
1364	TraesCS7B03G0877800	TraesCS7B02G327400
1365	TraesCS4A03G0046100	TraesCS4A02G025300
1366	TraesCS5B03G0196400	TraesCS5B02G078800
1367	TraesCS2D03G0316300	TraesCS2D02G149900
1368	TraesCS1B03G1083000	TraesCS1B02G401800
1369	TraesCS1D03G0455800	TraesCS1D02G177000
1370	TraesCS1D03G0641300	TraesCS1D02G266300
1371	TraesCS4A03G0103800	TraesCS4A02G053100
1372	TraesCS4D03G0023000	TraesCS4D02G014300
1373	TraesCS4A03G0681400	TraesCS4A02G261800
1374	TraesCS7D03G0551200	TraesCS7D02G246400.4
1375	TraesCS7A03G0779000	TraesCS7A02G316100
1376	TraesCS2A03G1180200	TraesCS2A02G507400
1377	TraesCS1D03G0634900	TraesCS1A02G263300
1378	TraesCS4A03G0540100	TraesCS4A02G202100
1379	TraesCS6D03G0789500	TraesCS6B02G390600
1380	TraesCS5D03G0619800LC	TraesCS5D02G349200LC
1381	TraesCS2D03G0212800	TraesCS2D02G100500
1382	TraesCS5B03G0004100	TraesCS5B02G002100
1383	TraesCS1A03G0061000	TraesCS1A02G026400
1384	TraesCS7B03G0939500	TraesCS7B02G350300
1385	TraesCS5B03G0524200LC	TraesCS5B02G326500LC.2
1386	TraesCS1B03G0069700	TraesCS1B02G035100
1387	TraesCS5D03G0564600	TraesCS5D02G244200
1388	TraesCS5B03G1214800	TraesCS5B02G500600
1389	TraesCS1A03G0961800	TraesCS1A02G395100
1390	TraesCS2B03G0818200	TraesCS2B02G314000
1391	TraesCS5B03G0692600	TraesCS5B02G265500
1392	TraesCS5A03G1283600	TraesCS5A02G549400
1393	TraesCS1A03G0917900	TraesCS1A02G379800
1394	TraesCS7A03G0982800	TraesCS7A02G405600
1395	TraesCS6A03G0635500	TraesCS6A02G231100
1396	TraesCS4D03G0584700	TraesCS4B02G243100
1397	TraesCS3B03G0642900	TraesCS3B02G246000
1398	TraesCS2B03G0990700	TraesCS2B02G386900
1399	TraesCS6A03G0791000LC	TraesCS6A02G488100LC
1400	TraesCS5D03G0653900	TraesCS5D02G285700
1401	TraesCS6B03G0218500LC	TraesCS6B02G124500LC
1402	TraesCS7D03G1031800LC	TraesCS7D02G592500LC
1403	TraesCS5D03G1174400	TraesCS5D02G538600
1404	TraesCS3B03G0429500	TraesCS3B02G179500
1405	TraesCS3B03G0974800	TraesCS3A02G357700
1406	TraesCS4B03G0786400	TraesCS4B02G299500
1407	TraesCS5A03G1244600	TraesCS5A02G533300
1408	TraesCS2A03G0809100	TraesCS2A02G337600
1409	TraesCS2D03G0027700	TraesCS2D02G014400
1410	TraesCS2B03G0926100LC	TraesCS2B02G557400LC
1411	TraesCS6B03G0696300	TraesCS6B02G239600
1412	TraesCS1D03G0931100	TraesCS1D02G400000
1413	TraesCS4A03G0245600	TraesCS4A02G119300
1414	TraesCS4B03G1000000	TraesCS4B02G393300
1415	TraesCS6D03G0725800	TraesCS6D02G311400
1416	TraesCS3B03G0047200	TraesCS3B02G020700
1417	TraesCS4D03G0104000	TraesCS4D02G056200
1418	TraesCS1A03G1033200	TraesCS1A02G424100
1419	TraesCS4B03G0799000	TraesCS4B02G305900
1420	TraesCS2A03G0056700	TraesCS2A02G028500
1421	TraesCS4B03G0121400	TraesCS4B02G055800
1422	TraesCS3A03G0694300	TraesCS3A02G274300
1423	TraesCS5A03G0959100	TraesCS5A02G403900
1424	TraesCS5B03G0721600	TraesCS5B02G277700
1425	TraesCS4A03G0294900	TraesCS4A02G136500
1426	TraesCS4D03G0454600	TraesCS4D02G182600
1427	TraesCS1B03G0680500	TraesCS1B02G238200
1428	TraesCS5B03G0622100	TraesCS5B02G237400
1429	TraesCS2A03G0653800LC	TraesCS2A02G382300LC
1430	TraesCS3A03G0752100	TraesCS3A02G298500
1431	TraesCS2B03G0994600LC	TraesCS2B02G596300LC
1432	TraesCS7B03G0439700	TraesCS7B02G162100
1433	TraesCS6B03G1014700	TraesCS6B02G359000
1434	TraesCS7B03G1185600	TraesCS7B02G437800
1435	TraesCS1B03G1223600	TraesCS1B02G456900
1436	TraesCS1B03G1190200	TraesCS1A02G413000
1437	TraesCS2A03G0783500LC	TraesCS2A02G461400LC
1438	TraesCS1A03G0838100LC	TraesCS1A02G494100LC
1439	TraesCS6D03G0543500	TraesCS6D02G222000
1440	TraesCS6B03G0651800LC	TraesCS6B02G418300LC
1441	TraesCS1B03G1126300	TraesCS1B02G418400
1442	TraesCS1B03G1173800	TraesCS1B02G435100
1443	TraesCS5D03G0942100LC	TraesCS5D02G514800LC
1444	TraesCS3B03G1029000	TraesCS3B02G416400
1445	TraesCS1D03G0496000	TraesCS1D02G194200.2
1446	TraesCS3B03G1494300	TraesCS3B02G597800.2
1447	TraesCS2B03G0929700	TraesCS2B02G361200
1448	TraesCS2A03G1303700	TraesCS2A02G585200
1449	TraesCS6D03G0634000LC	TraesCS6D02G370800LC
1450	TraesCS2D03G0008100	TraesCS2D02G004500
1451	TraesCS6D03G0876600	TraesCS6D02G380000
1452	TraesCS2D03G1013800	TraesCS2D02G452500
1453	TraesCS5B03G1056600	TraesCS5B02G429000
1454	TraesCSU03G0241100	TraesCSU02G177000
1455	TraesCS7D03G0444500LC	TraesCS7D02G244800LC
1456	TraesCS5D03G1083600	TraesCS5D02G494400.2
1457	TraesCS6D03G0862100	TraesCS6D02G374200
1458	TraesCS2B03G0304300	TraesCS2B02G123900
1459	TraesCS3D03G0874900	TraesCS3D02G396900
1460	TraesCS3B03G0365600	TraesCS3B02G153400
1461	TraesCS5D03G0653700	TraesCS5D02G285600
1462	TraesCS4A03G0195200	TraesCS4A02G094700
1463	TraesCS7D03G1261700	TraesCS7D02G535700
1464	TraesCS6D03G0528300	TraesCS6D02G213300
1465	TraesCS4B03G0181400	TraesCS4B02G079600
1466	TraesCS6A03G0636700	TraesCS6A02G231300
1467	TraesCS2B03G0269400	TraesCS2B02G112200
1468	TraesCS5A03G0705200	TraesCS5A02G287800
1469	TraesCS5B03G1214900	TraesCS5B02G500700
1470	TraesCS5B03G0805000	TraesCS5B02G318100
1471	TraesCS2A03G0787900	TraesCS2A02G318600
1472	TraesCS7D03G0624900	TraesCS7A02G277200
1473	TraesCS3D03G0725500	TraesCS3D02G320700
1474	TraesCS2B03G0066500	TraesCS2B02G032300
1475	TraesCS2B03G0482800LC	TraesCS2B02G273200LC
1476	TraesCS1D03G0102000	TraesCS1D02G048300
1477	TraesCS1D03G0643600	TraesCS1D02G267600
1478	TraesCS3A03G0129400	TraesCS3A02G060200
1479	TraesCS5B03G0798700	TraesCS5B02G315700
1480	TraesCS7D03G0945200	TraesCS7D02G401000
1481	TraesCS4B03G0939500	TraesCS4B02G363700
1482	TraesCS3A03G0174600	TraesCS3A02G079300
1483	TraesCS2A03G0286800	TraesCS2A02G140100
1484	TraesCS5D03G1169700	TraesCS5D02G536400.2
1485	TraesCS3B03G0090100	TraesCS3B02G039700
1486	TraesCS6A03G0640300	TraesCS6A02G232500.2
1487	TraesCS7A03G0208600	TraesCS7A02G087400
1488	TraesCS4D03G0608100	TraesCS4D02G253300
1489	TraesCS5A03G0777500	TraesCS5A02G319900
1490	TraesCS4A03G1071100	TraesCS4A02G431400
1491	TraesCS5D03G0955200	TraesCS5D02G434300
1492	TraesCS7A03G1361000	TraesCS7A02G558600
1493	TraesCS2D03G0048900	TraesCS2D02G025100
1494	TraesCS5D03G0045200	TraesCS5D02G020600
1495	TraesCS7B03G0720200LC	TraesCS7B02G455300LC
1496	TraesCS4B03G0509300	TraesCS4B02G181000
1497	TraesCS6A03G0358600	TraesCS6A02G150200
1498	TraesCS2B03G0929400	TraesCS2B02G361100
1499	TraesCS3B03G0796400	TraesCS3B02G310300
1500	TraesCS2A03G0210300	TraesCS2A02G102000
1501	TraesCS3D03G0628700	TraesCS3D02G272400.2
1502	TraesCS1D03G0633600	TraesCS1D02G262800
1503	TraesCS3D03G1000800LC	TraesCS3D02G550400LC
1504	TraesCS2D03G0893500	TraesCS2D02G392800
1505	TraesCS5A03G0514500	TraesCS5A02G198300
1506	TraesCS4A03G0698200	TraesCS4A02G269300
1507	TraesCS7B03G0213400	TraesCS7B02G079300
1508	TraesCS2A03G0047300	TraesCS2A02G022800.2
1509	TraesCS5A03G0253400	TraesCS5A02G100600
1510	TraesCS3D03G0500300	TraesCS3D02G210800
1511	TraesCS3A03G0719100	TraesCS3A02G288000
1512	TraesCS4D03G0699400	TraesCS4D02G295500
1513	TraesCS1B03G0265200	TraesCS1B02G098800
1514	TraesCS5D03G1052100	TraesCS5D02G476100
1515	TraesCS7B03G1303400	TraesCS7B02G483600
1516	TraesCS6A03G0279000	TraesCS6A02G118200
1517	TraesCS5D03G0067200LC	TraesCS5D02G039700LC
1518	TraesCS2A03G0550000	TraesCS2A02G238400
1519	TraesCS5A03G0591300	TraesCS5A02G232800
1520	TraesCS6D03G0185200	TraesCS6D02G083200
1521	TraesCS4B03G0484000LC	TraesCS4B02G312600LC
1522	TraesCS3A03G1122500	TraesCS3A02G478700
1523	TraesCS7B03G0328500	TraesCS7B02G126000.2
1524	TraesCS7D03G0853300	TraesCS7D02G362100
1525	TraesCS1A03G0991200	TraesCS1A02G405000
1526	TraesCS3B03G1208500	TraesCS3B02G488600
1527	TraesCS3D03G0358000	TraesCS3D02G166700
1528	TraesCS6D03G0843900	TraesCS6D02G365400
1529	TraesCS3A03G0583800	TraesCS3A02G224900
1530	TraesCS2A03G0487300	TraesCS2A02G225200
1531	TraesCS5A03G1039500	TraesCS5A02G440800
1532	TraesCS3D03G0309400	TraesCS3D02G145200.4
1533	TraesCS5B03G1205400	TraesCS5B02G496400
1534	TraesCS5A03G1257600	TraesCS5A02G538200
1535	TraesCS2B03G0038200	TraesCS2B02G004500
1536	TraesCS7D03G1251000	TraesCS7D02G531400
1537	TraesCS1D03G0572300	TraesCS1D02G233800
1538	TraesCS5D03G0812800	TraesCS5A02G353700
1539	TraesCS5B03G0852200LC	TraesCS5B02G511600LC
1540	TraesCS6A03G0737500	TraesCS6A02G277000
1541	TraesCS1A03G0681800	TraesCS1A02G268600
1542	TraesCS4A03G0813700	TraesCS4A02G327200
1543	TraesCS7D03G1015400	TraesCS7D02G429000
1544	TraesCS5D03G0365400	TraesCS5D02G145800
1545	TraesCS7A03G0647200	TraesCS7A02G278400
1546	TraesCS2B03G0392600	TraesCS2B02G161600
1547	TraesCS3D03G0143400	TraesCS3D02G073100
1548	TraesCS4A03G0276500	TraesCS4A02G130300
1549	TraesCS3A03G0318600	TraesCS3A02G133100
1550	TraesCS3B03G0787300	TraesCS3B02G306600
1551	TraesCS7D03G0119800LC	TraesCS7D02G066100LC
1552	TraesCS1B03G1284600LC	TraesCS1B02G795200LC
1553	TraesCS7A03G0552500	TraesCS7A02G240400
1554	TraesCS7B03G0002900	TraesCS7B02G001500
1555	TraesCS5A03G0560600	TraesCS5A02G217200
1556	TraesCS6B03G0879500	TraesCS6B02G306100
1557	TraesCS6B03G0992100	TraesCS6B02G352000.2
1558	TraesCS3B03G1068000	TraesCS3B02G433000
1559	TraesCS7D03G0390000	TraesCS7D02G172400
1560	TraesCS6B03G0643100LC	TraesCS6B02G411600LC.2
1561	TraesCS5D03G1096100	TraesCS5D02G501000
1562	TraesCS2B03G1056400	TraesCS2B02G414600
1563	TraesCS3D03G0075300	TraesCS3D02G041900
1564	TraesCS7A03G0933700	TraesCS7A02G386300
1565	TraesCS4B03G0693800LC	TraesCS4B02G434200LC
1566	TraesCS4B03G0757800	TraesCS4B02G287400
1567	TraesCS5B03G0383400	TraesCS5B02G137700
1568	TraesCS5A03G0702400	TraesCS5A02G286700
1569	TraesCS2B03G0075700	TraesCS2B02G036600
1570	TraesCS7D03G0414700	TraesCS7D02G184700
1571	TraesCS3A03G1267300	TraesCS3A02G535100
1572	TraesCS4D03G0203800	TraesCS4A02G202100.2
1573	TraesCS4B03G0515700LC	TraesCS4B02G333100LC
1574	TraesCS1B03G0485000	TraesCS1B02G165500
1575	TraesCS3A03G0365400	TraesCS3A02G156800
1576	TraesCS7D03G0460300	TraesCS7D02G206300
1577	TraesCS3D03G0391000	TraesCS3D02G180500
1578	TraesCS7D03G1154300	TraesCS7D02G487700.2
1579	TraesCS7A03G0441600	TraesCS7A02G189500
1580	TraesCS1D03G0639700	TraesCS1D02G265700
1581	TraesCS7B03G0698500	TraesCS7B02G253500
1582	TraesCS4D03G0605500	TraesCS4D02G252000.2
1583	TraesCS4D03G0568600	TraesCS4D02G235500
1584	TraesCS6B03G0935300	TraesCS6B02G330100
1585	TraesCS5D03G0332600	TraesCS5D02G131900
1586	TraesCS1A03G0089400	TraesCS1A02G037600
1587	TraesCS6A03G0935600	TraesCS6A02G367000
1588	TraesCS7D03G0268800	TraesCS7D02G119900
1589	TraesCS7A03G1348400LC	TraesCS7A02G789200LC
1590	TraesCS4B03G0559200LC	TraesCS4B02G359310LC
1591	TraesCS4A03G0469700	TraesCS4A02G171900
1592	TraesCS2D03G0668700	TraesCS2D02G288200
1593	TraesCS6B03G0645500LC	TraesCS6B02G413500LC
1594	TraesCS2B03G0723800LC	TraesCS2B02G434400LC
1595	TraesCS1B03G0941300	TraesCS1B02G342800
1596	TraesCS1D03G0790100	TraesCS1D02G333200
1597	TraesCS7B03G0081700	TraesCS7B02G030600
1598	TraesCS1A03G0991400	TraesCS1A02G405100
1599	TraesCS1A03G0561600	TraesCS1A02G213600
1600	TraesCS7D03G1006500	TraesCS7D02G426200
1601	TraesCS2D03G0058200	TraesCS2D02G031000
1602	TraesCS6B03G0638100	TraesCS6B02G225200
1603	TraesCS1B03G0152600	TraesCS1B02G062400
1604	TraesCS1B03G0234100LC	TraesCS1B02G142300LC
1605	TraesCS5D03G1030900	TraesCS5D02G466800.2
1606	TraesCS5A03G1161400	TraesCS5A02G496000
1607	TraesCS2A03G0946800	TraesCS2A02G392600
1608	TraesCS7D03G1268200	TraesCS7D02G538200.2
1609	TraesCS5D03G0067300LC	TraesCS5D02G039800LC
1610	TraesCS4D03G0784600	TraesCS4D02G337900
1611	TraesCS1D03G0418100	TraesCS1D02G162000
1612	TraesCS6D03G0313500	TraesCS6D02G139900
1613	TraesCS2B03G1408500	TraesCS2B02G562200
1614	TraesCS4A03G0216000	TraesCS4A02G105500
1615	TraesCS2D03G0464100LC	TraesCS2D02G244700LC
1616	TraesCS5A03G1175800	TraesCS5A02G501700
1617	TraesCS5B03G0598300	TraesCS5B02G227400
1618	TraesCS7B03G0876800	TraesCS7B02G327000
1619	TraesCS7A03G1159700	TraesCS7A02G479300
1620	TraesCS3D03G0645300	TraesCS3D02G279100
1621	TraesCS6A03G0879300	TraesCS6A02G341400
1622	TraesCS1A03G1031500	TraesCS1A02G423700
1623	TraesCS7B03G0945200	TraesCS7B02G353100
1624	TraesCS2B03G0958400	TraesCS2B02G372700
1625	TraesCS2B03G1018400	TraesCS2B02G400000
1626	TraesCS5B03G0758500	TraesCS5B02G294900.2
1627	TraesCS5D03G0653000	TraesCS5D02G285300
1628	TraesCS5A03G0569400	TraesCS5A02G221600
1629	TraesCS3B03G0977900	TraesCS3B02G391600
1630	TraesCS2D03G0664600	TraesCS2D02G286200.2
1631	TraesCS5D03G0607100	TraesCS5D02G264900
1632	TraesCS1D03G0224900	TraesCS1D02G096400
1633	TraesCS3D03G1180200	TraesCS3D02G534100
1634	TraesCS7B03G1033800	TraesCS7B02G383900.2
1635	TraesCS1B03G0540000	TraesCS1B02G182000
1636	TraesCS7B03G1298200	TraesCS7B02G482100
1637	TraesCS3A03G0369000LC	TraesCS3A02G195800LC
1638	TraesCS3A03G1055700	TraesCS3A02G454300
1639	TraesCS1A03G0672400	TraesCS1A02G263700
1640	TraesCS6B03G0645900LC	TraesCS6B02G413800LC
1641	TraesCS6B03G0684500LC	TraesCS6B02G445000LC
1642	TraesCS2D03G1188900	TraesCS2D02G533600
1643	TraesCS3A03G0585600	TraesCS3A02G229400.2
1644	TraesCS3B03G1510900	TraesCS3B02G612200.2
1645	TraesCS2D03G0204900	TraesCS2A02G098100
1646	TraesCS5A03G1297200	TraesCS5A02G557100
1647	TraesCS2D03G0609300	TraesCS2A02G259500
1648	TraesCS5D03G1046800	TraesCS5D02G473500
1649	TraesCS3B03G0018300	TraesCS3B02G006300
1650	TraesCS5B03G0275000	TraesCS5B02G108200
1651	TraesCS4B03G0044900	TraesCS4B02G021600
1652	TraesCS5A03G0642100	TraesCS5A02G257600
1653	TraesCS4D03G0530400	TraesCS4D02G218100
1654	TraesCS7A03G0309400LC	TraesCS7A02G176500LC
1655	TraesCS7B03G0877500	TraesCS7B02G327200
1656	TraesCS4B03G0974400	TraesCS4B02G381800
1657	TraesCS3D03G0598900	TraesCS3D02G256000
1658	TraesCS4A03G0089300LC	TraesCS4A02G042700LC
1659	TraesCS3A03G0051100	TraesCS3A02G025300.2
1660	TraesCS2A03G0893700	TraesCS2A02G366000
1661	TraesCS4A03G0907800	TraesCS4A02G368500
1662	TraesCS6B03G0727700LC	TraesCS6B02G477100LC.2
1663	TraesCS4B03G0078700LC	TraesCS4B02G041500LC
1664	TraesCS5B03G0424700	TraesCS5B02G155600
1665	TraesCS7B03G1192500	TraesCS7B02G441500
1666	TraesCS2A03G1342500	TraesCS2A02G569300
1667	TraesCS5B03G1200400	TraesCS5B02G493800
1668	TraesCS3D03G0963700	TraesCS3D02G438800
1669	TraesCS5D03G0687700	TraesCS5D02G302700
1670	TraesCS3D03G1192100	TraesCS3D02G540600
1671	TraesCS3D03G0732800	TraesCS3D02G324700
1672	TraesCS2B03G0639500LC	TraesCS2B02G368300LC
1673	TraesCS7D03G0937200	TraesCS7D02G397700
1674	TraesCS6B03G0642700	TraesCS6B02G228300
1675	TraesCS6D03G0171400LC	TraesCS6D02G100600LC
1676	TraesCS3A03G1145800	TraesCS3A02G488600
1677	TraesCS5A03G1280400	TraesCS5A02G548600
1678	TraesCS4B03G0304000	TraesCS4B02G129100
1679	TraesCS1B03G0688200	TraesCS1B02G242200
1680	TraesCS4A03G1078500	TraesCS4A02G433900
1681	TraesCS2B03G0701100LC	TraesCS2B02G422800LC
1682	TraesCS3A03G0648800	TraesCS3A02G252400
1683	TraesCS6A03G0247100	TraesCS6A02G106000.2
1684	TraesCS5B03G0755700	TraesCS5B02G292900
1685	TraesCS5D03G0904300	TraesCS5D02G407100
1686	TraesCS5B03G1173100	TraesCS5A02G468700
1687	TraesCS3B03G0946400	TraesCS3B02G377100
1688	TraesCS4A03G0220300	TraesCS4A02G107000
1689	TraesCS3A03G0089500	TraesCS3A02G043900.2
1690	TraesCS5B03G0828500	TraesCS5B02G328900
1691	TraesCS4A03G0217100	TraesCS4A02G106100
1692	TraesCS3B03G1023900	TraesCS3B02G413200
1693	TraesCS7B03G1243600	TraesCS7B02G459700.3
1694	TraesCS7A03G0533600	TraesCS7A02G229800
1695	TraesCS2B03G0239700	TraesCS2B02G102800
1696	TraesCS2B03G1035000	TraesCS2B02G407100
1697	TraesCS4A03G0246000	TraesCS4A02G119700
1698	TraesCS4B03G0643100	TraesCS4B02G235400
1699	TraesCS7D03G0282800	TraesCS7D02G125400
1700	TraesCS7D03G0023000	TraesCS7D02G010100
1701	TraesCS6B03G0700500LC	TraesCS6B02G456900LC
1702	TraesCS1B03G0841300LC	TraesCS1B02G531800LC
1703	TraesCS2D03G1022200	TraesCS2D02G457400
1704	TraesCS5B03G0502300	TraesCS5B02G189600
1705	TraesCS3A03G0078800	TraesCS3A02G039200
1706	TraesCS3A03G0974700	TraesCS3A02G419800
1707	TraesCS6B03G0687700	TraesCS6B02G237100
1708	TraesCS6B03G0456700	TraesCS6B02G179900
1709	TraesCS6B03G0872500	TraesCS6B02G304000
1710	TraesCS5D03G1080100	TraesCS5A02G478900
1711	TraesCS2A03G1073100	TraesCS2A02G453800
1712	TraesCS4B03G0005000LC	TraesCS4B02G001700LC.2
1713	TraesCS3A03G1070500	TraesCS3A02G460900
1714	TraesCS1D03G0897100	TraesCS1D02G387200
1715	TraesCS7B03G1029600LC	TraesCS7B02G643000LC
1716	TraesCS1B03G0949700	TraesCS1B02G346300
1717	TraesCS1A03G0163600	TraesCS1A02G066521
1718	TraesCS5D03G0442400	TraesCS5D02G185800
1719	TraesCS5D03G0764500	TraesCS5D02G341100
1720	TraesCS4B03G0579800	TraesCS4B02G209800
1721	TraesCS4B03G0786300	TraesCS4B02G299400
1722	TraesCS1D03G0742100	TraesCS1D02G312500
1723	TraesCS6B03G0691900	TraesCS6B02G237900.2
1724	TraesCS2D03G0642200	TraesCS2D02G276900
1725	TraesCS1B03G1010000	TraesCS1B02G370900
1726	TraesCS7B03G0883300	TraesCS7B02G329400
1727	TraesCS6B03G0799100	TraesCS6B02G275300
1728	TraesCS5A03G0543900	TraesCS5A02G210100
1729	TraesCS5A03G1283100	TraesCS5A02G549200
1730	TraesCS6B03G0214500	TraesCS6B02G091400
1731	TraesCS7A03G1378200	TraesCS7A02G565000.2
1732	TraesCS3B03G0435100	TraesCS3B02G181900
1733	TraesCS7D03G1303200	TraesCS7D02G544800.2
1734	TraesCS2D03G0812900LC	TraesCS2D02G459000LC
1735	TraesCS1A03G0663300	TraesCS1A02G259100
1736	TraesCS1B03G0427300	TraesCS1B02G150800
1737	TraesCS5D03G0242000	TraesCS5D02G102500
1738	TraesCS2B03G1199800	TraesCS2B02G474900
1739	TraesCS1B03G1070600	TraesCS1B02G396200
1740	TraesCS4D03G0130100	TraesCS4D02G068700
1741	TraesCS6B03G0468800	TraesCS6B02G184400
1742	TraesCS4B03G0941300	TraesCS4B02G364800
1743	TraesCS1B03G0462600	TraesCS1B02G159900
1744	TraesCS5B03G0935800	TraesCS5B02G371200
1745	TraesCS3A03G0666700	TraesCS3A02G261800.5
1746	TraesCS1B03G0644600	TraesCS1B02G223400
1747	TraesCS2B03G0066100	TraesCS2B02G032000
1748	TraesCS1D03G0276000	TraesCS1D02G116400
1749	TraesCS3D03G1169900	TraesCS3D02G529500
1750	TraesCS3A03G0707200	TraesCS3A02G281600
1751	TraesCS4A03G0954500	TraesCS4A02G383300
1752	TraesCS5B03G0967700	TraesCS5B02G387300
1753	TraesCS2D03G0014300	TraesCS2D02G007800
1754	TraesCS6A03G0237900	TraesCS6A02G102100
1755	TraesCS4D03G0749300	TraesCS4D02G321500
1756	TraesCS2B03G0923100	TraesCS2B02G357700
1757	TraesCS4A03G0098100	TraesCS4A02G051100
1758	TraesCS7D03G0011300	TraesCS7D02G005200
1759	TraesCS4A03G0665100	TraesCS4A02G253700
1760	TraesCS4D03G0292900LC	TraesCS4D02G149100LC
1761	TraesCS5A03G0526000	TraesCS5A02G203000
1762	TraesCSU03G0453700LC	TraesCSU02G538900LC
1763	TraesCS3B03G0567000LC	TraesCS3B02G332800LC
1764	TraesCS3B03G0734200	TraesCS3B02G285500
1765	TraesCS6D03G0774700	TraesCS6D02G333800
1766	TraesCS2D03G0913400	TraesCS2D02G401900.2
1767	TraesCS1B03G0920200	TraesCS1A02G323200
1768	TraesCS2D03G0520100LC	TraesCS2D02G282100LC
1769	TraesCS5A03G1242500	TraesCS5A02G532000
1770	TraesCS3A03G0877300	TraesCS3A02G370000.2
1771	TraesCS3A03G0666300	TraesCS3A02G261400.3
1772	TraesCS6B03G0702100	TraesCS6B02G241100
1773	TraesCS1D03G0309900	TraesCS1D02G129900.2
1774	TraesCS6D03G0215200LC	TraesCS6D02G115500LC
1775	TraesCS7D03G1232200	TraesCS7D02G521900
1776	TraesCS1B03G0746200	TraesCS1B02G267300
1777	TraesCS3A03G0715100	TraesCS3A02G286100
1778	TraesCS5A03G1000600	TraesCS5A02G421800
1779	TraesCS7B03G1292900LC	TraesCS7B02G802400LC
1780	TraesCS4B03G0812100LC	TraesCS4B02G499900LC
1781	TraesCS3B03G0422200LC	TraesCS3B02G240000LC
1782	TraesCS3A03G0864400	TraesCS3A02G363400
1783	TraesCS3B03G0747500	TraesCS3B02G290300.2
1784	TraesCS1B03G0619400	TraesCS1B02G212400
1785	TraesCS1D03G0189200	TraesCS1D02G082800
1786	TraesCS7D03G0379800	TraesCS7D02G168100
1787	TraesCS5A03G0939000	TraesCS5A02G393900
1788	TraesCS4A03G0063800	TraesCS4A02G033600
1789	TraesCS5D03G0664400	TraesCS5D02G291800
1790	TraesCS5A03G0399700	TraesCS5A02G144000
1791	TraesCS3D03G0066300	TraesCS3D02G036900
1792	TraesCS3A03G0929100	TraesCS3A02G396100
1793	TraesCS2D03G1202400	TraesCS2D02G541900
1794	TraesCS2A03G1152100	TraesCS2A02G493800
1795	TraesCS5B03G0049200	TraesCS5B02G020900
1796	TraesCS7D03G0466500	TraesCS7D02G208800
1797	TraesCS2B03G0150800	TraesCS2B02G069000.2
1798	TraesCS1D03G0625000	TraesCS1D02G259100
1799	TraesCS3B03G1208000	TraesCS3B02G488500
1800	TraesCS3D03G0734200	TraesCS3D02G325400
1801	TraesCS7D03G1059200	TraesCS7D02G445200
1802	TraesCS7D03G0999000	TraesCS7D02G422400
1803	TraesCS4B03G0978100	TraesCS4B02G383100
1804	TraesCS7D03G1043100LC	TraesCS7D02G600700LC
1805	TraesCS3A03G0620600LC	TraesCS3A02G364410LC
1806	TraesCS5D03G0252900LC	TraesCS5D02G145800LC
1807	TraesCS6B03G0631000LC	TraesCS6B02G405800LC
1808	TraesCS7B03G0023500	TraesCS7B02G010100
1809	TraesCS6D03G0620800	TraesCS6D02G257700
1810	TraesCS3A03G0635500	TraesCS3A02G246700
1811	TraesCS5A03G1295900	TraesCS5A02G554100
1812	TraesCS3B03G0704900	TraesCS3B02G272600
1813	TraesCS3B03G0797400	TraesCS3B02G311000
1814	TraesCS5D03G1052500	TraesCS5D02G476200
1815	TraesCS2A03G0027900	TraesCS2A02G013000
1816	TraesCS5B03G1215200	TraesCS5A02G487000
1817	TraesCS3D03G0148800	TraesCS3D02G075500
1818	TraesCS4B03G0961100	TraesCS4B02G374200
1819	TraesCS7A03G0508500	TraesCS7A02G218000
1820	TraesCS6A03G0344100	TraesCS6A02G144300
1821	TraesCS6A03G0224800	TraesCS6A02G098300
1822	TraesCS5D03G0327700	TraesCS5D02G129800
1823	TraesCS7D03G0811000	TraesCS7D02G343600
1824	TraesCS5D03G0543500	TraesCS5D02G233900
1825	TraesCS2B03G1058100	TraesCS2B02G415300
1826	TraesCS6D03G0322600	TraesCS6D02G144400
1827	TraesCS5A03G0767200	TraesCS5A02G316000
1828	TraesCS2D03G0475700	TraesCS2A02G219000
1829	TraesCS7A03G1031600	TraesCS7A02G424700
1830	TraesCS6B03G1217600	TraesCS6B02G435100
1831	TraesCS4A03G0780100	TraesCS4A02G311700
1832	TraesCS3A03G0984100	TraesCS3A02G423700
1833	TraesCS5D03G0948000	TraesCS5D02G430100
1834	TraesCS5B03G0602800LC	TraesCS5B02G372700LC
1835	TraesCS1B03G0257900LC	TraesCS1B02G158500LC.2
1836	TraesCS4D03G0761100	TraesCS4D02G328000
1837	TraesCS2B03G1548900	TraesCS2B02G630000
1838	TraesCS5B03G0876600	TraesCS5B02G350500
1839	TraesCS1B03G0681400	TraesCS1B02G238600
1840	TraesCS4D03G0812100	TraesCS4D02G350700.2
1841	TraesCS6B03G0520300	TraesCS6B02G201500
1842	TraesCS3B03G0708400	TraesCS3B02G274100
1843	TraesCS1B03G0331800LC	TraesCS1B02G206600LC
1844	TraesCS3D03G0730000	TraesCS3D02G323100
1845	TraesCS4A03G1009100	TraesCS4A02G406400
1846	TraesCS5A03G1160500	TraesCS5A02G495200
1847	TraesCS2B03G0446000	TraesCS2B02G184400
1848	TraesCS4A03G1071200	TraesCS4A02G431300
1849	TraesCS1A03G0820700	TraesCS1A02G330700.2
1850	TraesCS3D03G0814500	TraesCS3D02G368600
1851	TraesCS1B03G0576300	TraesCS1B02G195800
1852	TraesCS5D03G0915400	TraesCS5D02G414700
1853	TraesCS7D03G1119400	TraesCS7D02G472600
1854	TraesCS7D03G0476800	TraesCS7D02G213900
1855	TraesCS5D03G0495600	TraesCS5D02G211200
1856	TraesCS1D03G0961800	TraesCS1D02G415900
1857	TraesCS7A03G1067400LC	TraesCS7A02G622300LC
1858	TraesCS3B03G0803700	TraesCS3B02G313500
1859	TraesCS7B03G0933900LC	TraesCS7B02G581800LC
1860	TraesCS7A03G0580000	TraesCS7A02G252700
1861	TraesCS1D03G0840900	TraesCS1D02G358200.2
1862	TraesCS4B03G0881900	TraesCS4B02G338600
1863	TraesCS4A03G1030400LC	TraesCS4A02G612000LC
1864	TraesCS7B03G0480700LC	TraesCS7B02G284100LC
1865	TraesCS1A03G0741400	TraesCS1A02G297500
1866	TraesCS2A03G1245100	TraesCS2A02G539400
1867	TraesCS7B03G1258000	TraesCS7B02G467200
1868	TraesCS6D03G0536200	TraesCS6D02G217700
1869	TraesCS3D03G0366400	TraesCS3D02G169200
1870	TraesCS2A03G0292100	TraesCS2A02G143300
1871	TraesCS1D03G0523400	TraesCS1D02G207200.2
1872	TraesCS5D03G0838900	TraesCS5D02G373600
1873	TraesCS5D03G1199300	TraesCS5D02G549800
1874	TraesCS6B03G0979900	TraesCS6B02G347800
1875	TraesCS2B03G0104000	TraesCS2B02G049400
1876	TraesCS1B03G0984000	TraesCS1B02G361400
1877	TraesCS2D03G0991900	TraesCS2D02G442100
1878	TraesCS2D03G0014100	TraesCS2D02G007600
1879	TraesCS5B03G0012000	TraesCS5B02G005300
1880	TraesCS3B03G0219800	TraesCS3B02G094500
1881	TraesCS4D03G0456300	TraesCS4D02G183300
1882	TraesCS2D03G1100600	TraesCS2D02G493400
1883	TraesCS3D03G1012400LC	TraesCS3D02G556800LC
1884	TraesCS2D03G0836900	TraesCS2D02G364500
1885	TraesCS6B03G0209600	TraesCS6B02G088900
1886	TraesCS2B03G0875400	TraesCS2B02G336900
1887	TraesCS1D03G0415200	TraesCS1D02G160600
1888	TraesCS5A03G1242700	TraesCS5A02G532200
1889	TraesCS6A03G0437700	TraesCS6A02G176600
1890	TraesCS6D03G0102200LC	TraesCS6D02G054100LC
1891	TraesCS3D03G0230900	TraesCS3D02G111600
1892	TraesCS1A03G0619000	TraesCS1A02G237800
1893	TraesCS5A03G0678900LC	TraesCS5A02G400500LC
1894	TraesCS7D03G1112400	TraesCS7D02G468600
1895	TraesCS3B03G0601400LC	TraesCS3B02G371800LC
1896	TraesCS5B03G0028100	TraesCS5B02G013000.2
1897	TraesCS3A03G0046700	TraesCS3A02G023000
1898	TraesCS5D03G0877500	TraesCS5D02G392300
1899	TraesCS3A03G1009400	TraesCS3A02G434400
1900	TraesCS6D03G0802400	TraesCS6D02G346500
1901	TraesCS6D03G0929800	TraesCS6D02G406000
1902	TraesCS4D03G0198800LC	TraesCS4D02G098200LC
1903	TraesCS2D03G1014900	TraesCS2D02G453300
1904	TraesCS2D03G1200800	TraesCS2D02G540600
1905	TraesCS7B03G0192100LC	TraesCS7B02G119600LC
1906	TraesCS5A03G0017800	TraesCS5A02G007900
1907	TraesCS1A03G0403500	TraesCS1A02G150200
1908	TraesCS1B03G0925900	TraesCS1B02G337600
1909	TraesCS5B03G0032900LC	TraesCS5B02G017900LC
1910	TraesCS4D03G0716600	TraesCS4D02G304100
1911	TraesCS2B03G0066700	TraesCS2B02G032500
1912	TraesCS3D03G0888100	TraesCS3D02G403300
1913	TraesCS2B03G0544400	TraesCS2B02G226100
1914	TraesCS2A03G0447900	TraesCS2A02G210600
1915	TraesCS4D03G0398500	TraesCS4D02G164600
1916	TraesCS3D03G0216400	TraesCS3D02G105000
1917	TraesCS3B03G0090400	TraesCS3B02G040000
1918	TraesCS6B03G0695000	TraesCS6B02G239100
1919	TraesCS7D03G0758700	TraesCS7D02G318800
1920	TraesCS2B03G1199600	TraesCS2B02G474700
1921	TraesCS5B03G0515300	TraesCS5B02G193600
1922	TraesCS5A03G1193900	TraesCS5A02G508500
1923	TraesCS5B03G0919000	TraesCS5B02G367100
1924	TraesCS5A03G0618900	TraesCS5A02G247800
1925	TraesCS6D03G0579500	TraesCS6D02G237500
1926	TraesCS4A03G0829200	TraesCS4A02G334400
1927	TraesCS5B03G0952000	TraesCS5B02G380200
1928	TraesCS5B03G0827700	TraesCS5B02G328500
1929	TraesCS7A03G1257400	TraesCS7A02G517700
1930	TraesCS4A03G1030600LC	TraesCS4A02G612200LC
1931	TraesCS1A03G0725200	TraesCS1A02G288600
1932	TraesCS4A03G0838700	TraesCS4A02G337200
1933	TraesCS5D03G0688500	TraesCS5D02G303100
1934	TraesCS2D03G0876500	TraesCS2D02G384400
1935	TraesCS7A03G0930200	TraesCS7A02G384400
1936	TraesCS4D03G0825800	TraesCS4D02G357300
1937	TraesCS3B03G0518300	TraesCS3B02G213600
1938	TraesCS7A03G0726600	TraesCS7A02G296100
1939	TraesCS3D03G0836300	TraesCS3D02G378800
1940	TraesCS1D03G0597600	TraesCS1D02G246300
1941	TraesCS1A03G0502600	TraesCS1A02G186700
1942	TraesCS7B03G1130700	TraesCS7B02G419500
1943	TraesCS3D03G0826300	TraesCS3D02G373700
1944	TraesCS5A03G0760500	TraesCS5A02G312800
1945	TraesCS7D03G0113000	TraesCS7D02G050800
1946	TraesCS5A03G1057200	TraesCS5A02G448200
1947	TraesCS6D03G0692500	TraesCS6D02G293300
1948	TraesCS4D03G0490200	TraesCS4D02G199300
1949	TraesCS2D03G0718200	TraesCS2D02G311900
1950	TraesCS2A03G1210100	TraesCS2A02G521000
1951	TraesCS5D03G0540900	TraesCS5D02G232500
1952	TraesCS2B03G0062400	TraesCS2B02G030500
1953	TraesCS4A03G1165200	TraesCS4A02G463600
1954	TraesCS1D03G0686800	TraesCS1D02G286500
1955	TraesCS2D03G0028100	TraesCS2D02G014700
1956	TraesCS3B03G1033000	TraesCS3B02G418800
1957	TraesCS3A03G0660800	TraesCS3A02G258800.2
1958	TraesCS1D03G0956000	TraesCS1D02G412200.2
1959	TraesCS4B03G0475200	TraesCS4B02G168200
1960	TraesCS2B03G1034800	TraesCS2A02G389000
1961	TraesCS4B03G0345200	TraesCS4B02G145200
1962	TraesCS7B03G0199300	TraesCS7B02G073500
1963	TraesCS5D03G1090400	TraesCS5D02G497900
1964	TraesCS2B03G0457100	TraesCS2B02G189600
1965	TraesCS6D03G0670900	TraesCS6D02G282200
1966	TraesCS1A03G0114500	TraesCS1A02G047300
1967	TraesCS2D03G0628500	TraesCS2D02G271700
1968	TraesCS1A03G0709000	TraesCS1A02G281000.2
1969	TraesCS2D03G0893600	TraesCS2D02G392900
1970	TraesCS6B03G0215500	TraesCS6B02G091800
1971	TraesCS4B03G0916100	TraesCS4B02G352400
1972	TraesCS5B03G1070800	TraesCS5B02G435000
1973	TraesCS5B03G1354100	TraesCS5B02G559500
1974	TraesCS4A03G1193500	TraesCS4A02G473500
1975	TraesCS6B03G0646500	TraesCS6B02G229000
1976	TraesCS5A03G0768900	TraesCS5A02G316800
1977	TraesCS3A03G0663200	TraesCS3A02G260000
1978	TraesCS1A03G0445600	TraesCS1A02G164200.3
1979	TraesCS5A03G0522500	TraesCS5A02G201400
1980	TraesCS7B03G0598100	TraesCS7B02G212000
1981	TraesCS6D03G0852800	TraesCS6D02G370000
1982	TraesCS3D03G0215800	TraesCS3D02G104800
1983	TraesCS3A03G0764300	TraesCS3A02G321000
1984	TraesCS3A03G0845400	TraesCS3A02G355400
1985	TraesCS7B03G0271100	TraesCS7B02G103800
1986	TraesCS2B03G0926300	TraesCS2B02G359300
1987	TraesCS7D03G0527800	TraesCS7D02G237100
1988	TraesCS2A03G0448700LC	TraesCS2A02G233300LC
1989	TraesCS7D03G1162900	TraesCS7D02G491200
1990	TraesCS2A03G0229000	TraesCS2A02G110800
1991	TraesCS7B03G0020400	TraesCS7B02G008600
1992	TraesCS7A03G1172300LC	TraesCS7A02G684000LC
1993	TraesCS5D03G0828000	TraesCS5D02G368500
1994	TraesCS7A03G0710900	TraesCS7A02G292400
1995	TraesCS4D03G0737100	TraesCS4D02G314900
1996	TraesCS1D03G0956900	TraesCS1D02G412900
1997	TraesCS2D03G0668300LC	TraesCS2D02G380100LC
1998	TraesCS4B03G0241100	TraesCS4B02G106300.2
1999	TraesCS2B03G0926200LC	TraesCS2B02G557500LC
[truncated: 2,655 more rows]

## Sheet: gprofiler_4654 DEGs
source	term_name	term_id	adjusted_p_value	negative_log10_of_adjusted_p_value	term_size	query_size	intersection_size	effective_domain_size	intersections
GO:MF	catalytic activity	GO:0003824	8.41763e-40	39.0748	31986	2627	1636	64885	TRAESCS7A02G339900,TRAESCS2B02G538600,TRAESCS5A02G153900,TRAESCS5D02G399100,TRAESCS7D02G009400.2,TRAESCS6D02G353300.2,TRAESCS2B02G129600,TRAESCS2A02G510400,TRAESCS4B02G023800,TRAESCS7A02G009200,TRAESCS7B02G320500,TRAESCS2B02G267900,TRAESCS2D02G254700,TRAESCS2A02G002700,TRAESCS2A02G044900,TRAESCS2B02G445900,TRAESCS5B02G209800,TRAESCS2A02G527700.2,TRAESCS2D02G423500.2,TRAESCS4A02G038500.2,TRAESCS7D…
GO:MF	oxidoreductase activity	GO:0016491	1.94238e-15	14.7117	6583	2627	406	64885	TRAESCS7A02G339900,TRAESCS6D02G353300.2,TRAESCS2B02G267900,TRAESCS2D02G254700,TRAESCS2A02G044900,TRAESCS5B02G209800,TRAESCS5D02G210700,TRAESCS2D02G024200,TRAESCS2A02G190700,TRAESCS3B02G395900,TRAESCS4A02G218400,TRAESCS2D02G197300,TRAESCS1A02G383200,TRAESCS2A02G254200,TRAESCS2A02G254100,TRAESCS3D02G413900,TRAESCS2A02G113600,TRAESCS7D02G016800,TRAESCS2A02G355800,TRAESCS7A02G205200,TRAESCS3A02G36370…
GO:MF	hydrolase activity, hydrolyzing O-glycosyl compounds	GO:0004553	9.72652e-10	9.01204	1481	2627	119	64885	TRAESCS5D02G399100,TRAESCS7D02G009400.2,TRAESCS7A02G009200,TRAESCS4A02G485900,TRAESCS2A02G350700,TRAESCS5A02G389100,TRAESCS5A02G295100,TRAESCS5D02G303000,TRAESCS7D02G008700,TRAESCS4A02G486000,TRAESCS7D02G008800.2,TRAESCS5B02G309300,TRAESCS5B02G294400.2,TRAESCS4B02G127600.2,TRAESCS5B02G394300,TRAESCS2D02G431500,TRAESCS7B02G285700,TRAESCS5A02G524200,TRAESCS1D02G283900,TRAESCS2A02G488900,TRAESCS5A02…
GO:MF	glucosidase activity	GO:0015926	7.08255e-09	8.14981	75	2627	20	64885	TRAESCS7A02G009200,TRAESCS4A02G485900,TRAESCS7D02G008700,TRAESCS7A02G009100,TRAESCS6D02G026400,TRAESCS6B02G031600,TRAESCS2B02G599800,TRAESCS2D02G381100,TRAESCS2D02G136500,TRAESCS3A02G482200,TRAESCS2D02G594400,TRAESCS3D02G477300,TRAESCS2B02G600200.3,TRAESCS3B02G277600,TRAESCS7A02G010200,TRAESCS3B02G267700,TRAESCS3B02G430000,TRAESCS2B02G157800.2,TRAESCS3B02G528500,TRAESCS3A02G398000
GO:MF	hydrolase activity	GO:0016787	1.15589e-08	7.93708	9221	2627	494	64885	TRAESCS2B02G538600,TRAESCS5D02G399100,TRAESCS7D02G009400.2,TRAESCS2A02G510400,TRAESCS7A02G009200,TRAESCS4A02G485900,TRAESCS2A02G350700,TRAESCS5A02G389100,TRAESCS4A02G399300,TRAESCS5A02G295100,TRAESCS5D02G303000,TRAESCS7D02G008700,TRAESCS7A02G191400,TRAESCS3D02G431500,TRAESCS4A02G486000,TRAESCS7D02G008800.2,TRAESCS5B02G309300,TRAESCS5D02G026000,TRAESCS3A02G528800,TRAESCS5B02G294400.2,TRAESCS2D02G5…
GO:MF	hydrolase activity, acting on glycosyl bonds	GO:0016798	1.28352e-08	7.8916	1685	2627	127	64885	TRAESCS5D02G399100,TRAESCS7D02G009400.2,TRAESCS7A02G009200,TRAESCS4A02G485900,TRAESCS2A02G350700,TRAESCS5A02G389100,TRAESCS5A02G295100,TRAESCS5D02G303000,TRAESCS7D02G008700,TRAESCS4A02G486000,TRAESCS7D02G008800.2,TRAESCS5B02G309300,TRAESCS5B02G294400.2,TRAESCS4B02G127600.2,TRAESCS5B02G394300,TRAESCS2D02G431500,TRAESCS7B02G285700,TRAESCS5A02G524200,TRAESCS1D02G283900,TRAESCS2A02G488900,TRAESCS5A02…
GO:MF	iron ion binding	GO:0005506	2.86809e-06	5.54241	1858	2627	128	64885	TRAESCS7A02G339900,TRAESCS2A02G044900,TRAESCS2D02G024200,TRAESCS4A02G218400,TRAESCS7D02G314600,TRAESCS4D02G093600,TRAESCS4D02G097300,TRAESCS4A02G215500,TRAESCS4B02G100700,TRAESCS7D02G036900,TRAESCS1D02G352600,TRAESCS3D02G226000,TRAESCS4B02G097200,TRAESCS4D02G290400,TRAESCS3B02G091400,TRAESCS4B02G237600,TRAESCS6B02G432200,TRAESCS6D02G015000,TRAESCS1B02G168400,TRAESCS4A02G061900,TRAESCS7A02G317900,…
GO:MF	monooxygenase activity	GO:0004497	1.30443e-05	4.88458	1831	2627	124	64885	TRAESCS7A02G339900,TRAESCS2A02G044900,TRAESCS2D02G024200,TRAESCS7D02G036900,TRAESCS3D02G226000,TRAESCS7A02G137000,TRAESCS4D02G290400,TRAESCS3B02G091400,TRAESCS4B02G237600,TRAESCS6B02G432200,TRAESCS6D02G015000,TRAESCS4A02G061900,TRAESCS6D02G276900,TRAESCS2A02G071500,TRAESCS3B02G361900,TRAESCS2D02G023700,TRAESCS4D02G238800,TRAESCS7A02G271200,TRAESCS2A02G013500,TRAESCS5A02G362400,TRAESCS1D02G403300,…
GO:MF	beta-glucosidase activity	GO:0008422	2.23803e-05	4.65013	48	2627	13	64885	TRAESCS2B02G599800,TRAESCS2D02G381100,TRAESCS2D02G136500,TRAESCS3A02G482200,TRAESCS2D02G594400,TRAESCS3D02G477300,TRAESCS2B02G600200.3,TRAESCS3B02G277600,TRAESCS3B02G267700,TRAESCS3B02G430000,TRAESCS2B02G157800.2,TRAESCS3B02G528500,TRAESCS3A02G398000
GO:MF	terpene synthase activity	GO:0010333	2.97668e-05	4.52627	188	2627	26	64885	TRAESCS2B02G445900,TRAESCS2D02G423500.2,TRAESCS2B02G160400,TRAESCS6D02G065100,TRAESCS6D02G065200,TRAESCS2D02G023600,TRAESCS5D02G024200,TRAESCS6B02G091700,TRAESCS2D02G005000,TRAESCS2A02G425600,TRAESCS2B02G031000,TRAESCS2D02G004800,TRAESCS6A02G067700,TRAESCS7B02G476400,TRAESCS2B02G032300,TRAESCS7D02G487700.2,TRAESCS6B02G091400,TRAESCS2D02G537200,TRAESCS6B02G091300,TRAESCS6B02G091100,TRAESCS2D02G023…
GO:MF	carbon-oxygen lyase activity, acting on phosphates	GO:0016838	8.53383e-05	4.06886	198	2627	26	64885	TRAESCS2B02G445900,TRAESCS2D02G423500.2,TRAESCS2B02G160400,TRAESCS6D02G065100,TRAESCS6D02G065200,TRAESCS2D02G023600,TRAESCS5D02G024200,TRAESCS6B02G091700,TRAESCS2D02G005000,TRAESCS2A02G425600,TRAESCS2B02G031000,TRAESCS2D02G004800,TRAESCS6A02G067700,TRAESCS7B02G476400,TRAESCS2B02G032300,TRAESCS7D02G487700.2,TRAESCS6B02G091400,TRAESCS2D02G537200,TRAESCS6B02G091300,TRAESCS6B02G091100,TRAESCS2D02G023…
GO:MF	beta-fructofuranosidase activity	GO:0004564	0.000484407	3.31479	35	2627	10	64885	TRAESCS7A02G009200,TRAESCS4A02G485900,TRAESCS7D02G008700,TRAESCS4A02G486000,TRAESCS7A02G009100,TRAESCS6D02G026400,TRAESCS6D02G026500,TRAESCS6B02G031600,TRAESCS6B02G031700,TRAESCS7A02G010200
GO:MF	transporter activity	GO:0005215	0.000593876	3.2263	4159	2627	230	64885	TRAESCS4B02G221100,TRAESCS7A02G131600,TRAESCS6B02G362400,TRAESCS4A02G083100,TRAESCS7B02G137200,TRAESCS4D02G221500,TRAESCS7A02G241600,TRAESCS7D02G240600,TRAESCS5A02G518300,TRAESCS7A02G331300,TRAESCS6D02G353500,TRAESCS4B02G336100,TRAESCS6A02G369900,TRAESCS4D02G205400,TRAESCS1B02G215800.2,TRAESCS3D02G375200,TRAESCS7D02G188800,TRAESCS6D02G084300,TRAESCS2D02G110700,TRAESCS2A02G391100,TRAESCS3A02G12900…
GO:MF	acid phosphatase activity	GO:0003993	0.000601591	3.2207	128	2627	19	64885	TRAESCS4B02G363800,TRAESCS4B02G363900,TRAESCS5D02G293700,TRAESCS4B02G348600,TRAESCS4B02G364000,TRAESCS5B02G285400,TRAESCS4D02G343000,TRAESCS7D02G277800,TRAESCS7B02G270500,TRAESCS3D02G323100,TRAESCS4A02G431300,TRAESCS5A02G532200,TRAESCS4D02G357300,TRAESCS5A02G532300,TRAESCS3B02G359800,TRAESCS5A02G461300,TRAESCS5B02G082700,TRAESCS4D02G357200,TRAESCS5B02G083600
GO:MF	UDP-glycosyltransferase activity	GO:0008194	0.000980211	3.00868	1307	2627	89	64885	TRAESCS7B02G320500,TRAESCS7D02G215100,TRAESCS2B02G514400,TRAESCS2D02G067600,TRAESCS7A02G158900,TRAESCS7B02G123000,TRAESCS1A02G061700,TRAESCS7D02G159800.2,TRAESCS7B02G063400.2,TRAESCS2A02G487400,TRAESCS2A02G562000,TRAESCS7B02G056000,TRAESCS7B02G059500,TRAESCS2D02G080400,TRAESCS4D02G211200,TRAESCS7D02G155700,TRAESCS2D02G374500,TRAESCS5D02G540000,TRAESCS7A02G055800,TRAESCS2A02G568000,TRAESCS2B02G459…
GO:MF	scopolin beta-glucosidase activity	GO:0102483	0.00122158	2.91308	7	2627	5	64885	TRAESCS2B02G599800,TRAESCS2D02G594400,TRAESCS2B02G600200.3,TRAESCS3B02G430000,TRAESCS3A02G398000
GO:MF	metal ion binding	GO:0046872	0.00143005	2.84465	9063	2627	449	64885	TRAESCS7A02G339900,TRAESCS6D02G353300.2,TRAESCS2A02G044900,TRAESCS2B02G445900,TRAESCS5B02G209800,TRAESCS2D02G423500.2,TRAESCS2D02G024200,TRAESCS2B02G160400,TRAESCS2B02G140300,TRAESCS4A02G218400,TRAESCS2D02G121400,TRAESCS6D02G065100,TRAESCS6D02G065200,TRAESCS2D02G565300,TRAESCS2A02G587900,TRAESCS2D02G023600,TRAESCS2A02G355800,TRAESCS7A02G205200,TRAESCS7D02G314600,TRAESCS5D02G341800,TRAESCS7D02G319…
GO:MF	cation binding	GO:0043169	0.00144493	2.84015	9132	2627	452	64885	TRAESCS7A02G339900,TRAESCS6D02G353300.2,TRAESCS2A02G044900,TRAESCS2B02G445900,TRAESCS5B02G209800,TRAESCS2D02G423500.2,TRAESCS2D02G024200,TRAESCS2B02G160400,TRAESCS2B02G140300,TRAESCS4A02G218400,TRAESCS2D02G121400,TRAESCS6D02G065100,TRAESCS6D02G065200,TRAESCS2D02G565300,TRAESCS2A02G587900,TRAESCS2D02G023600,TRAESCS2A02G355800,TRAESCS7A02G205200,TRAESCS7D02G314600,TRAESCS5D02G341800,TRAESCS7D02G319…
GO:MF	hexosyltransferase activity	GO:0016758	0.00148617	2.82793	1455	2627	96	64885	TRAESCS7D02G009400.2,TRAESCS7B02G320500,TRAESCS7D02G215100,TRAESCS2B02G514400,TRAESCS2D02G067600,TRAESCS7A02G158900,TRAESCS2D02G431500,TRAESCS1A02G061700,TRAESCS7D02G159800.2,TRAESCS7B02G063400.2,TRAESCS2A02G562000,TRAESCS7B02G056000,TRAESCS7B02G059500,TRAESCS2D02G080400,TRAESCS7D02G419200,TRAESCS4D02G211200,TRAESCS7D02G155700,TRAESCS2D02G374500,TRAESCS5B02G215900,TRAESCS5D02G540000,TRAESCS3D02G3…
GO:MF	carbon-oxygen lyase activity	GO:0016835	0.00177087	2.75181	463	2627	41	64885	TRAESCS2B02G445900,TRAESCS2D02G423500.2,TRAESCS2B02G160400,TRAESCS6D02G065100,TRAESCS6D02G065200,TRAESCS2D02G023600,TRAESCS5D02G024200,TRAESCS6B02G091700,TRAESCS2D02G005000,TRAESCS4B02G379500,TRAESCS2A02G425600,TRAESCS2B02G031000,TRAESCS5D02G447900,TRAESCS2D02G004800,TRAESCS5A02G096500,TRAESCS6A02G067700,TRAESCS7B02G476400,TRAESCS2B02G032300,TRAESCS5A02G440800,TRAESCS7D02G487700.2,TRAESCS6B02G091…
GO:MF	oxidoreductase activity, acting on the aldehyde or oxo group of donors, NAD or NADP as acceptor	GO:0016620	0.00264617	2.57738	154	2627	20	64885	TRAESCS2A02G190700,TRAESCS3B02G395900,TRAESCS2D02G197300,TRAESCS3A02G363700,TRAESCS2B02G216400,TRAESCS4B02G006800,TRAESCS4D02G356300,TRAESCS6D02G355000,TRAESCS6A02G239600.3,TRAESCS1D02G362700,TRAESCS6B02G284900,TRAESCS6D02G222000,TRAESCS4A02G304400,TRAESCS7A02G232200,TRAESCS7B02G130600,TRAESCSU02G101300,TRAESCS4A02G388600.4,TRAESCS1B02G191200,TRAESCS1B02G025800,TRAESCS1A02G310600
GO:MF	transmembrane transporter activity	GO:0022857	0.00300098	2.52274	4085	2627	222	64885	TRAESCS4B02G221100,TRAESCS7A02G131600,TRAESCS6B02G362400,TRAESCS4A02G083100,TRAESCS7B02G137200,TRAESCS4D02G221500,TRAESCS7A02G241600,TRAESCS7D02G240600,TRAESCS5A02G518300,TRAESCS7A02G331300,TRAESCS6D02G353500,TRAESCS4B02G336100,TRAESCS6A02G369900,TRAESCS4D02G205400,TRAESCS1B02G215800.2,TRAESCS3D02G375200,TRAESCS7D02G188800,TRAESCS6D02G084300,TRAESCS2D02G110700,TRAESCS2A02G391100,TRAESCS3A02G12900…
GO:MF	2 iron, 2 sulfur cluster binding	GO:0051537	0.00314819	2.50194	130	2627	18	64885	TRAESCS1A02G383200,TRAESCS7D02G322000,TRAESCS7A02G137000,TRAESCS5A02G301100,TRAESCS1D02G391000,TRAESCS4B02G089000,TRAESCS7D02G137200.2,TRAESCS5B02G300200,TRAESCS7B02G038300,TRAESCS5D02G466800.2,TRAESCS7B02G038100,TRAESCS5B02G465000,TRAESCS4A02G411000,TRAESCS2A02G246300.3,TRAESCS5A02G427900,TRAESCS7A02G509200.2,TRAESCS7A02G160100,TRAESCS3D02G240900
GO:MF	DIMBOA glucoside beta-D-glucosidase activity	GO:0102726	0.00333254	2.47722	26	2627	8	64885	TRAESCS2B02G599800,TRAESCS2D02G381100,TRAESCS2D02G136500,TRAESCS2D02G594400,TRAESCS2B02G600200.3,TRAESCS3B02G277600,TRAESCS3B02G430000,TRAESCS2B02G157800.2
GO:MF	chlorophyllide a oxygenase [overall] activity	GO:0010277	0.00333256	2.47722	19	2627	7	64885	TRAESCS7A02G137000,TRAESCS7D02G137200.2,TRAESCS7B02G038300,TRAESCS5D02G466800.2,TRAESCS7B02G038100,TRAESCS5B02G465000,TRAESCS4A02G411000
GO:MF	oxidoreductase activity, acting on paired donors, with incorporation or reduction of molecular oxygen	GO:0016705	0.0042819	2.36836	1890	2627	116	64885	TRAESCS7A02G339900,TRAESCS2A02G044900,TRAESCS2D02G024200,TRAESCS7D02G036900,TRAESCS3D02G226000,TRAESCS4D02G290400,TRAESCS3B02G091400,TRAESCS4B02G237600,TRAESCS6B02G432200,TRAESCS6D02G015000,TRAESCS4A02G061900,TRAESCS2A02G071500,TRAESCS3B02G361900,TRAESCS2D02G023700,TRAESCS4D02G238800,TRAESCS7A02G271200,TRAESCS2A02G013500,TRAESCS5A02G362400,TRAESCS1D02G403300,TRAESCS2A02G022500,TRAESCS6B02G309300.…
GO:MF	oxidoreductase activity, acting on the aldehyde or oxo group of donors	GO:0016903	0.0054981	2.25979	189	2627	22	64885	TRAESCS2A02G190700,TRAESCS3B02G395900,TRAESCS2D02G197300,TRAESCS3A02G363700,TRAESCS2B02G216400,TRAESCS4B02G006800,TRAESCS4D02G356300,TRAESCS6D02G355000,TRAESCS6A02G239600.3,TRAESCS1D02G362700,TRAESCS2D02G076900,TRAESCS6B02G284900,TRAESCS6D02G222000,TRAESCS7B02G103800,TRAESCS4A02G304400,TRAESCS7A02G232200,TRAESCS7B02G130600,TRAESCSU02G101300,TRAESCS4A02G388600.4,TRAESCS1B02G191200,TRAESCS1B02G0258…
GO:MF	phosphoribosylformylglycinamidine synthase activity	GO:0004642	0.00684527	2.16461	9	2627	5	64885	TRAESCS2D02G285100.2,TRAESCS2A02G286500,TRAESCS1B02G170300,TRAESCS2B02G303300.2,TRAESCS1A02G152900
GO:MF	alpha-glucosidase activity	GO:0090599	0.0140575	1.85209	23	2627	7	64885	TRAESCS7A02G009200,TRAESCS4A02G485900,TRAESCS7D02G008700,TRAESCS7A02G009100,TRAESCS6D02G026400,TRAESCS6B02G031600,TRAESCS7A02G010200
GO:MF	oxidoreductase activity, acting on single donors with incorporation of molecular oxygen, incorporation of one atom of oxygen (internal monooxygenases or internal mixed function oxidases)	GO:0016703	0.0140575	1.85209	23	2627	7	64885	TRAESCS7A02G137000,TRAESCS7D02G137200.2,TRAESCS7B02G038300,TRAESCS5D02G466800.2,TRAESCS7B02G038100,TRAESCS5B02G465000,TRAESCS4A02G411000
GO:MF	sucrose alpha-glucosidase activity	GO:0004575	0.0140575	1.85209	23	2627	7	64885	TRAESCS7A02G009200,TRAESCS4A02G485900,TRAESCS7D02G008700,TRAESCS7A02G009100,TRAESCS6D02G026400,TRAESCS6B02G031600,TRAESCS7A02G010200
GO:MF	glycosyltransferase activity	GO:0016757	0.0176899	1.75227	2303	2627	133	64885	TRAESCS7D02G009400.2,TRAESCS7B02G320500,TRAESCS7D02G215100,TRAESCS3A02G021800,TRAESCS2B02G514400,TRAESCS2D02G067600,TRAESCS7A02G158900,TRAESCS2D02G431500,TRAESCS7B02G123000,TRAESCS1A02G061700,TRAESCS7D02G159800.2,TRAESCS7B02G063400.2,TRAESCS2A02G487400,TRAESCS2A02G562000,TRAESCS7B02G056000,TRAESCS7B02G059500,TRAESCS3D02G025000,TRAESCS2D02G080400,TRAESCS3B02G024000,TRAESCS7D02G419200,TRAESCS5B02G5…
GO:MF	diacylglycerol kinase activity	GO:0004143	0.0191513	1.7178	24	2627	7	64885	TRAESCS6A02G347800,TRAESCS6D02G330800,TRAESCS6B02G381300,TRAESCS2D02G534600.2,TRAESCS2A02G532800.2,TRAESCS1A02G235100,TRAESCS7D02G291600
GO:MF	oxidoreductase activity, acting on single donors with incorporation of molecular oxygen	GO:0016701	0.0247365	1.60666	179	2627	20	64885	TRAESCS7A02G137000,TRAESCS5B02G002600,TRAESCS5D02G388700,TRAESCS2B02G555400,TRAESCS5A02G001500.2,TRAESCS2A02G525500,TRAESCS5B02G382600,TRAESCS5D02G013400,TRAESCS5A02G378700,TRAESCS2D02G528500,TRAESCS7D02G137200.2,TRAESCS7B02G038300,TRAESCS3A02G274300,TRAESCS5D02G466800.2,TRAESCS1B02G396200,TRAESCS5A02G007900,TRAESCS7B02G038100,TRAESCS5B02G465000,TRAESCS5B02G006500,TRAESCS4A02G411000
GO:MF	xenobiotic transmembrane transporter activity	GO:0042910	0.0284004	1.54668	225	2627	23	64885	TRAESCS7A02G131600,TRAESCS7B02G137200,TRAESCS7A02G241600,TRAESCS7D02G240600,TRAESCS5D02G355500,TRAESCS7A02G482100,TRAESCS5D02G150100,TRAESCS7D02G469000,TRAESCS5A02G142000,TRAESCS1A02G032900,TRAESCS4A02G245300,TRAESCS1A02G380900,TRAESCS7B02G030600,TRAESCS3A02G229400.2,TRAESCS5B02G371200,TRAESCS5B02G350500,TRAESCS4A02G404500,TRAESCS2B02G296000,TRAESCS4D02G302500,TRAESCS2A02G278400.2,TRAESCS4A02G066…
GO:MF	phosphoadenylyl-sulfate reductase (thioredoxin) activity	GO:0004604	0.0380997	1.41908	3	2627	3	64885	TRAESCS2B02G275100,TRAESCS2D02G231100,TRAESCS2A02G225200
GO:MF	aromatic amino acid transmembrane transporter activity	GO:0015173	0.0388453	1.41066	12	2627	5	64885	TRAESCS4B02G221100,TRAESCS4A02G083100,TRAESCS4D02G221500,TRAESCS3D02G157800,TRAESCS3A02G149900
GO:MF	basal RNA polymerase II transcription machinery binding	GO:0001099	0.0432909	1.3636	19	2627	6	64885	TRAESCS7D02G505200,TRAESCS7D02G290300.4,TRAESCS7B02G181900.3,TRAESCS4B02G012000,TRAESCS4A02G301900,TRAESCS7A02G108900
GO:MF	basal transcription machinery binding	GO:0001098	0.0432909	1.3636	19	2627	6	64885	TRAESCS7D02G505200,TRAESCS7D02G290300.4,TRAESCS7B02G181900.3,TRAESCS4B02G012000,TRAESCS4A02G301900,TRAESCS7A02G108900
GO:MF	oxidoreductase activity, acting on a sulfur group of donors	GO:0016667	0.0479824	1.31892	312	2627	28	64885	TRAESCS3D02G413900,TRAESCS3B02G457600,TRAESCS3A02G418400,TRAESCS2B02G275100,TRAESCS3A02G105300,TRAESCS3D02G107400,TRAESCS2D02G231100,TRAESCS1B02G124900.2,TRAESCS7B02G247500,TRAESCS1D02G107400.2,TRAESCS2A02G225200,TRAESCS2D02G541900,TRAESCS3A02G246700,TRAESCS3B02G272600,TRAESCS7D02G343600,TRAESCS5A02G448200,TRAESCS2B02G359300,TRAESCS2D02G131300,TRAESCS1B02G175600,TRAESCS2A02G540200,TRAESCS3A02G129…
GO:MF	lyase activity	GO:0016829	0.0494762	1.3056	1096	2627	71	64885	TRAESCS2B02G129600,TRAESCS4B02G023800,TRAESCS2B02G445900,TRAESCS2D02G423500.2,TRAESCS2B02G160400,TRAESCS6D02G065100,TRAESCS6D02G065200,TRAESCS5B02G115300,TRAESCS2D02G023600,TRAESCS7A02G205200,TRAESCS3B02G275200,TRAESCS5D02G024200,TRAESCS6B02G091700,TRAESCS7D02G267200,TRAESCS6B02G017500,TRAESCS2D02G005000,TRAESCS2B02G398000,TRAESCS4B02G379500,TRAESCS2A02G425600,TRAESCS2B02G031000,TRAESCS5A02G13120…
GO:BP	carbohydrate metabolic process	GO:0005975	3.64637e-08	7.43814	2728	1827	182	44717	TRAESCS5D02G399100,TRAESCS7D02G009400.2,TRAESCS2B02G129600,TRAESCS7A02G009200,TRAESCS4A02G485900,TRAESCS2A02G350700,TRAESCS5A02G389100,TRAESCS5A02G295100,TRAESCS5D02G303000,TRAESCS7D02G008700,TRAESCS4A02G486000,TRAESCS7D02G008800.2,TRAESCS5D02G210000,TRAESCS5B02G309300,TRAESCS5B02G294400.2,TRAESCS5B02G115300,TRAESCS4B02G127600.2,TRAESCS5B02G202200,TRAESCS7A02G205200,TRAESCS5B02G394300,TRAESCS7A02…
GO:BP	localization	GO:0051179	7.46136e-08	7.12718	5879	1827	335	44717	TRAESCS4B02G221100,TRAESCS7A02G131600,TRAESCS6B02G362400,TRAESCS4A02G083100,TRAESCS7B02G137200,TRAESCS4D02G221500,TRAESCS7A02G241600,TRAESCS7D02G240600,TRAESCS5A02G518300,TRAESCS7A02G331300,TRAESCS6D02G353500,TRAESCS4B02G336100,TRAESCS6A02G369900,TRAESCS7B02G040500,TRAESCS1B02G215800.2,TRAESCS3D02G375200,TRAESCS7D02G188800,TRAESCS6D02G084300,TRAESCS4A02G110400,TRAESCS2A02G391100,TRAESCS3A02G12900…
GO:BP	establishment of localization	GO:0051234	2.69893e-07	6.56881	5817	1827	329	44717	TRAESCS4B02G221100,TRAESCS7A02G131600,TRAESCS6B02G362400,TRAESCS4A02G083100,TRAESCS7B02G137200,TRAESCS4D02G221500,TRAESCS7A02G241600,TRAESCS7D02G240600,TRAESCS5A02G518300,TRAESCS7A02G331300,TRAESCS6D02G353500,TRAESCS4B02G336100,TRAESCS6A02G369900,TRAESCS7B02G040500,TRAESCS1B02G215800.2,TRAESCS3D02G375200,TRAESCS7D02G188800,TRAESCS6D02G084300,TRAESCS4A02G110400,TRAESCS2A02G391100,TRAESCS3A02G12900…
GO:BP	lipid metabolic process	GO:0006629	5.84613e-07	6.23313	2263	1827	153	44717	TRAESCS2B02G445900,TRAESCS2D02G423500.2,TRAESCS4A02G038500.2,TRAESCS6A02G111400,TRAESCS2B02G160400,TRAESCS4A02G218400,TRAESCS5D02G026000,TRAESCS5B02G147300,TRAESCS2A02G113600,TRAESCS2D02G023600,TRAESCS5A02G321800,TRAESCS5D02G341800,TRAESCS4D02G093600,TRAESCS3B02G259000,TRAESCS4B02G006800,TRAESCS4B02G353500,TRAESCS4D02G356300,TRAESCS2D02G114200,TRAESCS3B02G172400,TRAESCS5A02G020900,TRAESCS1D02G266…
GO:BP	transport	GO:0006810	1.01644e-06	5.99292	5780	1827	324	44717	TRAESCS4B02G221100,TRAESCS7A02G131600,TRAESCS6B02G362400,TRAESCS4A02G083100,TRAESCS7B02G137200,TRAESCS4D02G221500,TRAESCS7A02G241600,TRAESCS7D02G240600,TRAESCS5A02G518300,TRAESCS7A02G331300,TRAESCS6D02G353500,TRAESCS4B02G336100,TRAESCS6A02G369900,TRAESCS7B02G040500,TRAESCS1B02G215800.2,TRAESCS3D02G375200,TRAESCS7D02G188800,TRAESCS6D02G084300,TRAESCS4A02G110400,TRAESCS2A02G391100,TRAESCS3A02G12900…
GO:BP	transmembrane transport	GO:0055085	3.16032e-05	4.50027	3249	1827	195	44717	TRAESCS4B02G221100,TRAESCS7A02G131600,TRAESCS6B02G362400,TRAESCS4A02G083100,TRAESCS7B02G137200,TRAESCS4D02G221500,TRAESCS7A02G241600,TRAESCS7D02G240600,TRAESCS5A02G518300,TRAESCS7A02G331300,TRAESCS6D02G353500,TRAESCS4B02G336100,TRAESCS6A02G369900,TRAESCS1B02G215800.2,TRAESCS3D02G375200,TRAESCS7D02G188800,TRAESCS6D02G084300,TRAESCS2A02G391100,TRAESCS3A02G129000,TRAESCS6B02G406100,TRAESCS2A02G40770…
GO:BP	lipid biosynthetic process	GO:0008610	0.000376553	3.42417	1204	1827	86	44717	TRAESCS2B02G445900,TRAESCS2D02G423500.2,TRAESCS4A02G038500.2,TRAESCS6A02G111400,TRAESCS2B02G160400,TRAESCS4A02G218400,TRAESCS5D02G026000,TRAESCS2D02G023600,TRAESCS5A02G321800,TRAESCS4D02G093600,TRAESCS3B02G259000,TRAESCS4B02G353500,TRAESCS5A02G020900,TRAESCS5D02G024200,TRAESCS4D02G258000,TRAESCS4B02G097200,TRAESCS4B02G340700,TRAESCS1B02G168400,TRAESCS2D02G005000,TRAESCS5A02G284400,TRAESCS1B02G452…
GO:BP	small molecule biosynthetic process	GO:0044283	0.00105468	2.97688	1179	1827	83	44717	TRAESCS7B02G278200,TRAESCS5A02G153900,TRAESCS4B02G023800,TRAESCS4A02G038500.2,TRAESCS3B02G395900,TRAESCS5D02G026000,TRAESCS3A02G363700,TRAESCS6A02G298100,TRAESCS5A02G020900,TRAESCS4A02G093100,TRAESCS3D02G300200.2,TRAESCS2D02G231100,TRAESCS2B02G398000,TRAESCS5A02G284400,TRAESCS5D02G388700,TRAESCS2B02G555400,TRAESCS4B02G379500,TRAESCS2A02G130600,TRAESCS3A02G146800.2,TRAESCS2A02G525500,TRAESCS5B02G3…
GO:BP	organic substance transport	GO:0071702	0.00141948	2.84787	2240	1827	137	44717	TRAESCS4B02G221100,TRAESCS6B02G362400,TRAESCS4A02G083100,TRAESCS4D02G221500,TRAESCS7A02G331300,TRAESCS6D02G353500,TRAESCS6A02G369900,TRAESCS3D02G375200,TRAESCS6B02G406100,TRAESCS6D02G247500,TRAESCS3D02G256100,TRAESCS4B02G219200,TRAESCS4D02G044400,TRAESCS3B02G378500,TRAESCS3B02G062700,TRAESCS4B02G193600,TRAESCSU02G147200,TRAESCS3A02G382900,TRAESCS4D02G118900,TRAESCS3A02G057000,TRAESCS2A02G149700,T…
GO:BP	carboxylic acid biosynthetic process	GO:0046394	0.00256743	2.5905	947	1827	69	44717	TRAESCS5A02G153900,TRAESCS3B02G395900,TRAESCS3A02G363700,TRAESCS6A02G298100,TRAESCS3D02G300200.2,TRAESCS2D02G231100,TRAESCS2B02G398000,TRAESCS5A02G284400,TRAESCS5D02G388700,TRAESCS2B02G555400,TRAESCS2A02G130600,TRAESCS3A02G146800.2,TRAESCS2A02G525500,TRAESCS5B02G382600,TRAESCS5D02G013400,TRAESCS1B02G057900,TRAESCS4A02G059800,TRAESCS3D02G156500,TRAESCS3B02G417800,TRAESCS2D02G528500,TRAESCS7A02G168…
GO:BP	organic acid biosynthetic process	GO:0016053	0.00256743	2.5905	947	1827	69	44717	TRAESCS5A02G153900,TRAESCS3B02G395900,TRAESCS3A02G363700,TRAESCS6A02G298100,TRAESCS3D02G300200.2,TRAESCS2D02G231100,TRAESCS2B02G398000,TRAESCS5A02G284400,TRAESCS5D02G388700,TRAESCS2B02G555400,TRAESCS2A02G130600,TRAESCS3A02G146800.2,TRAESCS2A02G525500,TRAESCS5B02G382600,TRAESCS5D02G013400,TRAESCS1B02G057900,TRAESCS4A02G059800,TRAESCS3D02G156500,TRAESCS3B02G417800,TRAESCS2D02G528500,TRAESCS7A02G168…
GO:BP	peptide transport	GO:0015833	0.00434721	2.36179	129	1827	18	44717	TRAESCS6D02G353500,TRAESCS6A02G369900,TRAESCS3D02G375200,TRAESCS6B02G406100,TRAESCS3A02G382900,TRAESCS3A02G057000,TRAESCS7A02G381800,TRAESCS2D02G387600,TRAESCS4B02G338600,TRAESCS1A02G150200,TRAESCS5A02G508500,TRAESCS1B02G168000,TRAESCS1A02G150400,TRAESCS7D02G449400,TRAESCS1B02G279900,TRAESCS3D02G056700,TRAESCS7B02G362700,TRAESCS2D02G373800
GO:BP	oligopeptide transport	GO:0006857	0.00434721	2.36179	129	1827	18	44717	TRAESCS6D02G353500,TRAESCS6A02G369900,TRAESCS3D02G375200,TRAESCS6B02G406100,TRAESCS3A02G382900,TRAESCS3A02G057000,TRAESCS7A02G381800,TRAESCS2D02G387600,TRAESCS4B02G338600,TRAESCS1A02G150200,TRAESCS5A02G508500,TRAESCS1B02G168000,TRAESCS1A02G150400,TRAESCS7D02G449400,TRAESCS1B02G279900,TRAESCS3D02G056700,TRAESCS7B02G362700,TRAESCS2D02G373800
GO:BP	systemic acquired resistance	GO:0009627	0.00899767	2.04587	87	1827	14	44717	TRAESCS3A02G042700,TRAESCS3A02G042400,TRAESCS3D02G037900,TRAESCS1D02G434100,TRAESCS1D02G233800,TRAESCS1A02G232600,TRAESCS2A02G297100,TRAESCS3D02G415400,TRAESCS3B02G455200,TRAESCS4A02G294400,TRAESCS3B02G040800,TRAESCS4D02G285400,TRAESCS4B02G264500,TRAESCS1B02G245700
GO:BP	DNA catabolic process	GO:0006308	0.00906483	2.04264	28	1827	8	44717	TRAESCS2B02G535400,TRAESCS3A02G044000,TRAESCS2A02G507400,TRAESCS3B02G039700,TRAESCS3A02G043900.2,TRAESCS3D02G036900,TRAESCS2A02G507500,TRAESCS2A02G507800
GO:BP	xenobiotic transport	GO:0042908	0.0117772	1.92896	207	1827	23	44717	TRAESCS7A02G131600,TRAESCS7B02G137200,TRAESCS7A02G241600,TRAESCS7D02G240600,TRAESCS5D02G355500,TRAESCS7A02G482100,TRAESCS5D02G150100,TRAESCS7D02G469000,TRAESCS5A02G142000,TRAESCS1A02G032900,TRAESCS4A02G245300,TRAESCS1A02G380900,TRAESCS7B02G030600,TRAESCS3A02G229400.2,TRAESCS5B02G371200,TRAESCS5B02G350500,TRAESCS4A02G404500,TRAESCS2B02G296000,TRAESCS4D02G302500,TRAESCS2A02G278400.2,TRAESCS4A02G066…
GO:BP	amide transport	GO:0042886	0.0167051	1.77715	142	1827	18	44717	TRAESCS6D02G353500,TRAESCS6A02G369900,TRAESCS3D02G375200,TRAESCS6B02G406100,TRAESCS3A02G382900,TRAESCS3A02G057000,TRAESCS7A02G381800,TRAESCS2D02G387600,TRAESCS4B02G338600,TRAESCS1A02G150200,TRAESCS5A02G508500,TRAESCS1B02G168000,TRAESCS1A02G150400,TRAESCS7D02G449400,TRAESCS1B02G279900,TRAESCS3D02G056700,TRAESCS7B02G362700,TRAESCS2D02G373800
GO:BP	protein kinase C-activating G protein-coupled receptor signaling pathway	GO:0007205	0.027952	1.55359	24	1827	7	44717	TRAESCS6A02G347800,TRAESCS6D02G330800,TRAESCS6B02G381300,TRAESCS2D02G534600.2,TRAESCS2A02G532800.2,TRAESCS1A02G235100,TRAESCS7D02G291600
GO:BP	regulation of systemic acquired resistance	GO:0010112	0.027952	1.55359	24	1827	7	44717	TRAESCS3A02G042700,TRAESCS3A02G042400,TRAESCS3D02G037900,TRAESCS1D02G233800,TRAESCS1A02G232600,TRAESCS3B02G040800,TRAESCS1B02G245700
GO:CC	plastoglobule	GO:0010287	1.25679e-08	7.90074	44	991	15	24824	TRAESCS5D02G026000,TRAESCS5A02G020900,TRAESCS2B02G171300,TRAESCS1D02G177800,TRAESCS2A02G145900,TRAESCS2B02G306800,TRAESCS2D02G150500,TRAESCS7D02G346000,TRAESCS2D02G288200,TRAESCS2D02G370700.2,TRAESCS3A02G129300,TRAESCS2A02G290300,TRAESCS3D02G026400,TRAESCS5D02G413200,TRAESCS2A02G374300
GO:CC	membrane	GO:0016020	0.00467696	2.33004	9092	991	424	24824	TRAESCS7A02G131600,TRAESCS6B02G362400,TRAESCS7A02G009200,TRAESCS7B02G137200,TRAESCS7A02G241600,TRAESCS7D02G240600,TRAESCS5A02G518300,TRAESCS2D02G024200,TRAESCS7D02G008700,TRAESCS7A02G331300,TRAESCS7D02G008800.2,TRAESCS6D02G353500,TRAESCS4B02G336100,TRAESCS6D02G358900,TRAESCS6A02G369900,TRAESCS4D02G205400,TRAESCS1B02G129500,TRAESCS1B02G215800.2,TRAESCS6D02G206100,TRAESCS3D02G375200,TRAESCS7D02G188…
GO:CC	recycling endosome membrane	GO:0055038	0.0267856	1.5721	8	991	4	24824	TRAESCS1A02G323200,TRAESCS2D02G443100.2,TRAESCS2B02G465100,TRAESCS3B02G349100
GO:CC	endoplasmic reticulum lumen	GO:0005788	0.0309312	1.5096	31	991	7	24824	TRAESCS4D02G098400,TRAESCS4A02G214200.2,TRAESCS4B02G101800,TRAESCS5A02G234400,TRAESCS2D02G546500,TRAESCS4B02G193500.2,TRAESCS3A02G399000.2
