# Supplementary material for: Induced variation in BRASSINOSTEROID INSENSITIVE 1 (BRI1) confers a compact wheat architecture
Source: BMC Plant Biol. 2025 May 26;25:700. doi: 10.1186/s12870-025-06762-w (PMC12105372; doi:10.1186/s12870-025-06762-w)
Supplement: Supplementary file 5 — Additional file 5. Log2-fold change and P-adj values for BR pathway genes in tabri1 mutants compared to TaBRI1-NS. [file 12870_2025_6762_MOESM5_ESM.xlsx]

## Sheet: Sheet1
Sterol pathway genes
			tabri1-a.1bd vs TaBRI1-NS		tabri1-a.2bd vs TaBRI1-NS		tabri1-a.3bd vs TaBRI1-NS		tabri1-bd vs TaBRI1-NS
Gene	Gene ID (Refv1.1)	Gene ID (Refv2.1)	log2fold change	p-value Adj	log2fold change	p-value Adj	log2fold change	p-value Adj	log2fold change	p-value Adj
TaFACKEL1-A	TraesCS1A02G416000	TraesCS1A03G1015700	-0.365973	0.211907	-0.356301	0.330784	-0.112712	0.873962	-0.163178	0.99992
TaFACKEL1-B	TraesCS1B02G446300	TraesCS1B03G1197500	-0.458849	0.191697	-0.544216	0.185989	-0.436491	0.428961	-0.3909	0.99992
TaFACKEL1-D	TraesCS1D02G423500	TraesCS1D03G0976100	0.0347215	0.874882	0.0432545	0.898033	0.115565	0.758651	0.062782	0.99992
TaHYD1-A	TraesCS3A02G079400	TraesCS3A03G0174700	-0.311012	0.0541988	0.0480413	0.877244	0.0316753	0.949486	0.0645135	0.99992
TaHYD1-B	TraesCS3B02G094700	TraesCS3B03G0219900	-0.428505	0.226161	-0.182348	0.752683	0.0214945	0.984734	0.0502555	0.99992
TaHYD1-D	TraesCS3D02G079800	TraesCS3D03G0156100	0.169203	0.207283	0.0743196	0.729467	-0.0872698	0.749032	0.010741	0.99992
TaDWF7-A	TraesCS3A02G037600	TraesCS3A03G0076800	-0.0356429	0.891324	0.340817	0.172191	0.0234776	0.972232	-0.150871	0.99992
TaDWF7-B	TraesCS3B02G046100	TraesCS3B03G0104500	-0.000781416	0.998709	0.119659	0.694657	0.161644	0.654712	0.118745	0.99992
TaDWF7-D	TraesCS3D02G041900	TraesCS3D03G0075300	1.17821	1.26502e-12	0.45448	0.0219328	0.208715	0.515591	-0.143531	0.99992
TaDWF5-A	TraesCS3A02G488600	TraesCS3A03G1145800	1.02382	6.87422e-11	0.404897	0.031493	0.135552	0.699019	0.0317113	0.99992
TaDWF5-B	TraesCS3B02G536500	TraesCS3B03G1336100	0.118105	0.4309	0.159539	0.381558	0.147789	0.537525	0.149089	0.99992
TaDWF5-D	TraesCS3D02G484700	TraesCS3D03G1072400	-0.137825	0.45673	-0.0992263	0.720925	0.0296464	0.954162	0.0442412	0.99992
TaDWF1-A	TraesCS7A02G559400	TraesCS7A03G1363000	-0.0245303	0.930985	-0.236369	0.420386	-0.0496347	0.936829	-0.228569	0.99992
TaDWF1-B	TraesCS7B02G484200	TraesCS7B03G1304200	0.31055	0.333725	-0.48295	0.179103	-0.336516	0.51152	-0.333083	0.99992
TaDWF1-D	TraesCS7D02G550700	TraesCS7D03G1291100	0.257834	0.270336	-0.252027	0.395652	-0.0105944	0.988478	-0.234424	0.99992
BR-specific biosynthesis pathway genes
			tabri1-a.1bd vs TaBRI1-NS		tabri1-a.2bd vs TaBRI1-NS		tabri1-a.3bd vs TaBRI1-NS		tabri1-bd vs TaBRI1-NS
Gene	Gene ID (Refv1.1)	Gene ID (Refv2.1)	log2fold change	p-value Adj	log2fold change	p-value Adj	log2fold change	p-value Adj	log2fold change	p-value Adj
TaDET2-A	TraesCS3A02G366000	TraesCS3A03G0869900	1.20155	0.00074071	0.0928688	0.89567	0.275141	0.716793	0.565276	0.99992
TaDET2-B	TraesCS3B02G397800	TraesCS3B03G0993100	-0.549261	0.463012	-0.0712861	0.960536	-0.157979	0.936489	-0.771708	0.99992
TaDET2-D	TraesCS3D02G359100	TraesCS3D03G0796800	1.9425	8.58675e-07	0.22762	0.748614	-0.0597325	0.963825	-0.270289	0.99992
TaCPD1-A/CYP90A3	TraesCS5A02G131400	TraesCS5A03G0368600	-0.70183	0.00532491	-0.808585	0.00224548	-0.563104	0.0963777	-0.0898607	0.99992
TaCPD1-B/CYP90A3	TraesCS5B02G133400	TraesCS5B03G0369000	-0.445534	0.0203883	-0.454887	0.0335973	-0.322882	0.261499	0.109904	0.99992
TaCPD1-D/CYP90A3	TraesCS5D02G139900	TraesCS5D03G0351000	-0.908231	1.11071e-06	-0.63643	0.00204807	-0.468903	0.0694108	0.0549519	0.99992
TaDWARF4-4A/CYP90B2	TraesCS4A02G078000	TraesCS4A03G0157500	-1.76888	6.79981e-13	-0.643784	0.0416	-0.542331	0.170216	-0.426978	0.99992
TaDWARF4-4B/CYP90B2	TraesCS4B02G234100	TraesCS4B03G0638000	-3.99691	1.07773e-43	-0.718282	0.0592093	-0.531363	0.297452	-0.169332	0.99992
TaDWARF4-4D/CYP90B2	TraesCS4D02G235200	TraesCS4D03G0567600	-2.23542	1.77507e-14	-1.35854	1.80746e-05	-1.12725	0.0021081	-0.296984	0.99992
TaDWARF4-3A/CYP90B2	TraesCS3A02G519000	TraesCS3A03G1224700	#N/A	#N/A	#N/A	#N/A	#N/A	#N/A	#N/A	#N/A
TaDWARF4-3B/CYP90B2	TraesCS3B02G586500	TraesCS3B03G1464900	#N/A	#N/A	#N/A	#N/A	#N/A	#N/A	#N/A	#N/A
TaDWARF4-3D/CYP90B2	TraesCS3D02G526300	TraesCS3D03G1164000	#N/A	#N/A	#N/A	#N/A	#N/A	#N/A	#N/A	#N/A
TaD11-A/CYP724B1	TraesCS2A02G331800	TraesCS2A03G0818100	-0.455122	0.540422	0.218536	0.859435	0.00451374	0.998751	-0.00985532	0.99992
TaD11-B/CYP724B1	TraesCS2B02G350400	TraesCS2B03G0904700	-1.05253	0.129019	-0.487004	0.650495	-0.628846	0.624324	-0.258257	0.99992
TaD11-D/CYP724B1	TraesCS2D02G331100	TraesCS2D03G0759600	-1.51876	0.00834996	-0.233616	0.832151	-0.0505335	0.979749	-0.362027	0.99992
TaD2-A/CYP90D2	TraesCS3A02G103800	TraesCS3A03G0227000	1.35746	9.79921e-13	0.204623	0.499354	0.0533403	0.930177	0.0864985	0.99992
TaD2-B/CYP90D2	TraesCS3B02G121200	TraesCS3B03G0278600	0.840006	0.0185831	0.0933992	0.894358	-0.377063	0.56296	-0.0460202	0.99992
TaD2-D/CYP90D2	TraesCS3D02G106100	TraesCS3D03G0218600	-0.269477	0.309634	-0.23205	0.51472	-0.064683	0.927134	-0.0216028	0.99992
TaBR6ox1-A1/CYP85A1	TraesCS2A02G013500	TraesCS2A03G0029200	-4.1869	2.02736e-20	-2.61321	2.82543e-08	-1.34533	0.0335172	-0.894462	0.99992
TaBR6ox1-B1/CYP85A1	TraesCS2B02G004700	TraesCS2B03G0038000	#N/A	#N/A	#N/A	#N/A	#N/A	#N/A	#N/A	#N/A
TaBR6ox1-D1/CYP85A1	TraesCS2D02G014700	TraesCS2D03G0028100	-3.80215	1.24966e-09	-2.72837	4.10757e-05	-0.828922	0.490178	-0.439623	0.99992
TaBR6ox1-A2/CYP85A1	TraesCS2A02G013000	TraesCS2A03G0027900	-3.17699	1.33977e-10	-2.24458	1.88265e-05	-1.36174	0.0465381	-0.382686	0.99992
TaBR6ox1-B2/CYP85A1	TraesCS2B02G004500	TraesCS2B03G0038200	-4.15778	7.07578e-13	-3.04448	3.61772e-07	-1.34736	0.118054	-0.56561	0.99992
TaBR6ox1-D2/CYP85A1	TraesCS2D02G014200	TraesCS2D03G0027500	-2.79851	7.25427e-07	-1.93928	0.00193724	-0.771879	0.457869	-0.335635	0.99992
TaBR6ox1-A3/CYP85A1	TraesCS2A02G013200	TraesCS2A03G0028800	-6.96329	1.93647e-18	-4.84568	1.63949e-08	-2.83507	0.0118491	-1.34874	0.99992
TaBR6ox1-B3/CYP85A1	TraesCS2B02G004400	TraesCS2B03G0038400	-7.72769	0.00925298	-4.86757	0.206746	-3.62494	0.506995	-3.82289	0.99992
TaBR6ox1-D3/CYP85A1	TraesCS2D02G014400	TraesCS2D03G0027700	-5.27779	8.66676e-14	-3.60814	1.07996e-06	-0.867782	0.550099	-0.433545	0.99992
BR signalling pathway genes (wall components)
			tabri1-a.1bd vs TaBRI1-NS		tabri1-a.2bd vs TaBRI1-NS		tabri1-a.3bd vs TaBRI1-NS		tabri1-bd vs TaBRI1-NS
Gene	Gene ID (Refv1.1)	Gene ID (Refv2.1)	log2fold change	p-value Adj	log2fold change	p-value Adj	log2fold change	p-value Adj	log2fold change	p-value Adj
TaBRI1-A	TraesCS3A02G245000	TraesCS3A03G0629800	-0.398113	0.00455883	-0.375396	0.0163182	-0.50823	0.00126128	-0.117878	0.99992
TaBRI1-B	TraesCS3B02G275000	TraesCS3B03G0712100	-0.620909	0.0020512	-0.512187	0.0256101	-0.613797	0.0117808	-0.0857275	0.99992
TaBRI1-D	TraesCS3D02G246500	TraesCS3D03G0579600	-0.595208	2.31102e-05	-0.406917	0.0112223	-0.447982	0.0102924	-0.00850199	0.99992
TaBAK1-A1	TraesCS7A02G293300	TraesCS7A03G0714700	-0.634489	0.278825	-0.908994	0.169857	-0.0341805	0.98528	-0.327143	0.99992
TaBAK1-B1	TraesCS7B02G182300	TraesCS7B03G0504900	0.14182	0.809176	-0.9515	0.0698873	-0.225241	0.844033	0.141583	0.99992
TaBAK1-D1	TraesCS7D02G291200	TraesCS7D03G0688600	-0.175602	0.519983	-0.613305	0.0156456	-0.224631	0.621508	-0.151912	0.99992
TaBAK1-A2	TraesCS2A02G343100	TraesCS2A03G0801300	-0.135833	0.659701	0.314742	0.368078	-0.105623	0.872881	0.0918423	0.99992
TaBAK1-B2	TraesCS2B02G340700	TraesCS2B03G0887400	0.22436	0.195809	0.362635	0.0487448	-0.0332388	0.947682	0.157639	0.99992
TaBAK1-D2	TraesCS2D02G321400	TraesCS2D03G0741000	0.0129884	0.960454	0.35994	0.117008	0.0276171	0.964838	0.123547	0.99992
TaBKI1-A	TraesCS5A02G239400	TraesCS5A03G0604200	2.86748	1.68058e-13	0.779979	0.0789421	0.357675	0.623305	0.425102	0.99992
TaBKI1-B	TraesCS5B02G238100	TraesCS5B03G0623000	1.61741	0.0017924	1.07543	0.0790832	0.558064	0.559681	0.394668	0.99992
TaBKI1-D	TraesCS5D02G246600	TraesCS5D03G0569800	2.42344	0.000403653	0.311656	0.786559	-0.181152	0.920961	-0.619911	0.99992
BR signalling pathway genes (signalling components)
			tabri1-a.1bd vs TaBRI1-NS		tabri1-a.2bd vs TaBRI1-NS		tabri1-a.3bd vs TaBRI1-NS		tabri1-bd vs TaBRI1-NS
Gene	Gene ID (Refv1.1)	Gene ID (Refv2.1)	log2fold change	p-value Adj	log2fold change	p-value Adj	log2fold change	p-value Adj	log2fold change	p-value Adj
TaBZR-A1/BES1	TraesCS2A02G187800	TraesCS2A03G0389800	0.90337	3.5945e-05	0.00822466	0.986792	-0.285454	0.460604	-0.237948	0.99992
TaBZR-B1/BES1	TraesCS2B02G219300	TraesCS2B03G0529800	1.27708	3.40106e-07	0.173732	0.693924	-0.19414	0.731499	-0.0834926	0.99992
TaBZR-D1/BES1	TraesCS2D02G199900	TraesCS2D03G0418200	0.83875	0.00633737	-0.105258	0.859245	0.064718	0.946699	-0.0439275	0.99992
TaBZR-A2	TraesCS3B02G156600	TraesCS3B03G0374100	0.0455818	0.858138	-0.111851	0.744108	-0.169348	0.668294	-0.09517	0.99992
TaBZR-B2	TraesCS3B02G156600	TraesCS3A03G0309300	-0.239186	0.411281	-0.209965	0.603427	-0.205184	0.70338	0.017933	0.99992
TaBZR-D2	TraesCS3B02G156600	TraesCS3D03G0292400	-0.45879	0.0312123	-0.377807	0.143682	-0.357317	0.258887	-0.237924	0.99992
TaBZR-A3	TraesCS7A02G354800	TraesCS7A03G0867300	-0.675293	0.00231972	-0.263202	0.416465	0.258163	0.546945	-0.20731	0.99992
TaBZR-B3	TraesCS7B02G272900	TraesCS7B03G0746500	0.112397	0.694158	-0.197262	0.581557	-0.130488	0.813879	-0.0219549	0.99992
TaBZR-D3	TraesCS7D02G368000	TraesCS7D03G0867600	-0.528205	0.0318489	-0.335734	0.300931	-0.130875	0.827586	-0.229496	0.99992
TaBZR-A4	TraesCS6A02G338000	TraesCS6A03G0871600	#N/A	#N/A	#N/A	#N/A	#N/A	#N/A	#N/A	#N/A
TaBZR-B4	TraesCS6B02G368700	TraesCS6B03G1042400	-3.3182	0.374952	-4.33971	NA	0	NA	-4.55281	NA
TaBZR-D4	TraesCS6D02G318800	TraesCS6D03G0742700	#N/A	#N/A	#N/A	#N/A	#N/A	#N/A	#N/A	#N/A
TaBSK1-B	TraesCS4B02G328200	TraesCS4B03G0849600	-0.317189	0.18147	-0.211931	0.523492	-0.363752	0.281243	-0.0518956	0.99992
TaBSK1-D	TraesCS4D02G325200	TraesCS4D03G0756100	-0.122123	0.574964	-0.0728085	0.834238	-0.367599	0.147205	-0.168937	0.99992
TaCDG1-A	TraesCS2A02G285700	TraesCS2A03G0713500	0.247231	0.0471295	0.198545	0.195716	-0.0673313	0.816508	0.0712493	0.99992
TaCDG1-B	TraesCS2B02G302800	TraesCS2B03G0792100	0.319812	0.0430837	0.174289	0.426315	0.0186525	0.97138	0.149158	0.99992
TaCDG1-D	TraesCS2D02G284200	TraesCS2D03G0658800	0.182948	0.268595	0.0813972	0.759805	-0.129902	0.668526	-0.02613	0.99992
TaBSU1-B	TraesCS1B02G107000	TraesCS1B03G0288400	-0.468673	0.00110557	0.0079115	0.980561	-0.177333	0.501061	0.0548309	0.99992
TaBSU1-D	TraesCS1D02G089300	TraesCS1D03G0207300	-0.232854	0.164192	-0.153071	0.512794	-0.181224	0.522275	0.0269599	0.99992
TaBIN2-A/TaSKetha	TraesCS1A02G125000	TraesCS1A03G0310500	-0.0565242	0.73703	-0.158653	0.400801	-0.0592251	0.866097	-0.17153	0.99992
TaBIN2-B/TaSKetha	TraesCS1B02G142300	TraesCS1B03G0389300	-0.155026	0.35147	-0.0416445	0.888127	-0.0173278	0.972916	0.0289831	0.99992
TaBIN2-D/TaSKetha	TraesCS1D02G129000	TraesCS1D03G0308200	-0.133107	0.505934	0.0107747	0.97743	-0.125302	0.738909	-0.193284	0.99992
